# Supplementary material for: The crystal structure of (RS)-7-chloro-2-(2,5-di­meth­oxy­phen­yl)-2,3-di­hydro­quinazolin-4(1H)-one: two hydrogen bonds generate an elegant three-dimensional framework structure
Source: Acta Crystallogr E Crystallogr Commun. 2019 May 21;75(Pt 6):843–7. doi: 10.1107/S2056989019007023 (PMC6658962; doi:10.1107/S2056989019007023)
Supplement: Supplementary file 1 [file e-75-00843-sup1.cif]

##############################################################################
#                                                                            #
# This CIF contains the data in a paper accepted for publication in          #
# Acta Crystallographica Section E. It conforms to the requirements of       #
# Notes for Authors for Acta Crystallographica Section E, and has been       #
# peer reviewed under the auspices of the IUCr Commission on Journals.       #
#                                                                            #
# Full details of the Crystallographic Information File format               #
# are given in the paper "The Crystallographic Information File (CIF):       #
# a New Standard Archive File for Crystallography" by S. R. Hall, F. H.      #
# Allen and I. D. Brown [Acta Cryst. (1991), A47, 655-685].                  #
#                                                                            #
# The current version of the core CIF dictionary is obtainable from          #
# ftp://ftp.iucr.org/pub/cif_core.dic.                                       #
#                                                                            #
# Software is freely available for graphical display of the structure(s)     #
# in this CIF. For information consult the CIF software page                 #
# http://www.iucr.org/resources/cif/software.                                #
#                                                                            #
# This file may be used for bona fide research purposes within the           #
# scientific community so long as proper attribution is given to the journal # 
# article from which it was obtained.                                        #
#                                                                            #
##############################################################################
data_global
_audit_creation_method     'from SHELXL-2014'
_journal_date_recd_electronic     2019-05-13
_journal_date_accepted     2019-05-14
_journal_name_full     'Acta Crystallographica, Section E'
_journal_year     2019
_journal_volume     75
_journal_issue      6
_journal_page_first     843
_journal_page_last     847
_journal_paper_category     GO
_journal_paper_doi     10.1107/S2056989019007023
_journal_coeditor_code     ZL2756
loop_
    _publ_contact_author_name
    _publ_contact_author_address
    _publ_contact_author_email
    'Yathirajan, Hemmige S.'
;  Department of Studies in Chemistry,
University of Mysore,
Manasagangotri, Mysuru-570 006,
India
;
 yathirajan@hotmail.com
_publ_contact_author_fax     ?
_publ_contact_author_phone     ?
_publ_section_title
;\
The crystal structure of
(<i>RS</i>)-7-chloro-2-(2,5-dimethoxyphenyl)-2,3-dihydroquinazolin-\
4(1<i>H</i>)-one: two hydrogen bonds generate an elegant three-dimensional
framework structure
;
loop_
    _publ_author_name
    _publ_author_footnote
    _publ_author_address
    'Narasimhamurthy, Kereyagalahally H. ' .
;  Department of Studies in  Organic Chemistry,
University of Mysore,
Manasagangotri, Mysuru-570 006,
India
;
    'Chandra' .
;  Department of Physics,
National Institute of Engineering,
Mysore-570 008,
India
;
    'Sagar, Belakavadi K.' .
;  Department of Studies in Chemistry,
University of Mysore,
Manasagangotri, Mysuru-570 006,
India
;
    'Rangappa, Kanchugarakoppal S.' .
;  Department of Studies in Chemistry,
University of Mysore,
Manasagangotri, Mysuru-570 006,
India
;
    'Yathirajan, Hemmige S.' .
;  Department of Studies in Chemistry,
University of Mysore,
Manasagangotri, Mysuru-570 006,
India
;
    'Glidewell, Christopher' .
;    School of Chemistry, University of St Andrews,
     St Andrews, Fife KY16 9ST, UK
;
_publ_section_synopsis
;
Two independent N---H...O hydrogen bonds link all of the molecules into a
continuous three-dimensional framework structure. The quinazoline ring adopts
an envelope conformation with the 2,5-dimethoxyphenylunit occupying a
quasi-axial site.
;
data_I
_database_code_depnum_ccdc_archive 'CCDC 1875494'
_audit_creation_method     SHELXL-2014
_chemical_name_systematic
;\
(<i>RS</i>)-7-Chloro-2-(2,5-dimethoxyphenyl)-2,3-dihydroquinazolin-\
4(1<i>H</i>)-one
;
_chemical_name_common     ?
_chemical_formula_moiety     'C16 H15 Cl N2 O3'
_chemical_formula_sum     'C16 H15 Cl N2 O3'
_chemical_formula_iupac     'C16 H15 Cl N2 O3'
_chemical_formula_weight     318.75
_chemical_melting_point     ?
_space_group_crystal_system     tetragonal
_space_group_name_H-M_alt     'I 41/a'
_space_group_name_Hall     '-I 4ad'
loop_
    _space_group_symop_operation_xyz
    'x, y, z'
    '-x+1/2, -y, z+1/2'
    '-y+3/4, x+1/4, z+1/4'
    'y+3/4, -x+3/4, z+3/4'
    'x+1/2, y+1/2, z+1/2'
    '-x+1, -y+1/2, z+1'
    '-y+5/4, x+3/4, z+3/4'
    'y+5/4, -x+5/4, z+5/4'
    '-x, -y, -z'
    'x-1/2, y, -z-1/2'
    'y-3/4, -x-1/4, -z-1/4'
    '-y-3/4, x-3/4, -z-3/4'
    '-x+1/2, -y+1/2, -z+1/2'
    'x, y+1/2, -z'
    'y-1/4, -x+1/4, -z+1/4'
    '-y-1/4, x-1/4, -z-1/4'
_cell_length_a     15.314(7)
_cell_length_b     15.314(7)
_cell_length_c     25.736(12)
_cell_angle_alpha     90
_cell_angle_beta     90
_cell_angle_gamma     90
_cell_volume     6036(6)
_cell_formula_units_Z     16
_cell_measurement_reflns_used     3465
_cell_measurement_theta_min     1.547
_cell_measurement_theta_max     27.606
_cell_measurement_temperature     296(2)
_exptl_crystal_description     block
_exptl_crystal_colour     colourless
_exptl_crystal_size_max     0.260
_exptl_crystal_size_mid     0.220
_exptl_crystal_size_min     0.180
_exptl_crystal_density_diffrn     1.403
_exptl_crystal_density_meas     ?
_exptl_crystal_density_method     ?
_exptl_crystal_F_000     2656
_exptl_absorpt_coefficient_mu     0.267
_exptl_absorpt_correction_type     multi-scan
_exptl_absorpt_process_details
;
(SADABS; Bruker, 2015)
;
_exptl_absorpt_correction_T_min     0.913
_exptl_absorpt_correction_T_max     0.953
_exptl_special_details     ?
_diffrn_ambient_temperature     296(2)
_diffrn_source     'fine focus sealed tube'
_diffrn_radiation_type     MoK\a
_diffrn_radiation_wavelength     0.71073
_diffrn_radiation_monochromator     graphite
_diffrn_measurement_device_type     'Bruker APEXII CCD'
_diffrn_measurement_method     '\f and \w scans'
_diffrn_detector_area_resol_mean     0.3333
_diffrn_reflns_number     42994
_diffrn_reflns_av_R_equivalents     0.0718
_diffrn_reflns_av_unetI/netI     0.0408
_diffrn_reflns_theta_min     1.547
_diffrn_reflns_theta_max     26.549
_diffrn_reflns_theta_full     25.242
_diffrn_measured_fraction_theta_max     1.000
_diffrn_measured_fraction_theta_full     1.000
_diffrn_reflns_limit_h_min     -19
_diffrn_reflns_limit_h_max     19
_diffrn_reflns_limit_k_min     -19
_diffrn_reflns_limit_k_max     19
_diffrn_reflns_limit_l_min     -32
_diffrn_reflns_limit_l_max     26
_diffrn_standards_number     0
_diffrn_standards_interval_count     0
_diffrn_standards_interval_time     0
_diffrn_standards_decay_%     0
_refine_special_details     ?
_reflns_number_total     3149
_reflns_number_gt     1848
_reflns_threshold_expression     'I > 2\s(I)'
_refine_ls_structure_factor_coef     Fsqd
_refine_ls_matrix_type     full
_refine_ls_R_factor_all     0.1016
_refine_ls_R_factor_gt     0.0485
_refine_ls_wR_factor_gt     0.1065
_refine_ls_wR_factor_ref     0.1282
_refine_ls_goodness_of_fit_ref     1.035
_refine_ls_restrained_S_all     1.035
_refine_ls_number_reflns     3149
_refine_ls_number_parameters     207
_refine_ls_number_restraints     0
_refine_ls_hydrogen_treatment     mixed
_refine_ls_weighting_scheme     calc
_refine_ls_weighting_details
              'w=1/[\s^2^(Fo^2^)+(0.0505P)^2^+3.5139P] where P=(Fo^2^+2Fc^2^)/3'
_atom_sites_solution_hydrogens     mixed
_atom_sites_solution_primary     difmap
_atom_sites_solution_secondary     ?
_refine_ls_shift/su_max     0.000
_refine_ls_shift/su_mean     0.000
_refine_diff_density_max     0.170
_refine_diff_density_min     -0.273
_refine_ls_extinction_method     none
_refine_ls_extinction_coef     .
loop_
    _atom_type_symbol
    _atom_type_description
    _atom_type_scat_dispersion_real
    _atom_type_scat_dispersion_imag
    _atom_type_scat_source
    'C' 'C' 0.0033 0.0016
                         'International Tables Vol C Tables 4.2.6.8 and 6.1.1.4'
    'H' 'H' 0.0000 0.0000
                         'International Tables Vol C Tables 4.2.6.8 and 6.1.1.4'
    'N' 'N' 0.0061 0.0033
                         'International Tables Vol C Tables 4.2.6.8 and 6.1.1.4'
    'O' 'O' 0.0106 0.0060
                         'International Tables Vol C Tables 4.2.6.8 and 6.1.1.4'
    'Cl' 'Cl' 0.1484 0.1585
                         'International Tables Vol C Tables 4.2.6.8 and 6.1.1.4'
_computing_data_collection
;
APEX2 (Bruker, 2015)
;
_computing_cell_refinement
;
SAINT (Bruker, 2015)
;
_computing_data_reduction
;
SAINT (Bruker, 2015)
;
_computing_structure_solution
;
SHELXS97 (Sheldrick, 2008)
;
_computing_structure_refinement
;
SHELXL2014 (Sheldrick, 2015)
;
_computing_molecular_graphics
;
PLATON (Spek, 2009)
;
_computing_publication_material
;
SHELXL2014 (Sheldrick, 2015) and PLATON (Spek, 2009)
;
loop_
    _atom_site_type_symbol
    _atom_site_label
    _atom_site_fract_x
    _atom_site_fract_y
    _atom_site_fract_z
    _atom_site_U_iso_or_equiv
    _atom_site_adp_type
    _atom_site_calc_flag
    _atom_site_occupancy
    _atom_site_disorder_assembly
    _atom_site_disorder_group
    N N1 0.30909(14) 0.40264(14) 0.37953(7) 0.0531(6) Uani d 1 . .
    H H1 0.3275(17) 0.4092(16) 0.4083(10) 0.064 Uiso d 1 . .
    C C2 0.30616(16) 0.31258(15) 0.36210(8) 0.0482(6) Uani d 1 . .
    H H2 0.3646 0.2879 0.3670 0.058 Uiso calc 1 . .
    N N3 0.28752(14) 0.31121(14) 0.30684(7) 0.0506(5) Uani d 1 . .
    H H3 0.2932(16) 0.2628(17) 0.2929(9) 0.061 Uiso d 1 . .
    C C4 0.24435(15) 0.37295(16) 0.28060(8) 0.0467(6) Uani d 1 . .
    O O4 0.22338(12) 0.36121(11) 0.23471(6) 0.0603(5) Uani d 1 . .
    C C4A 0.22505(14) 0.45429(15) 0.30792(8) 0.0434(5) Uani d 1 . .
    C C5 0.17657(16) 0.51985(16) 0.28452(9) 0.0521(6) Uani d 1 . .
    H H5 0.1566 0.5118 0.2507 0.062 Uiso calc 1 . .
    C C6 0.15743(16) 0.59599(17) 0.30984(9) 0.0569(7) Uani d 1 . .
    H H6 0.1250 0.6397 0.2939 0.068 Uiso calc 1 . .
    C C7 0.18794(16) 0.60558(16) 0.35987(9) 0.0556(6) Uani d 1 . .
    Cl Cl7 0.16054(6) 0.70075(5) 0.39245(3) 0.0873(3) Uani d 1 . .
    C C8 0.23775(16) 0.54326(16) 0.38428(9) 0.0522(6) Uani d 1 . .
    H H8 0.2583 0.5527 0.4178 0.063 Uiso calc 1 . .
    C C8A 0.25726(14) 0.46570(15) 0.35832(8) 0.0424(5) Uani d 1 . .
    C C21 0.24297(15) 0.25723(14) 0.39324(8) 0.0432(5) Uani d 1 . .
    C C22 0.26659(17) 0.23605(16) 0.44405(8) 0.0522(6) Uani d 1 . .
    C C23 0.2110(2) 0.18716(17) 0.47413(9) 0.0678(8) Uani d 1 . .
    H H23 0.2271 0.1735 0.5080 0.081 Uiso calc 1 . .
    C C24 0.1321(2) 0.15794(18) 0.45543(10) 0.0682(8) Uani d 1 . .
    H H24 0.0951 0.1257 0.4767 0.082 Uiso calc 1 . .
    C C25 0.10822(18) 0.17630(16) 0.40582(9) 0.0559(7) Uani d 1 . .
    C C26 0.16454(16) 0.22579(15) 0.37492(8) 0.0488(6) Uani d 1 . .
    H H26 0.1485 0.2379 0.3408 0.059 Uiso calc 1 . .
    O O221 0.34622(12) 0.26875(12) 0.45915(6) 0.0718(6) Uani d 1 . .
    C C221 0.3739(2) 0.2493(2) 0.51083(11) 0.0918(11) Uani d 1 . .
    H H22A 0.3823 0.1874 0.5143 0.138 Uiso calc 1 . .
    H H22B 0.3302 0.2684 0.5350 0.138 Uiso calc 1 . .
    H H22C 0.4279 0.2789 0.5179 0.138 Uiso calc 1 . .
    O O251 0.03307(13) 0.14750(13) 0.38268(8) 0.0767(6) Uani d 1 . .
    C C251 -0.0300(2) 0.1052(2) 0.41418(14) 0.0939(11) Uani d 1 . .
    H H25A -0.0488 0.1442 0.4412 0.141 Uiso calc 1 . .
    H H25B -0.0048 0.0539 0.4294 0.141 Uiso calc 1 . .
    H H25C -0.0793 0.0889 0.3932 0.141 Uiso calc 1 . .
loop_
    _atom_site_aniso_label
    _atom_site_aniso_U_11
    _atom_site_aniso_U_22
    _atom_site_aniso_U_33
    _atom_site_aniso_U_12
    _atom_site_aniso_U_13
    _atom_site_aniso_U_23
    N1 0.0655(14) 0.0565(13) 0.0373(10) -0.0097(11) -0.0105(10) -0.0042(10)
    C2 0.0520(14) 0.0582(15) 0.0343(12) 0.0045(12) -0.0054(10) -0.0063(10)
    N3 0.0645(14) 0.0545(13) 0.0328(10) 0.0040(11) 0.0019(9) -0.0061(9)
    C4 0.0508(14) 0.0574(15) 0.0321(11) -0.0045(12) 0.0049(10) -0.0021(11)
    O4 0.0872(13) 0.0620(11) 0.0316(8) 0.0061(9) -0.0056(8) -0.0085(7)
    C4A 0.0427(13) 0.0524(14) 0.0351(11) -0.0070(11) 0.0026(10) -0.0054(10)
    C5 0.0539(15) 0.0618(16) 0.0404(12) -0.0005(13) -0.0050(11) -0.0082(11)
    C6 0.0585(16) 0.0595(17) 0.0528(14) 0.0039(13) -0.0050(12) -0.0054(12)
    C7 0.0568(16) 0.0551(16) 0.0548(14) -0.0041(13) 0.0012(12) -0.0154(12)
    Cl7 0.1085(7) 0.0736(5) 0.0800(5) 0.0165(4) -0.0147(4) -0.0338(4)
    C8 0.0580(16) 0.0593(16) 0.0395(12) -0.0130(13) -0.0033(11) -0.0104(11)
    C8A 0.0404(13) 0.0508(14) 0.0359(11) -0.0119(11) 0.0002(10) -0.0033(10)
    C21 0.0560(15) 0.0410(13) 0.0326(11) 0.0068(11) -0.0025(10) -0.0045(9)
    C22 0.0692(17) 0.0490(15) 0.0384(12) 0.0063(13) -0.0121(12) -0.0073(11)
    C23 0.109(2) 0.0588(17) 0.0354(13) 0.0081(17) -0.0032(14) 0.0095(12)
    C24 0.088(2) 0.0621(18) 0.0540(16) -0.0059(16) 0.0068(15) 0.0091(13)
    C25 0.0707(18) 0.0458(14) 0.0514(14) 0.0010(13) 0.0006(13) -0.0025(11)
    C26 0.0612(16) 0.0484(14) 0.0369(11) 0.0042(12) -0.0039(11) 0.0006(10)
    O221 0.0866(14) 0.0768(13) 0.0521(11) 0.0029(11) -0.0292(10) -0.0026(9)
    C221 0.124(3) 0.091(2) 0.0607(17) 0.024(2) -0.0496(18) -0.0082(16)
    O251 0.0707(13) 0.0784(14) 0.0810(13) -0.0176(11) -0.0024(11) 0.0074(11)
    C251 0.072(2) 0.082(2) 0.128(3) -0.0106(17) 0.012(2) 0.026(2)
_geom_special_details
;
 All esds (except the esd in the dihedral angle between two l.s. planes)
 are estimated using the full covariance matrix.  The cell esds are taken
 into account individually in the estimation of esds in distances, angles
 and torsion angles; correlations between esds in cell parameters are only
 used when they are defined by crystal symmetry.  An approximate (isotropic)
 treatment of cell esds is used for estimating esds involving l.s. planes.
;
loop_
    _geom_bond_atom_site_label_1
    _geom_bond_atom_site_label_2
    _geom_bond_site_symmetry_2
    _geom_bond_distance
    _geom_bond_publ_flag
    N1 C8A . 1.364(3) ?
    N1 C2 . 1.451(3) ?
    N1 H1 . 0.80(3) ?
    C2 N3 . 1.451(3) ?
    C2 C21 . 1.516(3) ?
    C2 H2 . 0.9800 ?
    N3 C4 . 1.337(3) ?
    N3 H3 . 0.83(2) ?
    C4 O4 . 1.237(3) ?
    C4 C4A . 1.461(3) ?
    C4A C5 . 1.386(3) ?
    C4A C8A . 1.399(3) ?
    C5 C6 . 1.368(3) ?
    C5 H5 . 0.9300 ?
    C6 C7 . 1.377(3) ?
    C6 H6 . 0.9300 ?
    C7 C8 . 1.374(3) ?
    C7 Cl7 . 1.733(3) ?
    C8 C8A . 1.395(3) ?
    C8 H8 . 0.9300 ?
    C21 C26 . 1.377(3) ?
    C21 C22 . 1.395(3) ?
    C22 C23 . 1.373(4) ?
    C22 O221 . 1.374(3) ?
    C23 C24 . 1.376(4) ?
    C23 H23 . 0.9300 ?
    C24 C25 . 1.357(3) ?
    C24 H24 . 0.9300 ?
    C25 O251 . 1.369(3) ?
    C25 C26 . 1.397(3) ?
    C26 H26 . 0.9300 ?
    O221 C221 . 1.427(3) ?
    C221 H22A . 0.9600 ?
    C221 H22B . 0.9600 ?
    C221 H22C . 0.9600 ?
    O251 C251 . 1.418(3) ?
    C251 H25A . 0.9600 ?
    C251 H25B . 0.9600 ?
    C251 H25C . 0.9600 ?
loop_
    _geom_angle_atom_site_label_1
    _geom_angle_atom_site_label_2
    _geom_angle_atom_site_label_3
    _geom_angle_site_symmetry_1
    _geom_angle_site_symmetry_3
    _geom_angle
    _geom_angle_publ_flag
    C8A N1 C2 . . 122.09(19) ?
    C8A N1 H1 . . 119.2(19) ?
    C2 N1 H1 . . 114.6(19) ?
    N3 C2 N1 . . 108.84(19) ?
    N3 C2 C21 . . 112.62(19) ?
    N1 C2 C21 . . 112.82(18) ?
    N3 C2 H2 . . 107.4 ?
    N1 C2 H2 . . 107.4 ?
    C21 C2 H2 . . 107.4 ?
    C4 N3 C2 . . 125.6(2) ?
    C4 N3 H3 . . 117.8(17) ?
    C2 N3 H3 . . 114.6(17) ?
    O4 C4 N3 . . 120.5(2) ?
    O4 C4 C4A . . 122.1(2) ?
    N3 C4 C4A . . 117.39(19) ?
    C5 C4A C8A . . 120.1(2) ?
    C5 C4A C4 . . 121.12(19) ?
    C8A C4A C4 . . 118.8(2) ?
    C6 C5 C4A . . 121.7(2) ?
    C6 C5 H5 . . 119.2 ?
    C4A C5 H5 . . 119.2 ?
    C5 C6 C7 . . 117.6(2) ?
    C5 C6 H6 . . 121.2 ?
    C7 C6 H6 . . 121.2 ?
    C8 C7 C6 . . 122.8(2) ?
    C8 C7 Cl7 . . 119.83(19) ?
    C6 C7 Cl7 . . 117.4(2) ?
    C7 C8 C8A . . 119.4(2) ?
    C7 C8 H8 . . 120.3 ?
    C8A C8 H8 . . 120.3 ?
    N1 C8A C8 . . 122.4(2) ?
    N1 C8A C4A . . 119.2(2) ?
    C8 C8A C4A . . 118.4(2) ?
    C26 C21 C22 . . 117.8(2) ?
    C26 C21 C2 . . 124.84(19) ?
    C22 C21 C2 . . 117.4(2) ?
    C23 C22 O221 . . 126.1(2) ?
    C23 C22 C21 . . 119.6(2) ?
    O221 C22 C21 . . 114.2(2) ?
    C22 C23 C24 . . 121.7(2) ?
    C22 C23 H23 . . 119.2 ?
    C24 C23 H23 . . 119.2 ?
    C25 C24 C23 . . 119.9(3) ?
    C25 C24 H24 . . 120.1 ?
    C23 C24 H24 . . 120.1 ?
    C24 C25 O251 . . 124.7(2) ?
    C24 C25 C26 . . 118.8(3) ?
    O251 C25 C26 . . 116.5(2) ?
    C21 C26 C25 . . 122.2(2) ?
    C21 C26 H26 . . 118.9 ?
    C25 C26 H26 . . 118.9 ?
    C22 O221 C221 . . 116.8(2) ?
    O221 C221 H22A . . 109.5 ?
    O221 C221 H22B . . 109.5 ?
    H22A C221 H22B . . 109.5 ?
    O221 C221 H22C . . 109.5 ?
    H22A C221 H22C . . 109.5 ?
    H22B C221 H22C . . 109.5 ?
    C25 O251 C251 . . 118.1(2) ?
    O251 C251 H25A . . 109.5 ?
    O251 C251 H25B . . 109.5 ?
    H25A C251 H25B . . 109.5 ?
    O251 C251 H25C . . 109.5 ?
    H25A C251 H25C . . 109.5 ?
    H25B C251 H25C . . 109.5 ?
loop_
    _geom_torsion_atom_site_label_1
    _geom_torsion_atom_site_label_2
    _geom_torsion_atom_site_label_3
    _geom_torsion_atom_site_label_4
    _geom_torsion_site_symmetry_1
    _geom_torsion_site_symmetry_2
    _geom_torsion_site_symmetry_3
    _geom_torsion_site_symmetry_4
    _geom_torsion
    _geom_torsion_publ_flag
    C8A N1 C2 N3 . . . . 33.6(3) ?
    C8A N1 C2 C21 . . . . -92.2(2) ?
    N1 C2 N3 C4 . . . . -26.5(3) ?
    C21 C2 N3 C4 . . . . 99.4(3) ?
    C2 N3 C4 O4 . . . . -171.9(2) ?
    C2 N3 C4 C4A . . . . 9.3(3) ?
    O4 C4 C4A C5 . . . . 4.7(3) ?
    N3 C4 C4A C5 . . . . -176.6(2) ?
    O4 C4 C4A C8A . . . . -174.6(2) ?
    N3 C4 C4A C8A . . . . 4.1(3) ?
    C8A C4A C5 C6 . . . . -1.3(4) ?
    C4 C4A C5 C6 . . . . 179.4(2) ?
    C4A C5 C6 C7 . . . . -0.1(4) ?
    C5 C6 C7 C8 . . . . 1.5(4) ?
    C5 C6 C7 Cl7 . . . . -178.02(19) ?
    C6 C7 C8 C8A . . . . -1.5(4) ?
    Cl7 C7 C8 C8A . . . . 178.07(18) ?
    C2 N1 C8A C8 . . . . 158.6(2) ?
    C2 N1 C8A C4A . . . . -24.0(3) ?
    C7 C8 C8A N1 . . . . 177.4(2) ?
    C7 C8 C8A C4A . . . . 0.0(3) ?
    C5 C4A C8A N1 . . . . -176.2(2) ?
    C4 C4A C8A N1 . . . . 3.1(3) ?
    C5 C4A C8A C8 . . . . 1.3(3) ?
    C4 C4A C8A C8 . . . . -179.4(2) ?
    N3 C2 C21 C26 . . . . -14.9(3) ?
    N1 C2 C21 C26 . . . . 108.8(2) ?
    N3 C2 C21 C22 . . . . 164.5(2) ?
    N1 C2 C21 C22 . . . . -71.8(3) ?
    C26 C21 C22 C23 . . . . -1.5(3) ?
    C2 C21 C22 C23 . . . . 179.0(2) ?
    C26 C21 C22 O221 . . . . 179.1(2) ?
    C2 C21 C22 O221 . . . . -0.4(3) ?
    O221 C22 C23 C24 . . . . 179.5(2) ?
    C21 C22 C23 C24 . . . . 0.2(4) ?
    C22 C23 C24 C25 . . . . 1.0(4) ?
    C23 C24 C25 O251 . . . . 177.2(2) ?
    C23 C24 C25 C26 . . . . -0.8(4) ?
    C22 C21 C26 C25 . . . . 1.8(3) ?
    C2 C21 C26 C25 . . . . -178.8(2) ?
    C24 C25 C26 C21 . . . . -0.6(4) ?
    O251 C25 C26 C21 . . . . -178.8(2) ?
    C23 C22 O221 C221 . . . . 0.6(4) ?
    C21 C22 O221 C221 . . . . 179.9(2) ?
    C24 C25 O251 C251 . . . . 8.7(4) ?
    C26 C25 O251 C251 . . . . -173.4(2) ?
loop_
    _geom_hbond_atom_site_label_D
    _geom_hbond_atom_site_label_H
    _geom_hbond_atom_site_label_A
    _geom_hbond_site_symmetry_A
    _geom_hbond_distance_DH
    _geom_hbond_distance_HA
    _geom_hbond_distance_DA
    _geom_hbond_angle_DHA
    _geom_hbond_publ_flag
    N1 H1 O4 3_555 0.80(3) 2.39(3) 3.161(3) 162(2) y
    N3 H3 O4 13_555 0.83(3) 2.04(3) 2.854(3) 166(2) y
_shelx_space_group_comment
;
The symmetry employed for this shelxl refinement is uniquely defined
by the following loop, which should always be used as a source of
symmetry information in preference to the above space-group names.
They are only intended as comments.
;
_shelx_estimated_absorpt_T_min     0.934
_shelx_estimated_absorpt_T_max     0.953
_shelx_hkl_file
;
  -1   1   0    0.05    0.09
   1  -1   0    0.16    0.09
   1  -1   0    0.00    0.06
   1  -1   0    0.28    0.11
   1   1   0    0.11    0.08
   1   1   0    0.02    0.07
   1   1   0    0.14    0.07
   1   1   0    0.13    0.07
   1   1   0    0.13    0.07
  -1  -1   0    0.10    0.08
  -1  -1   0    0.04    0.08
  -1  -1   0    0.15    0.07
  -1  -1   0    0.08    0.08
  -1   1   0    0.16    0.09
   0   2   0  143.28    6.75
   0  -2   0  138.09    6.61
   0   2   0  145.34    6.75
   0   2   0  134.59    7.39
   0   2   0  142.78    6.62
   2   0   0  142.96    6.75
  -2   0   0  148.74    6.75
  -2   0   0  143.68    6.36
   0  -2   0  145.49    6.76
   0  -2   0  143.98    6.51
   0  -2   0  150.38    7.41
   0  -2   0  150.26    6.63
   2   0   0  147.22    6.36
   2   0   0  137.30    6.50
  -2  -2   0   87.48    3.87
   2   2   0   85.45    4.11
  -2  -2   0   85.82    4.11
  -2   2   0   84.41    4.10
  -2   2   0   85.81    4.50
   2  -2   0   88.17    4.11
   2  -2   0   88.04    3.96
   2  -2   0   76.60    4.50
   2   2   0   84.40    4.04
   2   2   0   87.02    4.03
   2   2   0   88.31    3.87
   2   2   0   86.17    3.95
  -2  -2   0   89.34    4.05
  -2  -2   0   86.79    4.03
  -1   3   0    0.04    0.17
   1  -3   0    0.05    0.15
   1  -3   0   -0.09    0.23
   3   1   0   -0.09    0.13
   3   1   0   -0.03    0.14
  -1   3   0    0.06    0.16
   3   1   0    0.12    0.19
  -3  -1   0   -0.23    0.14
  -1   3   0   -0.15    0.15
   1  -3   0   -0.07    0.19
   1  -3   0   -0.12    0.10
  -1   3   0    0.10    0.19
  -1   3   0    0.13    0.14
  -3  -1   0    0.05    0.14
   3   1   0    0.17    0.14
  -3  -1   0    0.03    0.16
  -3  -1   0   -0.14    0.14
   1   3   0   -0.11    0.14
   1   3   0    0.00    0.17
  -3   1   0    0.04    0.15
   1   3   0   -0.16    0.16
  -1  -3   0   -0.03    0.16
  -1  -3   0    0.03    0.16
  -1  -3   0    0.15    0.18
  -1  -3   0    0.33    0.21
  -1  -3   0   -0.17    0.14
   3  -1   0   -0.03    0.19
  -3   1   0   -0.10    0.15
  -1  -3   0   -0.22    0.15
   1   3   0    0.02    0.20
   1   3   0   -0.12    0.15
   1   3   0    0.33    0.15
   1   3   0   -0.15    0.17
   3  -1   0   -0.03    0.11
   3  -1   0    0.00    0.14
   3   3   0   -0.06    0.23
  -3  -3   0    0.07    0.21
  -3  -3   0   -0.16    0.19
  -3  -3   0   -0.09    0.19
   3   3   0   -0.12    0.12
  -3   3   0    0.25    0.20
   3  -3   0    0.42    0.25
   3  -3   0   -0.13    0.15
   3  -3   0   -0.05    0.28
   3   3   0   -0.23    0.23
   3   3   0   -0.06    0.15
  -3   3   0   -0.25    0.15
  -3  -3   0   -0.18    0.16
   3   3   0    0.09    0.16
  -4  -2   0  969.70   44.59
  -4  -2   0  961.03   43.71
   4   2   0  938.21   43.72
  -2   4   0  955.89   42.95
  -4  -2   0  930.49   42.94
   4   2   0  973.86   44.59
   4   2   0  918.69   42.93
   4   2   0  963.60   42.01
   4   2   0  947.42   43.73
  -4  -2   0  937.69   42.01
   2  -4   0  941.56   44.60
  -2   4   0  956.47   43.70
   2  -4   0  993.32   48.80
   2  -4   0  991.50   42.96
   2  -4   0 1000.00   43.69
  -2   4   0  956.99   44.59
  -4   0   0   29.54    1.61
   0   4   0   30.60    1.62
   0  -4   0   31.23    1.83
   0   4   0   31.22    1.65
   4   0   0   31.81    1.64
   0  -4   0   32.99    1.61
   0   4   0   30.09    1.58
   0  -4   0   31.21    1.58
   4   0   0   32.07    1.53
   0  -4   0   30.23    1.59
  -4   0   0   32.17    1.57
  -4   0   0   30.90    1.54
   0  -4   0   31.01    1.63
   0   4   0   29.08    1.59
   4   0   0   31.98    1.56
   4  -2   0   32.84    1.55
  -2  -4   0   30.64    1.61
   2   4   0   28.73    1.59
   4  -2   0   30.02    1.64
  -2  -4   0   29.03    1.53
  -4   2   0   29.40    1.55
   2   4   0   31.33    1.60
   2   4   0   33.33    1.53
  -2  -4   0   32.25    1.61
   2   4   0   30.82    1.65
   4  -2   0   27.91    1.54
   2   4   0   36.35    1.57
  -2  -4   0   29.70    1.57
   2   4   0   29.29    1.61
  -2  -4   0   28.88    1.63
  -4   2   0   30.53    1.62
  -4  -4   0   25.40    1.38
  -4   4   0   26.10    1.39
  -4  -4   0   24.77    1.45
   4   4   0   22.86    1.49
  -4  -4   0   24.93    1.43
   4  -4   0   26.99    1.41
   4  -4   0   27.98    1.67
   4  -4   0   25.90    1.50
  -4   4   0   30.32    1.47
   4   4   0   24.49    1.42
   4   4   0   24.81    1.47
  -4  -4   0   24.69    1.39
  -4   4   0   26.95    1.38
   4   4   0   27.69    1.37
   4   4   0   25.98    1.39
   5   3   0   -0.23    0.14
  -5  -3   0    0.31    0.24
   5   3   0    0.00    0.34
  -3   5   0    0.09    0.19
  -5  -3   0   -0.31    0.16
   5   3   0   -0.03    0.18
   5   3   0   -0.10    0.17
  -3   5   0    0.08    0.20
  -5  -3   0   -0.30    0.19
   3  -5   0    0.58    0.36
  -5  -3   0    0.05    0.24
   3  -5   0    0.03    0.17
   5   3   0   -0.29    0.19
  -3   5   0   -0.12    0.17
   3  -5   0    0.54    0.38
   1  -5   0    0.01    0.17
  -1   5   0   -0.06    0.20
  -5  -1   0    0.19    0.20
   1  -5   0   -0.07    0.31
  -1   5   0    0.44    0.21
   1  -5   0   -0.03    0.13
   5   1   0    0.11    0.16
  -5  -1   0    0.18    0.20
  -1   5   0    0.10    0.21
   5   1   0    0.06    0.15
   1  -5   0   -0.03    0.27
  -1   5   0    0.10    0.28
   5   1   0    0.09    0.31
   5   1   0   -0.30    0.14
  -5  -1   0    0.23    0.24
  -1  -5   0   -0.09    0.27
   1   5   0    0.20    0.27
  -5   1   0    0.13    0.20
   1   5   0    0.02    0.25
  -1  -5   0    0.25    0.18
   5  -1   0   -0.02    0.30
   5  -1   0    0.02    0.14
  -5   1   0   -0.15    0.21
   1   5   0   -0.10    0.15
   1   5   0    0.02    0.15
  -1  -5   0   -0.06    0.23
  -1  -5   0    0.06    0.26
   1   5   0   -0.02    0.21
  -1  -5   0   -0.02    0.16
  -1  -5   0   -0.01    0.15
  -5   1   0    0.27    0.19
   3   5   0   -0.07    0.23
   3   5   0   -0.04    0.23
   5  -3   0    0.08    0.17
  -5   3   0    0.39    0.20
   3   5   0    0.25    0.19
   3   5   0   -0.01    0.17
  -3  -5   0    0.15    0.21
   5  -3   0    0.29    0.33
   5  -3   0    0.25    0.35
  -3  -5   0   -0.42    0.20
  -5   3   0   -0.04    0.18
  -3  -5   0    0.09    0.20
   3   5   0   -0.28    0.28
  -3  -5   0   -0.19    0.25
   3   5   0   -0.13    0.20
   5   5   0    0.04    0.28
  -5   5   0    0.22    0.24
   5  -5   0    0.30    0.37
   5   5   0    0.05    0.32
   5   5   0   -0.28    0.20
   5   5   0    0.24    0.20
   5   5   0    0.25    0.22
   5  -5   0    0.08    0.20
   5   5   0   -0.05    0.18
  -5  -5   0   -0.03    0.19
  -5   5   0    0.04    0.22
  -5  -5   0   -0.53    0.19
   5  -5   0   -0.65    0.31
  -5  -5   0    0.11    0.28
  -5   5   0    0.18    0.22
  -5  -5   0    0.29    0.27
   4  -6   0   31.33    1.89
   6   4   0   29.43    1.85
   6   4   0   31.26    1.82
  -6  -4   0   33.49    1.75
   4  -6   0   33.49    1.78
  -4   6   0   35.32    1.77
  -6  -4   0   34.05    1.84
  -6  -4   0   32.32    1.74
   4  -6   0   32.94    2.09
  -4   6   0   34.55    1.85
   6   4   0   32.40    1.71
  -4   6   0   31.06    1.75
   6   4   0   34.92    1.77
  -6  -4   0   31.58    1.79
   6   4   0   34.29    1.80
  -2   6   0   17.41    1.05
  -2   6   0   15.71    1.07
  -6  -2   0   15.35    0.99
   2  -6   0   15.37    1.19
  -2   6   0   15.29    0.98
  -2   6   0   17.18    1.20
  -6  -2   0   16.48    1.02
  -6  -2   0   15.21    0.97
   6   2   0   14.99    1.07
   2  -6   0   15.55    0.94
  -6  -2   0   15.21    0.97
   6   2   0   16.36    1.00
   6   2   0   14.62    0.93
   6   2   0   15.71    0.96
   2  -6   0   16.61    0.99
   2  -6   0   15.35    1.07
  -6  -2   0   16.80    1.01
  -2   6   0   15.06    0.97
   6   0   0   19.62    1.21
   0  -6   0   19.39    1.37
   0  -6   0   18.93    1.12
   0  -6   0   19.74    1.17
   6   0   0   18.00    1.08
   0  -6   0   19.81    1.13
   0   6   0   19.03    1.13
   0   6   0   18.64    1.30
   0   6   0   19.58    1.17
   0  -6   0   18.73    1.15
   0  -6   0   19.28    1.13
   0   6   0   19.35    1.21
   6   0   0   18.78    1.14
  -6   0   0   19.09    1.12
   0   6   0   19.54    1.15
  -6   0   0   20.56    1.13
   6   0   0   17.97    1.09
  -6   0   0   19.16    1.14
  -2  -6   0   63.04    3.13
  -6   2   0   62.01    2.98
   2   6   0   59.98    3.42
   2   6   0   61.36    3.09
   2   6   0   59.52    2.96
   2   6   0   58.88    3.11
   2   6   0   61.75    2.92
   2   6   0   62.09    3.02
   6  -2   0   62.47    3.12
   6  -2   0   60.15    2.97
  -6   2   0   63.01    3.09
   2   6   0   57.05    3.04
  -2  -6   0   62.75    3.04
  -2  -6   0   57.82    2.91
  -2  -6   0   61.60    3.41
  -2  -6   0   61.29    3.07
  -2  -6   0   62.19    3.05
   4   6   0   30.48    1.64
  -4  -6   0   34.68    1.70
  -4  -6   0   30.42    1.62
   6  -4   0   28.59    1.74
   6  -4   0   29.63    1.65
   6  -4   0   29.96    1.93
  -4  -6   0   29.11    1.74
   4   6   0   30.29    1.70
   4   6   0   30.56    1.76
  -6   4   0   30.90    1.72
   4   6   0   31.48    1.71
  -6   4   0   30.83    1.66
  -4  -6   0   31.49    1.69
   4   6   0   30.08    1.62
   4   6   0   28.80    1.77
   6   6   0    5.40    0.57
   6  -6   0    3.40    0.47
   6  -6   0    2.49    0.55
  -6  -6   0    5.80    0.57
   6   6   0    3.18    0.49
   6   6   0    3.99    0.51
  -6   6   0    2.50    0.37
   6  -6   0    2.96    0.54
  -6   6   0    2.55    0.43
  -6   6   0    3.71    0.52
  -7  -5   0   -0.40    0.27
   7   5   0   -0.33    0.22
  -7  -5   0    0.04    0.23
  -5   7   0    0.24    0.27
   7   5   0   -0.06    0.28
   7   5   0   -0.43    0.24
   5  -7   0    0.29    0.37
  -5   7   0   -0.15    0.20
  -5   7   0    0.06    0.19
   7   5   0   -0.47    0.19
  -7  -5   0    0.35    0.25
  -7  -5   0    0.00    0.26
   5  -7   0   -0.13    0.30
   5  -7   0   -0.40    0.19
  -7  -3   0   -0.04    0.23
  -7  -3   0   -0.12    0.26
  -3   7   0   -0.18    0.18
   7   3   0    0.11    0.36
   7   3   0   -0.16    0.20
   3  -7   0   -0.24    0.14
  -7  -3   0    0.20    0.29
  -3   7   0    0.30    0.23
   3  -7   0    0.09    0.33
   3  -7   0    0.60    0.36
   3  -7   0    0.01    0.21
  -3   7   0   -0.25    0.31
  -7  -3   0   -0.14    0.23
  -3   7   0    0.34    0.24
   7   3   0    0.06    0.21
  -7  -1   0    0.20    0.21
   1  -7   0   -0.38    0.26
   7   1   0    0.33    0.31
   1  -7   0    0.03    0.18
  -1   7   0   -0.18    0.27
  -1   7   0   -0.13    0.20
  -1   7   0    0.18    0.25
  -1   7   0    0.34    0.26
   7   1   0    0.07    0.20
  -7  -1   0   -0.21    0.17
   1  -7   0    0.41    0.26
   7   1   0   -0.03    0.18
  -7  -1   0   -0.29    0.22
   1  -7   0    0.04    0.19
  -7  -1   0    0.11    0.25
   7  -1   0   -0.26    0.20
  -1  -7   0    0.05    0.23
   7  -1   0    0.20    0.28
  -7   1   0    0.59    0.28
   1   7   0   -0.01    0.21
   1   7   0   -0.40    0.17
   1   7   0   -0.20    0.19
  -1  -7   0   -0.15    0.20
  -7   1   0   -0.19    0.22
   1   7   0   -0.23    0.18
   1   7   0    0.23    0.30
   7  -1   0   -0.15    0.17
  -1  -7   0    0.37    0.29
  -7   1   0   -0.10    0.24
  -1  -7   0    0.11    0.24
  -1  -7   0    0.02    0.29
   3   7   0    0.07    0.25
   7  -3   0    0.02    0.28
  -7   3   0   -0.36    0.19
   7  -3   0   -0.04    0.24
  -7   3   0    0.03    0.25
  -3  -7   0   -0.56    0.21
  -3  -7   0   -0.52    0.17
   7  -3   0    0.02    0.33
   3   7   0   -0.22    0.22
   3   7   0   -0.25    0.26
  -3  -7   0    0.00    0.25
   3   7   0   -0.34    0.29
   3   7   0   -0.17    0.19
  -3  -7   0   -0.46    0.22
   3   7   0   -0.02    0.18
  -3  -7   0   -0.16    0.25
  -7   5   0    0.10    0.22
   5   7   0    0.31    0.30
   7  -5   0   -0.07    0.34
   5   7   0    0.23    0.25
   7  -5   0   -0.18    0.31
  -5  -7   0    0.13    0.23
  -5  -7   0    0.48    0.31
   5   7   0   -0.16    0.23
   5   7   0   -0.24    0.20
   7  -5   0   -0.01    0.23
  -5  -7   0    0.09    0.23
  -7   5   0    0.13    0.28
   5   7   0    0.36    0.31
  -5  -7   0   -0.17    0.21
   7  -7   0    0.10    0.23
   7   7   0   -0.03    0.23
   7   7   0   -0.21    0.23
   7   7   0   -0.38    0.26
   7   7   0   -0.12    0.24
   7  -7   0    0.25    0.32
   7  -7   0    0.01    0.38
  -7   7   0   -0.10    0.14
  -7  -7   0    0.06    0.23
   7   7   0   -0.85    0.29
  -7   7   0   -0.02    0.24
  -7  -7   0   -0.18    0.31
   8   6   0    0.24    0.32
   6  -8   0    0.20    0.26
   6  -8   0    1.01    0.44
  -6   8   0    0.27    0.22
  -8  -6   0    0.74    0.30
  -6   8   0    0.08    0.26
   6  -8   0    0.23    0.39
   8   6   0    0.36    0.31
  -8  -6   0    0.46    0.30
   8   6   0    0.88    0.34
   8   6   0    0.71    0.38
   4  -8   0  103.16    4.84
  -4   8   0   98.23    5.02
  -4   8   0   96.85    4.84
  -8  -4   0   97.59    4.78
   8   4   0   97.99    4.98
  -8  -4   0  101.52    4.99
   8   4   0  105.10    4.82
   4  -8   0   98.59    5.55
  -4   8   0   99.43    4.79
  -8  -4   0   89.69    4.68
   8   4   0   98.27    4.88
   4  -8   0   99.65    5.03
  -4   8   0  101.87    4.99
   2  -8   0    0.76    0.37
  -2   8   0    0.84    0.30
   2  -8   0    0.78    0.39
  -2   8   0    0.82    0.35
   8   2   0    0.85    0.31
   8   2   0    0.90    0.33
  -2   8   0    0.58    0.34
  -8  -2   0    0.56    0.31
   2  -8   0    0.94    0.33
  -2   8   0    1.69    0.33
  -8  -2   0    0.81    0.32
   8   2   0    1.15    0.41
  -8  -2   0    0.91    0.29
   0   8   0    3.55    0.53
   0   8   0    4.42    0.55
  -8   0   0    4.00    0.49
   0  -8   0    4.24    0.54
   0  -8   0    3.88    0.61
   0  -8   0    3.81    0.51
   0   8   0    3.89    0.51
   0  -8   0    4.37    0.55
   8   0   0    3.38    0.46
   0   8   0    4.35    0.51
  -8   0   0    3.71    0.49
   0   8   0    4.15    0.49
  -8   0   0    3.73    0.50
   8   0   0    4.04    0.54
   0  -8   0    4.25    0.53
   8   0   0    4.24    0.49
   8  -2   0    2.07    0.37
  -2  -8   0    2.02    0.40
   8  -2   0    1.78    0.38
  -2  -8   0    1.10    0.34
   2   8   0    1.87    0.45
  -2  -8   0    2.64    0.41
   2   8   0    1.49    0.38
   2   8   0    2.04    0.37
   2   8   0    1.81    0.40
   2   8   0    1.59    0.41
  -2  -8   0    2.48    0.43
  -8   2   0    2.03    0.37
  -8   2   0    1.84    0.37
  -2  -8   0    1.82    0.45
   4   8   0   13.01    1.00
   8  -4   0   13.63    1.16
  -4  -8   0   13.62    0.99
   4   8   0   14.51    1.02
   4   8   0   12.96    1.03
   8  -4   0   13.86    1.06
   8  -4   0   14.23    0.97
   4   8   0   13.35    0.95
  -4  -8   0   13.39    1.03
  -4  -8   0   12.01    0.90
  -4  -8   0   13.82    0.95
  -8   4   0   13.93    0.96
   4   8   0   11.61    0.97
  -8   4   0   12.51    0.97
   8  -6   0    2.07    0.60
  -6  -8   0    1.79    0.40
   6   8   0    1.51    0.37
  -8   6   0    1.65    0.38
  -6  -8   0    1.74    0.41
   6   8   0    1.09    0.41
   8  -6   0    1.71    0.40
   8  -6   0    2.01    0.48
   6   8   0    1.57    0.41
   6   8   0    1.99    0.50
   6   8   0    1.44    0.41
   8  -8   0    2.19    0.65
   8  -8   0    3.33    0.55
  -8  -8   0    4.26    0.61
   8   8   0    2.23    0.59
   8   8   0    2.61    0.53
   8  -8   0    2.67    0.56
  -8   8   0    2.65    0.42
   8   8   0    2.96    0.52
  -8  -8   0    2.71    0.47
   8   8   0    2.41    0.53
  -8   8   0    2.38    0.48
   8   8   0    3.46    0.58
  -7   9   0   -0.45    0.31
   7  -9   0   -0.03    0.28
  -9  -7   0   -0.28    0.32
   7  -9   0   -0.33    0.34
   9   7   0   -0.52    0.30
  -7   9   0    0.01    0.23
   9   7   0   -0.32    0.34
   9   7   0   -0.09    0.32
   9   7   0    0.16    0.31
   9   7   0   -0.23    0.34
  -9  -7   0    0.31    0.28
   7  -9   0   -0.33    0.37
  -9  -5   0   -0.40    0.28
  -5   9   0   -0.08    0.30
   9   5   0    0.06    0.26
   9   5   0   -0.03    0.29
  -5   9   0   -0.14    0.21
   5  -9   0    0.01    0.31
  -5   9   0    0.41    0.30
   5  -9   0    0.08    0.25
  -9  -5   0   -0.30    0.28
   9   5   0   -0.11    0.32
   5  -9   0   -0.97    0.29
   9   3   0    0.17    0.25
  -9  -3   0   -0.34    0.25
  -9  -3   0    0.11    0.26
  -3   9   0   -0.20    0.17
  -3   9   0    0.09    0.32
   9   3   0   -0.04    0.33
  -3   9   0    0.43    0.27
   3  -9   0    0.65    0.33
   3  -9   0   -0.18    0.34
   9   3   0   -0.09    0.23
   3  -9   0   -0.69    0.35
  -1   9   0   -0.24    0.27
   1  -9   0    0.63    0.41
   9   1   0    0.25    0.26
  -1   9   0    0.10    0.26
   9   1   0    0.17    0.27
   1  -9   0   -0.10    0.24
   1  -9   0    0.20    0.32
  -9  -1   0    0.02    0.29
   1  -9   0    0.23    0.31
  -9  -1   0    0.11    0.27
  -9  -1   0   -0.11    0.26
  -1   9   0   -0.08    0.26
  -1   9   0   -0.29    0.28
   9   1   0    0.52    0.35
  -1  -9   0   -0.21    0.27
   1   9   0    0.03    0.25
   9  -1   0   -0.15    0.25
   1   9   0   -0.26    0.31
  -9   1   0   -0.34    0.24
  -1  -9   0    0.10    0.29
  -1  -9   0    0.44    0.29
   1   9   0    0.77    0.30
   1   9   0    0.01    0.25
  -1  -9   0   -0.11    0.25
   9  -1   0    0.16    0.33
  -9   1   0    0.00    0.26
  -1  -9   0   -0.40    0.27
   1   9   0    0.13    0.22
  -9   1   0   -0.26    0.22
   3   9   0   -0.24    0.21
   3   9   0   -0.08    0.31
  -9   3   0    0.10    0.24
  -3  -9   0    0.37    0.31
  -3  -9   0    0.38    0.28
   3   9   0   -0.19    0.32
  -3  -9   0    0.00    0.30
   9  -3   0   -0.16    0.19
  -3  -9   0    0.28    0.28
   3   9   0   -0.21    0.22
   3   9   0   -0.94    0.33
   9  -3   0    0.28    0.32
   5   9   0    0.57    0.34
   9  -5   0   -0.38    0.27
   5   9   0    0.26    0.26
  -5  -9   0   -0.81    0.25
   5   9   0   -0.41    0.27
  -9   5   0   -0.18    0.25
   5   9   0    0.11    0.28
   9  -5   0   -0.03    0.35
   5   9   0   -0.12    0.26
   9  -5   0   -0.12    0.26
  -5  -9   0   -0.06    0.26
   9  -7   0   -0.25    0.35
  -9   7   0   -0.38    0.20
   9  -7   0    0.15    0.31
   7   9   0   -0.11    0.36
   9  -7   0   -0.72    0.34
   7   9   0    0.04    0.34
   7   9   0    0.11    0.35
  -7  -9   0   -0.51    0.25
  -7  -9   0   -0.12    0.28
   7   9   0    0.36    0.33
   7   9   0    0.31    0.27
  -9   7   0    0.01    0.34
   9  -9   0   -0.64    0.48
   9   9   0   -0.85    0.37
   9   9   0   -0.18    0.42
   9  -9   0    0.31    0.40
  -9  -9   0   -0.39    0.34
  -9   9   0   -0.09    0.27
   9  -9   0    0.86    0.59
   9   9   0   -0.38    0.39
   9   9   0   -0.32    0.38
  10   8   0    6.19    0.82
  10   8   0    5.60    0.80
   8 -10   0    5.37    0.90
   8 -10   0    5.94    0.99
  10   8   0    7.22    0.83
  -8  10   0    5.99    0.70
   8 -10   0    8.55    0.92
 -10  -8   0    7.10    0.84
 -10  -6   0   17.73    1.35
  -6  10   0   20.20    1.33
   6 -10   0   20.16    1.50
  -6  10   0   17.50    1.37
 -10  -6   0   20.85    1.40
  10   6   0   19.53    1.38
   6 -10   0   21.15    1.74
  10   6   0   19.02    1.44
  10   6   0   20.19    1.45
  -6  10   0   23.26    1.55
   6 -10   0   21.89    1.45
  10   4   0    4.19    0.64
  10   4   0    2.91    0.52
  -4  10   0    4.38    0.65
   4 -10   0    4.01    0.61
 -10  -4   0    3.61    0.55
 -10  -4   0    3.65    0.54
   4 -10   0    4.53    0.65
  -4  10   0    3.24    0.52
   4 -10   0    4.08    0.73
  10   4   0    3.25    0.52
  -4  10   0    4.12    0.60
  10   2   0    5.33    0.68
 -10  -2   0    6.94    0.70
  -2  10   0    4.74    0.72
 -10  -2   0    5.57    0.68
  -2  10   0    5.20    0.66
   2 -10   0    5.73    0.84
  -2  10   0    7.18    0.73
  10   2   0    5.49    0.70
  10   2   0    5.96    0.67
   2 -10   0    5.95    0.70
   0 -10   0   15.20    1.17
   0  10   0   14.12    1.14
 -10   0   0   15.27    1.10
  10   0   0   14.44    1.10
   0  10   0   15.01    1.08
   0  10   0   14.72    1.08
  10   0   0   14.40    1.15
   0  10   0   13.66    1.09
   0 -10   0   19.05    1.38
 -10   0   0   15.44    1.07
  10   0   0   13.16    1.03
   0 -10   0   14.45    1.08
  -2 -10   0    1.20    0.47
  10  -2   0    0.87    0.33
  -2 -10   0    0.98    0.35
 -10   2   0    1.36    0.37
   2  10   0    1.20    0.47
   2  10   0    1.32    0.38
  10  -2   0    1.33    0.43
   2  10   0    0.53    0.34
  -2 -10   0    1.21    0.39
   2  10   0    1.14    0.39
  -4 -10   0    0.27    0.33
   4  10   0   -0.10    0.37
  10  -4   0   -0.25    0.24
   4  10   0   -0.24    0.30
  10  -4   0   -0.08    0.37
   4  10   0    0.08    0.27
   4  10   0    0.09    0.29
 -10   4   0   -0.39    0.31
  10  -4   0    0.22    0.40
   4  10   0   -0.03    0.30
  10  -6   0   35.08    2.48
   6  10   0   36.17    2.19
  10  -6   0   33.66    2.11
   6  10   0   38.53    2.21
 -10   6   0   33.19    2.08
  10  -6   0   35.20    2.22
  -6 -10   0   37.35    2.10
  -6 -10   0   39.20    2.14
   6  10   0   37.43    2.23
   6  10   0   38.84    2.12
   6  10   0   35.86    2.23
   8  10   0   32.18    2.12
  -8 -10   0   33.27    1.98
   8  10   0   31.16    2.12
  10  -8   0   31.66    2.37
   8  10   0   32.72    2.09
 -10   8   0   30.92    1.84
  10  -8   0   30.63    2.16
  10  -8   0   35.31    2.06
   8  10   0   34.20    2.03
  10 -10   0    3.50    0.80
  10  10   0    3.94    0.80
 -10  10   0    4.50    0.60
  10 -10   0    3.23    0.90
  10  10   0    4.32    0.72
 -10 -10   0    3.21    0.65
  10  10   0    4.13    0.77
 -11  -9   0   -0.02    0.41
   9 -11   0    0.77    0.57
  11   9   0    0.38    0.52
  11   9   0    0.37    0.45
  -9  11   0    0.10    0.28
   9 -11   0   -0.31    0.41
   7 -11   0   -0.15    0.37
  11   7   0   -0.39    0.49
   7 -11   0   -0.33    0.46
  11   7   0    0.28    0.46
  -7  11   0    0.58    0.49
   7 -11   0   -0.28    0.51
 -11  -7   0   -0.16    0.39
  -7  11   0    0.12    0.33
  11   7   0    0.45    0.45
 -11  -5   0    0.51    0.40
 -11  -5   0    0.89    0.42
   5 -11   0    0.82    0.59
  -5  11   0   -0.08    0.33
  11   5   0    0.41    0.42
   5 -11   0   -0.39    0.44
  11   5   0   -0.17    0.45
  -5  11   0   -0.02    0.29
  -5  11   0    0.28    0.40
   5 -11   0    0.62    0.41
  11   5   0    1.13    0.45
   3 -11   0    0.00    0.38
 -11  -3   0   -0.15    0.30
  11   3   0    0.14    0.32
 -11  -3   0   -0.53    0.27
  -3  11   0   -0.23    0.31
  -3  11   0    0.07    0.28
  11   3   0    0.00    0.32
  -3  11   0    0.37    0.31
   3 -11   0    0.60    0.35
  11   3   0    0.45    0.37
  -1  11   0    0.09    0.33
   1 -11   0   -0.16    0.26
  -1  11   0    0.16    0.26
   1 -11   0   -0.29    0.25
  11   1   0   -0.23    0.29
  -1  11   0   -0.28    0.31
 -11  -1   0    0.07    0.28
  11   1   0    0.57    0.31
  -1  11   0   -0.35    0.29
  11   1   0   -0.15    0.29
   1 -11   0   -0.42    0.31
   1  11   0   -0.56    0.23
   1  11   0    0.37    0.29
 -11   1   0   -0.14    0.27
  11  -1   0   -0.16    0.23
  -1 -11   0    0.19    0.29
   1  11   0    0.13    0.39
  -1 -11   0    0.09    0.33
  11  -1   0    0.11    0.40
   1  11   0    0.33    0.31
 -11   1   0    0.20    0.29
  -1 -11   0    0.26    0.30
  11  -1   0   -0.35    0.22
  -3 -11   0    0.13    0.35
  -3 -11   0   -0.29    0.31
  11  -3   0   -0.30    0.38
   3  11   0   -0.30    0.20
  -3 -11   0   -0.35    0.30
 -11   3   0    0.05    0.32
   3  11   0    0.13    0.30
  11  -3   0   -0.17    0.35
   3  11   0   -0.28    0.31
   3  11   0    0.24    0.34
   5  11   0   -0.72    0.28
 -11   5   0    0.06    0.37
  -5 -11   0   -0.16    0.28
   5  11   0    0.15    0.36
  11  -5   0   -0.65    0.42
  11  -5   0    0.14    0.33
   5  11   0    0.24    0.36
   5  11   0   -0.18    0.33
   5  11   0   -0.06    0.33
  11  -5   0    0.28    0.42
   7  11   0   -0.48    0.37
  11  -7   0   -0.02    0.40
  11  -7   0    0.34    0.52
  11  -7   0   -0.15    0.42
  -7 -11   0   -0.08    0.32
   7  11   0    0.41    0.42
   7  11   0    0.62    0.47
   9  11   0   -0.59    0.40
   9  11   0   -0.20    0.37
  -9 -11   0    0.02    0.34
  11  -9   0   -0.02    0.44
   9  11   0   -0.65    0.43
  11  -9   0   -0.24    0.47
 -11   9   0    0.20    0.30
 -11  11   0   -0.07    0.27
  11  11   0   -0.07    0.47
  11  11   0   -0.08    0.45
  11 -11   0   -0.34    0.49
 -11 -11   0    0.17    0.47
  11 -11   0    0.43    0.60
  12  10   0   -0.49    0.43
  12  10   0    0.82    0.53
  10 -12   0    0.82    0.57
 -12 -10   0    0.78    0.46
 -10  12   0    0.73    0.35
  10 -12   0    0.44    0.55
   8 -12   0    0.85    0.53
  -8  12   0    1.11    0.51
  -8  12   0    1.48    0.42
  12   8   0    1.14    0.53
   8 -12   0    2.11    0.77
 -12  -8   0    0.43    0.41
  12   8   0    0.69    0.55
 -12  -6   0    2.99    0.59
  -6  12   0    3.61    0.68
  12   6   0    3.60    0.71
  12   6   0    3.31    0.65
  -6  12   0    3.60    0.59
   6 -12   0    3.42    0.73
   6 -12   0    3.92    0.92
  12   4   0    4.75    0.72
   4 -12   0    6.38    0.84
   4 -12   0    4.89    0.95
  12   4   0    5.98    0.81
  -4  12   0    5.70    0.85
 -12  -4   0    5.80    0.80
  -4  12   0    5.27    0.70
  -4  12   0    6.40    0.80
  12   4   0    4.04    0.72
   2 -12   0   16.52    1.30
   2 -12   0   17.84    1.65
  -2  12   0   18.78    1.33
   2 -12   0   17.05    1.37
 -12  -2   0   18.59    1.33
  12   2   0   21.03    1.43
  12   2   0   17.13    1.31
  12   2   0   17.61    1.38
  -2  12   0   19.29    1.45
 -12  -2   0   17.95    1.36
  -2  12   0   17.07    1.31
   0  12   0    0.15    0.46
 -12   0   0    0.26    0.33
  12   0   0   -0.59    0.27
   0 -12   0    0.22    0.40
  12   0   0   -0.31    0.28
   0  12   0   -0.46    0.27
   0 -12   0   -0.63    0.34
  12   0   0   -0.45    0.39
 -12   0   0    0.13    0.33
   0  12   0   -0.10    0.28
   0 -12   0    0.66    0.38
   0  12   0    0.13    0.29
  12  -2   0    2.86    0.58
  12  -2   0    2.52    0.50
   2  12   0    1.43    0.47
   2  12   0    3.03    0.56
  12  -2   0    2.55    0.54
   2  12   0    1.78    0.49
   2  12   0    3.26    0.68
  -2 -12   0    1.33    0.43
  -2 -12   0    1.61    0.56
 -12   2   0    2.25    0.54
  -2 -12   0    2.94    0.65
   4  12   0   14.77    1.20
   4  12   0   12.23    1.09
   4  12   0   12.90    1.19
  12  -4   0   12.60    1.40
  -4 -12   0   12.88    1.09
   4  12   0   14.19    1.18
   4  12   0   13.36    1.19
  12  -4   0   14.91    1.21
  12  -4   0   15.58    1.32
   6  12   0    1.37    0.51
   6  12   0    0.87    0.47
  12  -6   0    0.67    0.52
  12  -6   0    1.15    0.53
  -6 -12   0    0.87    0.41
   6  12   0    0.85    0.48
   8  12   0    5.31    0.88
  12  -8   0    5.63    0.91
   8  12   0    7.96    0.96
 -12   8   0    5.98    0.71
   8  12   0    5.55    0.89
  -8 -12   0    7.98    0.91
  12  -8   0    6.98    1.10
  10  12   0    1.30    0.63
  10  12   0    0.24    0.48
 -10 -12   0    0.37    0.47
  12 -10   0    1.08    0.65
 -12  10   0    0.09    0.31
  10  12   0    0.53    0.47
  12 -10   0    0.40    0.61
  12  12   0    1.36    0.73
  12 -12   0    3.47    0.80
  12 -12   0    1.82    0.80
  12  12   0    2.49    0.72
 -12 -12   0    2.60    0.64
 -13 -11   0    0.61    0.47
 -11  13   0   -0.08    0.46
  11 -13   0    0.49    0.71
  11 -13   0    1.14    0.73
  13  11   0   -0.35    0.57
  13  11   0   -0.53    0.50
  -9  13   0    0.55    0.53
   9 -13   0    0.59    0.61
  13   9   0   -0.50    0.47
   9 -13   0    0.94    0.66
  13   9   0   -0.30    0.42
 -13  -9   0    0.13    0.41
  -9  13   0    0.15    0.33
  -7  13   0   -0.15    0.49
   7 -13   0    0.02    0.43
  13   7   0    0.29    0.45
   7 -13   0   -0.03    0.54
  -7  13   0    0.35    0.34
  13   7   0   -0.53    0.33
 -13  -7   0   -0.04    0.40
  -5  13   0    0.40    0.37
  -5  13   0    0.01    0.47
  13   5   0   -0.53    0.37
 -13  -5   0   -0.42    0.41
  13   5   0   -0.43    0.40
   5 -13   0    0.24    0.51
  -3  13   0   -0.39    0.36
  13   3   0   -0.50    0.40
  -3  13   0   -0.08    0.30
  13   3   0    0.12    0.42
 -13  -3   0    0.07    0.42
   3 -13   0    0.46    0.54
  -1  13   0    0.06    0.43
  13   1   0    0.02    0.45
   1 -13   0    0.02    0.33
   1 -13   0   -0.58    0.41
 -13  -1   0   -0.03    0.36
  13   1   0    0.06    0.36
  -1  13   0    0.52    0.44
   1 -13   0    0.24    0.40
  13   1   0    0.11    0.42
  -1 -13   0    0.39    0.42
  13  -1   0   -0.61    0.35
   1  13   0    1.33    0.49
  -1 -13   0    0.01    0.42
  13  -1   0   -0.20    0.36
   1  13   0    0.23    0.38
  -1 -13   0    0.28    0.40
   3  13   0   -0.19    0.39
  13  -3   0   -0.21    0.45
  -3 -13   0   -0.09    0.36
   3  13   0    0.04    0.40
  -5 -13   0    0.09    0.37
   5  13   0    0.24    0.47
  13  -5   0   -0.08    0.49
  13  -5   0    0.48    0.48
   5  13   0    0.81    0.49
   5  13   0   -0.26    0.40
   7  13   0   -0.65    0.46
  13  -7   0   -0.82    0.53
  -7 -13   0    0.10    0.45
   7  13   0    0.48    0.50
  13  -7   0   -0.17    0.44
   7  13   0    0.06    0.52
 -13   9   0   -0.12    0.26
   9  13   0   -0.78    0.43
  -9 -13   0   -0.42    0.35
   9  13   0   -0.33    0.53
  13  -9   0    0.54    0.61
  13  -9   0   -0.01    0.51
   9  13   0    0.68    0.54
  11  13   0   -0.47    0.53
  13 -11   0    0.51    0.71
  11  13   0   -0.37    0.60
 -11 -13   0    0.94    0.51
  11  13   0    0.91    0.59
  13 -11   0    0.98    0.69
  13 -13   0   -1.16    0.70
  13  13   0    0.68    0.68
  13 -13   0   -0.97    0.67
  13  13   0    0.06    0.68
 -13 -13   0   -0.08    0.55
  12 -14   0   -0.81    0.68
  14  12   0    0.10    0.76
 -12  14   0    0.49    0.60
  12 -14   0    0.29    0.80
 -14 -12   0    0.16    0.47
  14  12   0    0.31    0.57
 -10  14   0    1.10    0.64
 -14 -10   0    0.67    0.57
  14  10   0   -0.67    0.42
  10 -14   0    0.32    0.71
  10 -14   0    1.57    0.78
  14  10   0    0.09    0.54
   8 -14   0    1.25    0.75
  -8  14   0   -0.10    0.36
 -14  -8   0    0.14    0.47
   8 -14   0    0.77    0.61
  14   8   0    1.58    0.67
  -8  14   0    0.20    0.53
  14   8   0   -0.06    0.41
  14   6   0    0.50    0.51
   6 -14   0    0.67    0.68
  14   6   0    0.40    0.42
 -14  -6   0    0.44    0.51
  -6  14   0    0.17    0.41
  -6  14   0    0.24    0.50
   4 -14   0    0.54    0.58
  -4  14   0    1.32    0.53
 -14  -4   0    0.72    0.49
  -4  14   0    0.70    0.43
  14   4   0    0.03    0.42
  14   4   0    0.13    0.53
   2 -14   0    3.25    0.62
  14   2   0    2.93    0.61
   2 -14   0    2.20    0.72
  -2  14   0    3.36    0.71
 -14  -2   0    3.42    0.72
  14   2   0    3.50    0.72
  -2  14   0    4.02    0.68
   0 -14   0    0.69    0.40
   0  14   0    0.79    0.57
  14   0   0   -0.42    0.47
   0 -14   0    0.25    0.46
  14   0   0    0.84    0.51
   0  14   0    0.04    0.41
 -14   0   0    0.54    0.37
  14  -2   0   -0.26    0.47
  -2 -14   0    0.06    0.42
  14  -2   0   -0.27    0.47
   2  14   0   -0.25    0.38
   2  14   0   -0.02    0.38
  -2 -14   0   -0.38    0.38
  14  -4   0    1.37    0.53
   4  14   0    0.71    0.58
  14  -4   0    0.04    0.47
  -4 -14   0    1.01    0.51
   4  14   0    0.34    0.47
  -6 -14   0    5.31    0.80
  14  -6   0    5.59    0.88
   6  14   0    4.98    0.87
   6  14   0    4.98    0.91
   6  14   0    5.60    0.92
  14  -6   0    6.22    1.02
 -14   8   0    0.05    0.33
  -8 -14   0   -0.03    0.37
   8  14   0    0.28    0.52
   8  14   0   -0.31    0.46
  14  -8   0   -0.22    0.47
  14  -8   0   -0.11    0.59
   8  14   0    0.70    0.56
  10  14   0   -0.43    0.59
  10  14   0   -0.06    0.54
  14 -10   0    1.20    0.75
  14 -10   0    0.25    0.53
 -10 -14   0    0.24    0.46
  10  14   0    0.05    0.55
  14 -12   0   -0.22    0.72
 -12 -14   0   -0.26    0.45
  14 -12   0   -0.35    0.63
  12  14   0   -0.25    0.68
  12  14   0   -0.04    0.58
 -14 -14   0    0.14    0.60
  15  11   0    0.80    0.77
 -11  15   0   -0.44    0.62
 -15 -11   0    0.24    0.55
  11 -15   0    0.12    0.76
  -9  15   0   -0.05    0.60
   9 -15   0    0.36    0.63
  15   9   0    0.38    0.59
   9 -15   0   -0.93    0.66
  15   9   0    0.04    0.65
 -15  -9   0    0.22    0.49
  -7  15   0    0.52    0.59
  15   7   0    0.37    0.51
   7 -15   0   -0.68    0.49
  -7  15   0    0.62    0.44
 -15  -7   0    0.03    0.38
  15   7   0   -0.45    0.59
 -15  -5   0   -0.36    0.41
  15   5   0   -0.01    0.54
  -5  15   0   -0.10    0.45
   5 -15   0    0.28    0.59
  15   5   0   -0.23    0.39
  -5  15   0    0.20    0.41
  15   3   0   -0.02    0.50
  -3  15   0   -0.27    0.41
  15   3   0    0.37    0.38
   3 -15   0   -0.17    0.45
  -3  15   0    0.31    0.55
   3 -15   0    0.49    0.48
 -15  -3   0    0.04    0.39
  15   1   0    0.11    0.51
   1 -15   0    0.20    0.46
  -1  15   0    1.22    0.59
  15   1   0    0.13    0.36
  -1  15   0   -0.06    0.36
 -15  -1   0    0.18    0.44
   1 -15   0    0.33    0.61
   1  15   0    0.79    0.64
  -1 -15   0   -0.23    0.43
  15  -1   0    0.05    0.46
  -1 -15   0   -0.34    0.43
   1  15   0   -0.50    0.36
  15  -1   0    0.14    0.45
   3  15   0   -0.04    0.47
  15  -3   0   -0.84    0.37
  15  -3   0   -0.48    0.46
  15  -3   0    0.08    0.51
   3  15   0    0.03    0.40
  -3 -15   0   -0.21    0.32
   5  15   0    0.92    0.65
  15  -5   0    0.01    0.54
  15  -5   0    0.73    0.62
  -5 -15   0   -0.11    0.37
   5  15   0   -0.47    0.47
  15  -7   0   -0.27    0.68
   7  15   0   -0.13    0.53
  -7 -15   0    0.74    0.53
   7  15   0    1.11    0.60
  15  -7   0   -0.48    0.59
   7  15   0    0.19    0.60
  -9 -15   0    0.08    0.50
  15  -9   0    0.10    0.63
   9  15   0   -0.46    0.54
   9  15   0    0.17    0.64
  15  -9   0   -0.14    0.59
   9  15   0   -0.66    0.58
  15 -11   0    0.18    0.70
 -11 -15   0    0.00    0.51
  11  15   0    0.16    0.58
  15 -11   0   -0.40    0.75
  11  15   0   -0.04    0.56
  11  15   0    0.14    0.75
  10 -16   0   -0.01    0.75
 -16 -10   0   -0.48    0.60
  16  10   0    1.40    0.84
   8 -16   0    0.72    0.75
  -8  16   0    1.89    0.80
  16   8   0    2.61    0.85
 -16  -8   0    0.97    0.60
  16   8   0    1.44    0.68
  -6  16   0   -0.20    0.37
  16   6   0   -0.08    0.53
  16   6   0    1.00    0.74
   6 -16   0    0.43    0.80
 -16  -6   0    0.06    0.48
  -6  16   0    0.51    0.59
  16   4   0    0.46    0.54
   4 -16   0    0.80    0.76
  16   4   0    0.88    0.50
  -4  16   0    0.20    0.40
 -16  -4   0    0.90    0.53
   4 -16   0    0.54    0.56
  -4  16   0    0.43    0.56
  -2  16   0    0.68    0.51
   2 -16   0   -0.11    0.53
  16   2   0    0.47    0.53
  -2  16   0    1.51    0.68
  16   2   0    0.21    0.46
   2 -16   0    0.47    0.48
 -16  -2   0    1.09    0.51
   0 -16   0   -0.49    0.43
   0 -16   0    0.45    0.54
  16   0   0    0.11    0.49
  16   0   0   -0.53    0.40
   0  16   0    0.05    0.51
   0  16   0    0.03    0.56
   2  16   0    1.00    0.58
  16  -2   0    0.72    0.58
  16  -2   0    0.48    0.52
   2  16   0    1.82    0.70
  -2 -16   0    0.69    0.48
  -2 -16   0    0.33    0.51
   4  16   0    0.94    0.59
  16  -4   0    0.51    0.57
  16  -4   0    0.60    0.54
   4  16   0    0.10    0.43
  -4 -16   0    0.20    0.43
  16  -4   0    0.55    0.65
  -6 -16   0   -0.05    0.50
   6  16   0    0.09    0.60
  16  -6   0   -0.06    0.70
   6  16   0    0.16    0.55
  16  -6   0    1.01    0.78
  16  -8   0   -0.63    0.65
  -8 -16   0    0.17    0.49
  16  -8   0    0.19    0.69
   8  16   0   -0.21    0.55
   8  16   0   -0.99    0.60
   8  16   0   -0.41    0.61
 -10 -16   0    0.08    0.57
  10  16   0    0.27    0.70
  10  16   0    0.49    0.57
  16 -10   0    0.10    0.68
  10  16   0   -0.38    0.74
  17   9   0   -0.30    0.74
   9 -17   0   -0.14    0.72
 -17  -9   0    0.52    0.60
  -7  17   0   -0.89    0.65
   7 -17   0   -0.35    0.70
 -17  -7   0   -0.55    0.51
  17   7   0    0.04    0.72
  17   5   0   -0.21    0.54
   5 -17   0   -0.76    0.63
  -5  17   0    0.04    0.39
   5 -17   0    0.29    0.56
 -17  -5   0   -0.28    0.48
  -5  17   0   -0.25    0.64
  17   5   0    0.38    0.69
  -3  17   0   -0.26    0.63
 -17  -3   0    1.01    0.54
  17   3   0    0.74    0.57
  -3  17   0    0.29    0.51
   3 -17   0   -0.05    0.59
   3 -17   0   -0.05    0.45
  17   3   0    0.09    0.47
  17   1   0    1.17    0.62
   1 -17   0   -0.63    0.40
  -1  17   0   -0.07    0.49
  17   1   0   -0.12    0.53
   1 -17   0    0.68    0.68
  -1  17   0   -0.52    0.58
   1  17   0   -0.29    0.61
   1  17   0    0.54    0.53
  -1 -17   0   -0.19    0.42
  17  -1   0    0.13    0.63
  -1 -17   0   -0.04    0.51
  17  -1   0   -0.07    0.56
   3  17   0    0.80    0.69
  17  -3   0   -0.44    0.58
   3  17   0    0.11    0.50
  17  -3   0    0.99    0.54
  -3 -17   0   -0.10    0.53
  17  -3   0   -0.24    0.52
  17  -5   0    0.40    0.75
  -5 -17   0   -0.23    0.40
  17  -5   0   -0.40    0.53
  17  -5   0    0.32    0.72
   5  17   0    0.76    0.74
   5  17   0    0.45    0.60
   7  17   0   -0.63    0.57
  -7 -17   0    0.41    0.55
  17  -7   0    0.48    0.78
  17  -7   0    0.69    0.67
   7  17   0    0.15    0.71
  -9 -17   0    0.01    0.50
  17  -9   0   -0.67    0.81
   9  17   0    0.31    0.84
   9  17   0   -0.03    0.64
   8 -18   0   -0.27    0.72
   6 -18   0   -0.79    0.60
   6 -18   0   -0.48    0.80
  18   6   0    0.72    0.68
 -18  -6   0    1.33    0.64
 -18  -4   0    0.31    0.54
   4 -18   0   -0.21    0.58
   4 -18   0   -1.27    0.70
  -4  18   0   -0.42    0.55
  -4  18   0    0.77    0.83
  18   4   0    0.72    0.75
  18   2   0    0.04    0.48
  18   2   0    1.04    0.79
   2 -18   0    0.31    0.49
  -2  18   0   -0.33    0.76
  -2  18   0    0.35    0.55
 -18  -2   0    1.02    0.59
   2 -18   0    0.77    0.73
   0 -18   0    0.04    0.65
  18   0   0   -0.34    0.44
   0  18   0    0.05    0.54
   0 -18   0    0.55    0.63
  18   0   0    0.94    0.76
   0  18   0    0.23    0.84
   2  18   0    0.62    0.60
  18  -2   0    1.01    0.77
  18  -2   0   -0.11    0.67
   2  18   0   -0.20    0.68
  -2 -18   0    0.08    0.57
  -4 -18   0    3.31    0.75
   4  18   0    4.04    1.04
  18  -4   0    1.74    0.93
  18  -4   0    3.35    0.98
   4  18   0    2.50    0.95
  -6 -18   0   -0.87    0.53
   6  18   0   -0.37    0.59
  18  -6   0    0.31    0.77
   6  18   0   -0.51    0.75
   8  18   0    0.21    0.75
  -8 -18   0   -0.43    0.62
  18  -8   0    0.15    0.84
   5 -19   0   -0.81    0.68
   5 -19   0    0.66    0.71
   3 -19   0   -0.36    0.66
 -19  -3   0   -0.25    0.57
  -3  19   0   -0.43    0.56
   3 -19   0    0.94    0.71
  19   1   0    0.15    0.69
  -1  19   0   -0.13    0.53
   1 -19   0    0.69    0.84
   1 -19   0   -0.42    0.59
  -1 -19   0   -0.18    0.50
  -1 -19   0    0.11    0.76
  19  -1   0    1.10    0.88
   1  19   0   -0.85    0.47
   3  19   0   -0.41    0.58
  19  -3   0    0.25    0.67
  -3 -19   0   -0.06    0.60
  19  -5   0   -0.17    0.86
   5  19   0   -0.13    0.62
  -5 -19   0    1.31    0.70
  -1   0  -1   21.88    1.18
   0   1  -1   26.65    1.33
   0   1  -1   24.57    1.22
  -1   0  -1   20.86    1.14
   0   1  -1   26.65    1.21
   1   0   1   26.26    1.14
  -1   0   1   25.48    1.15
  -1   0   1   24.74    1.21
  -1   0   1   26.33    1.18
   0   1   1   26.63    1.33
   0   1   1   25.74    1.21
   1   0   1   25.92    1.19
   0  -1   1   26.46    1.21
   0  -1   1   24.23    1.33
   2   1  -1   22.60    1.20
  -2  -1  -1   25.58    1.23
  -2  -1  -1   24.99    1.22
   2   1  -1   24.47    1.19
  -1   2  -1   25.69    1.37
  -1   2  -1   24.20    1.25
   1  -2  -1   25.79    1.18
  -1   2  -1   24.08    1.22
  -2  -1  -1   23.27    1.23
   2   1  -1   25.48    1.16
   1  -2  -1   24.60    1.38
   1  -2  -1   23.76    1.19
   2   1  -1   24.16    1.24
   2   1  -1   25.06    1.22
   1  -2  -1   23.50    1.24
  -2  -1  -1   24.09    1.17
  -1   2   1   24.94    1.18
  -1   2   1   24.95    1.23
   2   1   1   22.84    1.23
   1  -2   1   24.65    1.20
   1  -2   1   24.35    1.25
  -1   2   1   24.01    1.18
  -2  -1   1   25.33    1.21
  -2  -1   1   25.07    1.19
  -2  -1   1   24.37    1.16
  -2  -1   1   24.16    1.23
   2   1   1   22.89    1.21
   1  -2   1   26.46    1.22
  -1   2   1   25.31    1.37
   2   1   1   25.00    1.17
   1  -2   1   23.02    1.37
   2   1   1   23.99    1.18
  -2  -1   1   25.05    1.21
  -1  -2  -1   56.46    2.69
  -1  -2  -1   57.93    2.95
   1   2  -1   58.42    2.95
   2  -1  -1   55.75    2.69
   1   2  -1   54.85    2.63
  -1  -2  -1   58.67    2.65
   2  -1  -1   57.22    2.59
   1   2  -1   57.05    2.52
  -1  -2  -1   57.11    2.65
  -2   1  -1   52.59    2.69
   1   2  -1   57.54    2.66
  -1  -2  -1   55.64    2.54
  -1  -2  -1   54.58    2.60
   1   2  -1   55.89    2.70
   1   2  -1   52.28    2.58
   1   2   1   55.84    2.60
  -1  -2   1   57.65    2.66
   1   2   1   55.38    2.69
   2  -1   1   55.69    2.59
   1   2   1   55.78    2.65
   2  -1   1   52.19    2.94
  -1  -2   1   54.63    2.52
  -1  -2   1   51.35    2.60
  -2   1   1   58.41    2.59
   1   2   1   57.45    2.54
   1   2   1   57.23    2.65
  -1  -2   1   54.66    2.60
  -1  -2   1   57.18    2.70
   1   2   1   53.45    2.58
  -2   1   1   55.09    2.68
   1   2   1   60.05    2.95
   2  -1   1   57.83    2.54
  -1  -2   1   55.88    2.63
   2  -1   1   55.81    2.69
   2  -3  -1   45.05    2.20
  -3  -2  -1   42.49    2.06
   3   2  -1   40.29    2.09
  -3  -2  -1   44.12    2.14
   3   2  -1   41.91    2.19
   2  -3  -1   42.77    2.10
   3   2  -1   45.81    2.04
   2  -3  -1   44.93    2.08
  -3  -2  -1   47.11    2.18
  -2   3  -1   43.36    2.18
  -2   3  -1   43.36    2.13
   2  -3  -1   43.35    2.42
   3   2  -1   41.72    2.15
  -3  -2  -1   47.21    2.18
   3   2  -1   42.51    2.13
   3   2   1   42.80    2.16
   2  -3   1   42.68    2.42
   3   2   1   44.07    2.06
  -3  -2   1   39.59    2.04
  -2   3   1   41.28    2.08
   3   2   1   44.36    2.18
  -2   3   1   45.13    2.18
  -3  -2   1   44.08    2.18
  -2   3   1   43.96    2.40
  -2   3   1   44.31    2.09
   2  -3   1   43.71    2.10
  -3  -2   1   44.32    2.14
   3   2   1   45.09    2.15
  -3  -2   1   43.74    2.09
   3   2   1   43.21    2.09
   2  -3   1   40.76    2.20
   0   3  -1    0.47    0.20
   0  -3  -1    0.51    0.23
   0  -3  -1    0.76    0.18
  -3   0  -1    0.48    0.18
  -3   0  -1    0.64    0.17
   0  -3  -1    0.66    0.19
   3   0  -1    0.26    0.15
   0   3  -1    0.54    0.16
   3   0  -1    0.60    0.16
   3   0  -1    0.62    0.23
   0  -3  -1    0.65    0.17
   0  -3  -1    0.62    0.15
   0   3  -1    0.58    0.22
   3   0   1    0.42    0.18
   0   3   1    0.58    0.19
   0  -3   1    0.62    0.24
   0   3   1    0.32    0.17
   0  -3   1    0.57    0.16
   3   0   1    0.88    0.18
   0   3   1    0.90    0.26
   0   3   1    0.53    0.16
  -3   0   1    0.67    0.17
   0   3   1    0.49    0.14
   0  -3   1    0.58    0.17
  -3   0   1    0.73    0.17
  -3   0   1    0.79    0.18
  -3   0   1    0.67    0.15
   0  -3   1    0.51    0.18
   0  -3   1    0.53    0.18
   3   0   1    0.40    0.17
   3   0   1    0.51    0.16
   0   3   1    0.38    0.18
   3  -2  -1   13.45    0.94
  -2  -3  -1   14.83    0.80
   2   3  -1   14.25    0.86
   3  -2  -1   14.65    0.88
  -2  -3  -1   12.50    0.77
  -2  -3  -1   15.47    0.85
   2   3  -1   12.96    0.78
  -2  -3  -1   13.64    0.82
  -3   2  -1   14.68    0.84
   2   3  -1   14.26    0.79
   2   3  -1   16.03    0.78
  -2  -3  -1   15.13    0.83
   3  -2  -1   14.14    0.79
  -2  -3  -1   13.81    0.81
   2   3  -1   13.97    0.84
  -2  -3   1   13.53    0.76
   2   3   1   14.65    0.78
  -2  -3   1   13.86    0.82
   2   3   1   14.53    0.83
   2   3   1   14.30    0.78
   2   3   1   13.41    0.84
   3  -2   1   12.34    0.77
   2   3   1   14.40    0.90
   2   3   1   15.64    0.86
   3  -2   1   15.95    0.87
  -2  -3   1   13.76    0.79
  -3   2   1   14.53    0.80
   3  -2   1   13.12    0.93
  -2  -3   1   13.15    0.85
   2   3   1   13.80    0.81
  -3   2   1   13.21    0.82
  -2  -3   1   14.31    0.80
   4   3  -1    2.72    0.33
  -3   4  -1    3.38    0.39
   4   3  -1    3.35    0.35
   3  -4  -1    3.43    0.50
   3  -4  -1    2.58    0.33
   4   3  -1    2.43    0.32
   3  -4  -1    3.26    0.43
  -3   4  -1    2.56    0.33
   4   3  -1    2.90    0.44
  -4  -3  -1    3.07    0.42
  -4  -3  -1    2.86    0.35
  -4  -3  -1    2.89    0.36
  -4  -3  -1    3.03    0.37
  -3   4  -1    3.14    0.37
   4   3  -1    3.02    0.39
  -3   4   1    2.62    0.30
   4   3   1    2.86    0.35
  -3   4   1    3.58    0.38
   3  -4   1    2.89    0.51
   4   3   1    2.30    0.38
  -4  -3   1    3.03    0.36
  -3   4   1    3.15    0.47
   3  -4   1    2.38    0.42
  -4  -3   1    2.58    0.35
  -3   4   1    3.58    0.39
   3  -4   1    2.57    0.33
   4   3   1    2.35    0.37
   4   3   1    3.26    0.35
  -4  -3   1    2.55    0.33
  -4  -3   1    2.22    0.33
   4   3   1    3.40    0.34
  -4  -3   1    2.88    0.36
   1  -4  -1  568.49   24.81
  -1   4  -1  534.21   25.76
   4   1  -1  538.96   24.79
  -4  -1  -1  576.93   25.74
  -1   4  -1  486.46   25.24
   4   1  -1  577.78   24.26
  -4  -1  -1  576.26   25.25
   4   1  -1  529.44   25.73
   1  -4  -1  564.60   28.19
  -1   4  -1  481.94   24.78
   4   1  -1  552.29   25.24
   1  -4  -1  551.26   25.75
   1  -4  -1  565.32   25.22
  -4  -1  -1  521.00   24.26
  -1   4  -1  579.90   25.77
  -1   4   1  491.35   25.74
   1  -4   1  556.86   24.82
   1  -4   1  580.43   25.25
  -4  -1   1  572.89   25.74
  -1   4   1  541.75   25.21
   4   1   1  571.81   25.74
   1  -4   1  558.70   25.76
  -1   4   1  558.14   24.79
  -4  -1   1  581.01   24.80
  -1   4   1  567.78   25.76
   1  -4   1  560.03   28.19
   4   1   1  494.98   25.23
   4   1   1  543.64   24.79
   4   1   1  596.59   24.27
  -4  -1   1  557.79   24.26
  -1   4   1  575.65   28.18
   1   4  -1   14.77    0.75
  -1  -4  -1   12.39    0.80
   4  -1  -1   12.42    0.73
  -4   1  -1   11.24    0.74
   1   4  -1   11.84    0.74
   1   4  -1   13.20    0.71
  -1  -4  -1   13.13    0.77
  -1  -4  -1   12.93    0.89
  -1  -4  -1   11.78    0.75
  -1  -4  -1   12.40    0.75
   4  -1  -1   12.08    0.79
  -4   1  -1   12.38    0.76
   1   4  -1   12.18    0.78
   1   4  -1   15.75    0.85
   4  -1  -1   12.56    0.73
  -1  -4  -1   12.64    0.78
  -1  -4  -1   11.12    0.73
   1   4   1   12.68    0.89
  -1  -4   1   12.82    0.77
   1   4   1   11.75    0.72
  -1  -4   1   12.44    0.87
   1   4   1   11.09    0.80
   1   4   1   11.97    0.76
   4  -1   1   11.11    0.72
  -1  -4   1   12.81    0.78
  -1  -4   1   12.04    0.74
   1   4   1   12.05    0.72
  -4   1   1   11.98    0.74
  -1  -4   1   12.64    0.77
  -4   1   1   13.47    0.76
   1   4   1   12.18    0.76
  -1  -4   1   11.64    0.76
   4  -1   1   11.65    0.79
   4  -1   1   13.12    0.73
   3   4  -1   15.52    0.90
   3   4  -1   16.41    0.88
   3   4  -1   14.50    0.95
  -4   3  -1   14.36    0.90
   3   4  -1   13.35    0.91
  -4   3  -1   15.57    0.94
   4  -3  -1   16.54    0.91
  -3  -4  -1   15.48    0.92
  -3  -4  -1   14.30    0.94
  -3  -4  -1   15.82    0.95
   4  -3  -1   18.80    1.03
   4  -3  -1   20.07    1.16
   3   4  -1   14.80    1.00
   3   4  -1   14.42    0.90
   4  -3   1   14.65    1.01
   4  -3   1   16.09    0.91
   3   4   1   15.08    0.96
  -3  -4   1   14.99    0.91
  -3  -4   1   16.11    0.92
  -3  -4   1   17.05    0.97
   3   4   1   15.08    0.92
   4  -3   1   15.85    1.12
  -3  -4   1   14.25    0.88
  -3  -4   1   16.02    0.94
   3   4   1   15.17    0.88
   3   4   1   15.50    0.96
   3   4   1   14.47    0.89
   3   4   1   14.49    0.97
  -4   5  -1    0.36    0.21
  -4   5  -1    0.16    0.24
   5   4  -1    0.65    0.21
   5   4  -1    0.38    0.23
   5   4  -1    0.03    0.30
  -5  -4  -1    0.73    0.26
   5   4  -1    0.62    0.31
   4  -5  -1   -0.01    0.29
  -4   5  -1    0.57    0.24
   5   4  -1    0.51    0.19
  -5  -4  -1    0.45    0.21
   4  -5  -1    0.11    0.19
   4  -5  -1    0.85    0.37
  -5  -4  -1    0.54    0.26
  -5  -4  -1    0.49    0.25
  -4   5   1    0.44    0.27
  -5  -4   1    0.30    0.23
   5   4   1    0.88    0.24
   5   4   1    0.38    0.20
   4  -5   1    0.34    0.22
  -5  -4   1    0.32    0.27
   5   4   1    0.46    0.30
   5   4   1    0.40    0.21
   4  -5   1    0.37    0.32
  -5  -4   1    0.30    0.23
  -5  -4   1    0.59    0.27
   5   4   1    0.25    0.23
  -4   5   1    0.33    0.22
   4  -5   1    0.34    0.36
  -5  -4   1    0.10    0.21
  -4   5   1    0.36    0.24
  -4   5   1    0.48    0.20
   5   2  -1    1.06    0.30
   5   2  -1    0.80    0.22
   2  -5  -1    0.80    0.32
   5   2  -1    1.25    0.27
   5   2  -1    1.37    0.37
   2  -5  -1    1.01    0.24
  -5  -2  -1    1.55    0.31
  -2   5  -1    1.38    0.30
   2  -5  -1    1.11    0.21
  -2   5  -1    1.16    0.27
   2  -5  -1    1.00    0.41
  -2   5  -1    1.46    0.31
  -2   5   1    1.21    0.27
  -2   5   1    1.22    0.23
  -2   5   1    1.13    0.30
  -2   5   1    0.85    0.27
   2  -5   1    1.15    0.25
   2  -5   1    1.97    0.48
   2  -5   1    1.45    0.39
   2  -5   1    1.53    0.25
  -2   5   1    1.46    0.32
   0  -5  -1   21.34    1.23
   0   5  -1   24.23    1.30
   0  -5  -1   21.57    1.29
  -5   0  -1   21.95    1.23
   0   5  -1   25.72    1.30
   5   0  -1   21.37    1.30
   5   0  -1   22.14    1.19
   0  -5  -1   21.32    1.24
   0  -5  -1   22.77    1.47
   0  -5  -1   21.69    1.28
   0   5  -1   23.85    1.27
  -5   0  -1   21.73    1.27
   5   0  -1   20.71    1.21
   0   5  -1   24.07    1.34
   0  -5  -1   22.00    1.24
   0  -5   1   24.23    1.23
  -5   0   1   24.55    1.27
   0   5   1   22.77    1.21
   0  -5   1   24.07    1.28
  -5   0   1   21.02    1.22
   0  -5   1   24.24    1.26
   0  -5   1   24.49    1.49
   0  -5   1   24.08    1.27
   0   5   1   22.54    1.44
   5   0   1   20.71    1.24
   0   5   1   20.81    1.29
   5   0   1   23.47    1.22
   0   5   1   21.96    1.26
   0   5   1   21.89    1.24
   0   5   1   22.92    1.28
  -5   0   1   22.96    1.24
   0  -5   1   25.14    1.31
   5   0   1   21.66    1.29
   5  -2  -1    3.97    0.39
   5  -2  -1    3.41    0.45
   2   5  -1    4.65    0.44
  -2  -5  -1    4.74    0.47
   2   5  -1    3.24    0.39
   2   5  -1    5.71    0.56
   2   5  -1    3.82    0.38
   2   5  -1    3.56    0.48
  -2  -5  -1    4.86    0.50
  -2  -5  -1    4.11    0.43
  -2  -5  -1    3.52    0.43
  -2  -5  -1    4.87    0.47
  -2  -5  -1    4.47    0.52
   2   5  -1    4.27    0.46
  -2  -5   1    3.76    0.43
  -2  -5   1    3.91    0.43
   2   5   1    4.52    0.49
   2   5   1    3.83    0.42
   2   5   1    4.29    0.51
  -5   2   1    5.12    0.45
   2   5   1    4.44    0.51
   2   5   1    4.09    0.42
  -2  -5   1    4.71    0.44
  -2  -5   1    4.01    0.52
  -2  -5   1    3.80    0.43
   5  -2   1    3.85    0.47
  -2  -5   1    3.81    0.44
   2   5   1    3.94    0.45
  -5   2   1    4.15    0.42
   2   5   1    4.78    0.41
   5  -2   1    3.46    0.38
   4   5  -1   19.02    1.30
  -5   4  -1   16.93    1.04
   4   5  -1   15.87    1.05
   5  -4  -1   17.51    1.26
  -4  -5  -1   17.80    1.10
   5  -4  -1   16.80    1.13
   4   5  -1   19.13    1.03
   4   5  -1   14.92    1.06
   4   5  -1   16.07    1.13
   4   5  -1   19.56    1.16
  -5   4  -1   18.14    1.10
   4   5  -1   16.41    1.02
   5  -4  -1   17.54    1.03
  -4  -5   1   16.66    1.05
   4   5   1   18.35    1.20
  -5   4   1   16.04    1.04
  -4  -5   1   17.28    1.05
   4   5   1   18.31    1.04
   4   5   1   17.70    1.14
   5  -4   1   17.34    1.17
   4   5   1   17.72    1.07
  -4  -5   1   16.59    1.09
  -4  -5   1   18.05    1.07
   4   5   1   17.63    1.11
   4   5   1   20.01    1.06
   4   5   1   17.63    1.14
   5  -4   1   18.25    1.06
  -5   4   1   17.84    1.07
   5  -4   1   15.58    1.25
   5  -6  -1    0.43    0.21
   6   5  -1    0.39    0.28
  -6  -5  -1    0.88    0.28
  -5   6  -1    0.12    0.22
   6   5  -1    0.64    0.27
   6   5  -1    0.97    0.35
  -5   6  -1    0.22    0.23
   5  -6  -1    0.91    0.36
  -6  -5  -1    0.15    0.32
   5  -6  -1    0.81    0.44
   6   5  -1    0.36    0.31
  -5   6  -1    0.25    0.26
  -6  -5  -1    0.91    0.31
   6   5   1    0.30    0.28
  -5   6   1    0.61    0.24
  -6  -5   1    0.84    0.28
   6   5   1    0.31    0.31
  -5   6   1    0.51    0.19
   6   5   1    0.50    0.30
  -6  -5   1    0.16    0.25
   5  -6   1    0.84    0.37
   5  -6   1    0.46    0.27
   5  -6   1    0.33    0.39
   6   5   1    0.89    0.32
  -5   6   1    0.82    0.27
  -6  -5   1    0.67    0.28
  -6  -5   1    0.89    0.31
  -6  -3  -1   -0.10    0.22
  -3   6  -1   -0.15    0.20
   3  -6  -1    0.17    0.16
   6   3  -1    0.40    0.24
   6   3  -1    0.09    0.19
  -3   6  -1    0.08    0.22
   6   3  -1    0.42    0.27
   6   3  -1    0.26    0.21
  -6  -3  -1    0.11    0.24
  -6  -3  -1    0.45    0.25
  -6  -3  -1   -0.21    0.26
   3  -6  -1    0.21    0.36
   6   3  -1   -0.19    0.29
   3  -6  -1   -0.08    0.34
  -3   6  -1    0.19    0.22
   3  -6  -1   -0.04    0.19
  -6  -3   1    0.16    0.18
  -3   6   1    0.29    0.21
   6   3   1    0.52    0.21
  -3   6   1    0.58    0.30
   3  -6   1   -0.07    0.31
  -3   6   1    0.28    0.27
   3  -6   1    0.23    0.34
  -6  -3   1    0.41    0.29
   3  -6   1   -0.07    0.21
  -3   6   1    0.70    0.25
  -6  -3   1    0.03    0.21
  -3   6   1   -0.12    0.20
   3  -6   1    0.00    0.16
  -6  -3   1    0.14    0.28
  -6  -3   1    0.10    0.22
   6   3   1    0.37    0.34
   6   1  -1    0.36    0.20
   6   1  -1    0.53    0.32
   1  -6  -1    0.83    0.32
  -1   6  -1    0.44    0.31
   6   1  -1    0.66    0.23
   6   1  -1    0.65    0.20
   1  -6  -1    0.55    0.22
  -6  -1  -1   -0.11    0.18
  -6  -1  -1    0.46    0.28
   1  -6  -1    0.93    0.38
  -1   6  -1    0.17    0.23
  -6  -1  -1    1.63    0.30
  -1   6  -1    0.74    0.29
   1  -6  -1    0.63    0.19
  -1   6  -1    0.55    0.31
  -1   6  -1    0.32    0.26
  -1   6   1    0.86    0.24
  -6  -1   1    0.59    0.24
  -1   6   1    0.36    0.26
   6   1   1    0.40    0.22
  -6  -1   1    0.12    0.18
  -1   6   1    0.03    0.22
  -1   6   1    0.56    0.32
  -6  -1   1    0.78    0.26
   6   1   1    0.49    0.21
  -6  -1   1    0.51    0.28
   1  -6   1    0.51    0.22
   6   1   1    0.76    0.32
  -1   6   1    0.43    0.28
   1  -6   1    0.14    0.33
   1  -6   1    0.21    0.19
   6   1   1    0.88    0.22
   6  -1  -1    1.28    0.34
   1   6  -1    1.12    0.31
   1   6  -1    1.42    0.32
   1   6  -1    1.04    0.24
   1   6  -1    1.22    0.36
  -6   1  -1    1.43    0.29
  -1  -6  -1    0.78    0.34
  -1  -6  -1    2.08    0.32
  -1  -6  -1    1.09    0.28
  -1  -6  -1    1.22    0.35
  -6   1  -1    0.98    0.29
   6  -1  -1    1.13    0.25
   1   6  -1    1.18    0.28
  -6   1  -1    1.53    0.29
  -1  -6  -1    1.29    0.27
   6  -1  -1    1.51    0.29
  -1  -6  -1    1.18    0.34
   1   6  -1    0.61    0.31
  -1  -6   1    1.22    0.37
   1   6   1    1.52    0.26
  -1  -6   1    1.10    0.29
  -1  -6   1    1.59    0.30
   1   6   1    0.81    0.27
  -1  -6   1    1.95    0.35
   1   6   1    1.01    0.27
   6  -1   1    1.19    0.35
  -1  -6   1    1.52    0.31
   1   6   1    1.78    0.37
  -6   1   1    1.12    0.33
  -6   1   1    2.27    0.33
  -6   1   1    2.18    0.33
   6  -1   1    1.82    0.28
  -1  -6   1    1.29    0.29
   1   6   1    1.50    0.29
   1   6   1    1.78    0.35
   1   6   1    1.64    0.37
   3   6  -1    9.39    0.82
   3   6  -1    9.92    0.71
  -3  -6  -1   10.41    0.78
   3   6  -1    9.84    0.69
  -6   3  -1   10.34    0.72
   6  -3  -1    8.80    0.70
   6  -3  -1    9.19    0.87
  -3  -6  -1   10.34    0.75
  -3  -6  -1    9.96    0.75
  -3  -6  -1   10.73    0.78
   6  -3  -1    9.81    0.86
   3   6  -1    9.12    0.69
   6  -3  -1    9.56    0.73
   3   6  -1    9.54    0.80
   3   6  -1    7.87    0.73
  -6   3  -1   10.72    0.75
   6  -3   1   11.13    0.93
  -3  -6   1    9.76    0.75
   3   6   1    8.98    0.69
  -3  -6   1   10.38    0.72
   3   6   1   10.59    0.78
   3   6   1    9.02    0.75
   6  -3   1   10.32    0.74
   3   6   1    9.41    0.83
  -3  -6   1   10.71    0.81
   3   6   1    9.01    0.69
   3   6   1   10.13    0.76
   6  -3   1    9.66    0.71
   3   6   1   10.71    0.87
  -3  -6   1   10.68    0.76
   6  -3   1    9.50    0.83
  -6   3   1   10.25    0.74
  -6   3   1    8.93    0.71
   6  -5  -1    1.41    0.38
  -5  -6  -1    3.70    0.48
  -6   5  -1    1.84    0.40
  -5  -6  -1    2.90    0.42
   6  -5  -1    1.71    0.46
   5   6  -1    1.76    0.37
  -6   5  -1    2.04    0.36
   6  -5  -1    1.84    0.33
   5   6  -1    1.72    0.33
   5   6  -1    2.02    0.38
  -5  -6   1    2.26    0.43
   6  -5   1    1.91    0.35
  -6   5   1    2.37    0.31
   5   6   1    1.42    0.35
   5   6   1    1.94    0.40
   5   6   1    2.15    0.36
   6  -5   1    1.03    0.40
   6  -5   1    1.65    0.41
  -5  -6   1    1.88    0.37
  -7  -6  -1    0.16    0.31
   6  -7  -1   -0.07    0.31
  -6   7  -1   -0.19    0.29
   7   6  -1   -0.46    0.21
  -6   7  -1    0.07    0.26
   7   6  -1   -0.57    0.31
   6  -7  -1   -0.36    0.21
  -7  -6  -1   -0.25    0.26
   6  -7  -1   -0.13    0.39
   7   6  -1    0.26    0.28
  -7  -6  -1   -0.53    0.20
   7   6  -1    0.16    0.31
  -6   7  -1   -0.14    0.19
   7   6   1   -0.07    0.28
   6  -7   1   -0.12    0.23
   6  -7   1   -0.40    0.32
  -7  -6   1   -0.20    0.27
  -7  -6   1    0.15    0.29
   6  -7   1    0.06    0.34
  -7  -6   1   -0.19    0.23
  -6   7   1    0.36    0.20
   7   6   1   -0.49    0.26
   7   6   1    0.32    0.28
   7   6   1    0.67    0.34
  -6   7   1   -0.34    0.20
  -7  -6   1   -0.37    0.24
   7   6   1   -0.17    0.28
   4  -7  -1    8.08    0.90
  -7  -4  -1    7.55    0.71
   7   4  -1    8.55    0.68
  -4   7  -1    8.98    0.70
  -7  -4  -1    8.29    0.76
   4  -7  -1    6.68    0.66
  -7  -4  -1    7.35    0.65
   7   4  -1    7.19    0.72
  -4   7  -1    7.22    0.63
  -4   7  -1    7.71    0.72
   7   4  -1    7.60    0.73
   4  -7  -1    6.92    0.72
  -7  -4  -1    7.71    0.70
   7   4  -1    8.14    0.68
   4  -7   1    8.01    0.79
  -7  -4   1    8.04    0.73
   7   4   1    7.75    0.74
   7   4   1    6.78    0.68
  -7  -4   1    7.17    0.64
   7   4   1    7.99    0.67
  -7  -4   1    8.83    0.74
   4  -7   1    6.06    0.82
  -4   7   1    8.02    0.70
  -4   7   1    7.68    0.67
   4  -7   1    6.82    0.68
  -7  -4   1    8.02    0.71
  -4   7   1    8.25    0.63
  -2   7  -1    0.01    0.22
   7   2  -1    0.18    0.21
   2  -7  -1    0.31    0.23
  -2   7  -1    0.16    0.34
   7   2  -1    0.33    0.24
   2  -7  -1    0.72    0.25
  -7  -2  -1    0.65    0.25
  -7  -2  -1    0.49    0.26
  -2   7  -1    0.30    0.23
   2  -7  -1    0.14    0.35
   7   2  -1    0.72    0.33
   7   2  -1    0.87    0.25
  -7  -2  -1    0.31    0.30
   2  -7  -1    0.87    0.34
  -2   7  -1    0.91    0.32
   7   2   1   -0.41    0.35
  -7  -2   1    0.25    0.23
   2  -7   1    0.38    0.20
  -7  -2   1    0.26    0.24
  -7  -2   1    1.65    0.39
   2  -7   1    0.64    0.35
  -7  -2   1    0.48    0.25
  -2   7   1    0.60    0.28
   2  -7   1    0.40    0.34
  -2   7   1    0.54    0.25
   2  -7   1    1.00    0.28
   7   2   1    0.35    0.23
  -2   7   1    0.31    0.30
  -2   7   1    0.79    0.27
   7   2   1    0.41    0.22
   7   0  -1    2.03    0.40
   0   7  -1    1.74    0.36
  -7   0  -1    2.92    0.41
   0  -7  -1    2.80    0.38
   0  -7  -1    2.62    0.40
   7   0  -1    2.01    0.34
   0   7  -1    1.97    0.40
  -7   0  -1    2.36    0.39
   7   0  -1    2.13    0.36
   0   7  -1    2.30    0.44
  -7   0  -1    1.56    0.35
   0   7  -1    2.37    0.40
   0   7   1    2.32    0.38
   7   0   1    2.30    0.36
   0   7   1    2.19    0.37
   7   0   1    2.87    0.39
   0  -7   1    2.25    0.40
   0  -7   1    2.53    0.40
   0  -7   1    1.52    0.45
  -7   0   1    2.56    0.34
   0  -7   1    2.50    0.42
   7   0   1    2.51    0.39
   0  -7   1    1.67    0.33
   0   7   1    2.79    0.45
  -7   0   1    2.31    0.40
  -7   0   1    2.93    0.39
   0   7   1    1.76    0.39
   0  -7   1    2.54    0.39
   7   0   1    1.70    0.41
   0   7   1    3.69    0.39
  -7   0   1    2.28    0.38
  -2  -7  -1    0.51    0.34
   2   7  -1    0.91    0.27
  -2  -7  -1    0.55    0.29
  -2  -7  -1    1.70    0.36
   2   7  -1    0.86    0.30
   2   7  -1    0.63    0.28
   2   7  -1    1.36    0.36
   2   7  -1    0.56    0.26
  -2  -7  -1    1.26    0.34
  -7   2  -1    0.90    0.29
  -2  -7  -1    1.11    0.30
   7  -2  -1    1.05    0.26
   2   7  -1    1.40    0.38
  -7   2  -1    1.08    0.30
   7  -2  -1    1.22    0.35
   2   7   1    0.66    0.28
   7  -2   1    0.92    0.27
  -7   2   1    0.81    0.30
  -2  -7   1    1.16    0.35
   2   7   1    0.81    0.33
   7  -2   1    1.04    0.31
   2   7   1    0.86    0.30
  -7   2   1    1.39    0.31
  -2  -7   1    0.67    0.32
   2   7   1    0.87    0.39
  -2  -7   1    0.96    0.32
   2   7   1    0.85    0.27
   2   7   1    1.03    0.33
  -2  -7   1    1.01    0.29
  -2  -7   1    0.93    0.37
   7  -2   1    1.47    0.38
   4   7  -1   -0.12    0.19
   4   7  -1   -0.33    0.18
  -4  -7  -1    0.07    0.30
   7  -4  -1   -0.20    0.35
  -7   4  -1   -0.55    0.24
   7  -4  -1   -0.17    0.21
  -7   4  -1   -0.53    0.17
  -4  -7  -1    0.06    0.24
   4   7  -1   -0.12    0.23
  -4  -7  -1   -0.43    0.21
   4   7  -1   -0.07    0.20
   4   7  -1    0.09    0.23
   4   7  -1    0.62    0.32
   7  -4  -1   -0.34    0.30
   4   7   1   -0.16    0.25
  -7   4   1   -0.19    0.19
   7  -4   1    0.19    0.29
  -7   4   1    0.15    0.20
   4   7   1    0.11    0.22
   4   7   1    0.13    0.20
   4   7   1    0.07    0.26
   7  -4   1    0.05    0.29
   4   7   1    0.21    0.31
   7  -4   1    0.16    0.20
  -4  -7   1   -0.09    0.22
  -7   6  -1   13.61    0.93
  -6  -7  -1   11.45    0.95
   7  -6  -1   11.74    1.01
   6   7  -1   10.75    0.93
   6   7  -1   12.12    0.97
   7  -6  -1   12.51    0.90
  -6  -7  -1   11.17    0.89
  -6  -7  -1   12.61    0.99
  -7   6  -1   10.09    0.77
   6   7  -1   11.51    0.94
   6   7  -1   10.33    0.87
  -7   6  -1   11.88    0.95
   7  -6  -1    8.80    1.03
   6   7  -1   10.11    0.87
  -7   6   1   10.28    0.87
   7  -6   1   10.33    0.97
   7  -6   1   10.88    1.07
   6   7   1   11.31    0.95
   6   7   1   11.34    0.91
   7  -6   1   11.97    0.89
  -6  -7   1   10.92    0.94
  -7   6   1   10.49    0.75
  -6  -7   1   11.75    0.90
   6   7   1    9.80    0.84
  -6  -7   1   11.20    0.83
  -6  -7   1   11.66    0.88
   6   7   1   11.05    0.92
   6   7   1   12.31    0.97
   8   7  -1    0.48    0.28
   8   7  -1   -0.41    0.28
  -7   8  -1    0.01    0.23
   7  -8  -1   -0.10    0.24
   7  -8  -1   -0.16    0.39
  -7   8  -1    0.12    0.22
  -8  -7  -1   -0.15    0.24
   8   7  -1   -0.31    0.25
   8   7  -1    0.40    0.31
  -8  -7  -1    0.32    0.27
   7  -8  -1   -0.21    0.35
   8   7  -1    0.01    0.29
  -8  -7   1    0.14    0.30
   7  -8   1    0.22    0.33
   7  -8   1   -0.25    0.27
   8   7   1    0.24    0.28
   7  -8   1   -0.19    0.33
  -7   8   1   -0.22    0.25
   8   7   1    0.26    0.33
  -8  -7   1   -0.19    0.22
  -7   8   1    0.19    0.20
   8   7   1   -0.02    0.25
   8   7   1    0.01    0.29
   8   7   1   -0.08    0.31
   8   5  -1    5.04    0.65
  -5   8  -1    4.15    0.54
  -8  -5  -1    4.98    0.66
   8   5  -1    6.08    0.63
   8   5  -1    5.05    0.60
  -5   8  -1    5.45    0.61
  -8  -5  -1    5.74    0.64
   5  -8  -1    6.33    0.74
   8   5  -1    4.32    0.65
  -8  -5  -1    5.18    0.60
   5  -8  -1    7.04    0.89
   5  -8  -1    5.91    0.65
   5  -8   1    6.32    0.69
  -5   8   1    5.04    0.55
   8   5   1    4.98    0.62
   5  -8   1    5.94    0.83
   8   5   1    5.17    0.66
   8   5   1    5.07    0.59
   5  -8   1    4.83    0.69
  -8  -5   1    6.60    0.66
  -8  -5   1    4.20    0.57
  -5   8   1    5.05    0.61
   3  -8  -1   29.68    2.16
  -3   8  -1   33.78    1.89
  -3   8  -1   34.93    1.98
  -3   8  -1   33.92    1.86
   3  -8  -1   36.29    1.91
   8   3  -1   32.23    1.89
  -8  -3  -1   34.68    1.92
  -3   8  -1   35.14    1.99
   8   3  -1   31.58    1.92
  -8  -3  -1   34.30    1.93
   3  -8  -1   32.50    1.96
   8   3  -1   34.55    1.87
  -8  -3  -1   36.25    1.87
   3  -8  -1   34.35    1.84
  -8  -3  -1   32.98    1.85
   3  -8   1   33.76    1.89
   3  -8   1   33.67    1.96
  -8  -3   1   34.19    1.84
  -3   8   1   32.90    1.83
  -8  -3   1   33.57    1.93
  -8  -3   1   35.10    1.85
  -3   8   1   32.90    1.94
   8   3   1   32.56    1.92
   8   3   1   33.76    1.93
   8   3   1   33.30    1.85
   3  -8   1   30.53    2.17
  -3   8   1   31.53    1.94
  -3   8   1   35.00    1.86
   1  -8  -1    5.46    0.74
  -8  -1  -1    5.06    0.57
   8   1  -1    4.53    0.52
   1  -8  -1    4.68    0.57
  -8  -1  -1    5.10    0.57
  -1   8  -1    4.83    0.57
  -1   8  -1    5.30    0.63
  -1   8  -1    4.28    0.52
  -8  -1  -1    5.52    0.55
  -1   8  -1    4.48    0.56
   8   1  -1    5.17    0.62
   1  -8  -1    6.19    0.65
   8   1  -1    4.47    0.53
  -1   8   1    4.69    0.60
   8   1   1    4.82    0.57
  -8  -1   1    4.62    0.56
   1  -8   1    5.06    0.58
  -1   8   1    4.70    0.54
   8   1   1    3.83    0.55
   1  -8   1    5.01    0.58
  -1   8   1    4.73    0.55
   1  -8   1    4.54    0.71
  -8  -1   1    4.95    0.54
   8   1   1    4.44    0.52
  -8  -1   1    4.66    0.55
  -1   8   1    5.53    0.60
   1   8  -1    9.08    0.81
  -8   1  -1   11.86    0.84
   1   8  -1    9.75    0.75
   1   8  -1   10.83    0.93
   8  -1  -1   10.55    0.89
   8  -1  -1    9.83    0.77
  -8   1  -1    9.68    0.77
  -1  -8  -1    9.18    0.83
  -1  -8  -1    9.66    0.83
  -1  -8  -1   10.31    0.84
  -8   1  -1   10.57    0.80
  -1  -8  -1    9.06    0.81
   1   8  -1   10.51    0.85
   1   8  -1   10.77    0.82
  -1  -8  -1   10.12    0.95
  -8   1   1   10.23    0.82
   8  -1   1   10.28    0.77
   8  -1   1    9.39    0.84
   1   8   1    9.33    0.75
  -8   1   1   10.32    0.77
  -1  -8   1    9.99    0.92
  -1  -8   1    9.21    0.81
  -1  -8   1   11.00    0.83
   1   8   1    8.69    0.84
  -1  -8   1   10.29    0.81
  -8   1   1    9.82    0.78
   1   8   1    9.21    0.82
   1   8   1   10.63    0.81
  -1  -8   1   10.14    0.80
   1   8   1   11.66    0.85
  -3  -8  -1    1.79    0.40
  -3  -8  -1    2.13    0.43
   3   8  -1    2.47    0.45
   3   8  -1    1.69    0.34
  -3  -8  -1    1.22    0.36
  -3  -8  -1    1.98    0.46
  -8   3  -1    2.54    0.39
   3   8  -1    1.65    0.37
  -8   3  -1    2.86    0.43
   8  -3  -1    1.65    0.38
  -3  -8  -1    1.74    0.39
   3   8  -1    2.41    0.42
   3   8  -1    1.06    0.36
   8  -3  -1    1.10    0.31
   3   8   1    1.63    0.36
   3   8   1    1.88    0.38
  -8   3   1    1.46    0.34
   8  -3   1    0.88    0.38
  -3  -8   1    1.82    0.35
   3   8   1    1.54    0.39
   8  -3   1    1.68    0.47
   3   8   1    1.82    0.35
   3   8   1    1.03    0.38
  -3  -8   1    2.00    0.39
  -3  -8   1    2.03    0.39
   8  -3   1    1.36    0.33
  -8   3   1    1.69    0.37
  -3  -8   1    2.53    0.46
  -8   5  -1    5.96    0.63
   5   8  -1    6.19    0.71
   5   8  -1    5.72    0.67
   8  -5  -1    5.06    0.60
  -5  -8  -1    6.85    0.73
   8  -5  -1    4.83    0.68
   5   8  -1    5.59    0.60
  -5  -8  -1    4.90    0.59
   5   8  -1    5.36    0.64
   8  -5  -1    5.60    0.82
   5   8  -1    5.63    0.71
  -5  -8   1    5.80    0.61
   5   8   1    6.18    0.68
  -5  -8   1    6.58    0.65
  -8   5   1    6.16    0.62
   8  -5   1    5.00    0.59
   5   8   1    5.61    0.61
   8  -5   1    5.55    0.67
   5   8   1    4.93    0.63
   5   8   1    5.37    0.67
  -5  -8   1    5.61    0.63
   5   8   1    5.84    0.69
   8  -5   1    5.16    0.78
  -7  -8  -1    9.90    0.83
  -7  -8  -1   11.38    0.89
  -8   7  -1    9.13    0.81
   8  -7  -1    8.85    0.94
   8  -7  -1   10.23    0.90
   7   8  -1    8.87    0.94
   8  -7  -1    9.66    1.09
   7   8  -1   11.08    0.91
   7   8  -1   10.15    0.95
   7   8  -1    8.73    0.93
  -8   7  -1    8.83    0.74
   7   8  -1    8.76    0.86
   8  -7   1    9.12    1.07
   7   8   1    8.64    0.88
   7   8   1   10.03    0.96
   7   8   1    9.00    0.88
   8  -7   1    9.98    0.86
  -8   7   1    9.07    0.70
   7   8   1    7.18    0.85
  -7  -8   1   10.26    0.82
  -7  -8   1   11.03    0.93
   7   8   1    9.40    0.82
  -8   7   1   10.69    0.85
   8  -7   1    8.32    0.91
  -9  -8  -1    6.50    0.76
  -8   9  -1    7.58    0.84
   8  -9  -1    6.79    0.82
   9   8  -1    6.54    0.86
  -9  -8  -1    8.06    0.84
   8  -9  -1    8.16    0.97
  -8   9  -1    7.64    0.76
   9   8  -1    7.08    0.87
   8  -9  -1    6.47    1.03
   9   8  -1    5.81    0.76
   9   8  -1    6.29    0.80
   9   8  -1    6.88    0.86
   9   8   1    7.15    0.87
   8  -9   1    8.87    0.98
  -9  -8   1    9.15    0.92
   8  -9   1    7.61    1.07
   8  -9   1    7.87    0.88
   9   8   1    8.05    0.91
  -8   9   1    8.93    0.87
   9   8   1    8.55    0.85
  -9  -8   1    8.03    0.82
   9   8   1    8.18    0.91
   9   8   1    7.04    0.90
  -8   9   1    8.16    0.69
  -9  -6  -1    0.11    0.29
   6  -9  -1    0.21    0.29
  -6   9  -1   -0.13    0.21
   6  -9  -1    0.74    0.38
   9   6  -1    0.45    0.34
  -6   9  -1   -0.06    0.30
   9   6  -1    0.04    0.29
   9   6  -1   -0.04    0.28
   9   6  -1   -0.09    0.33
  -9  -6  -1   -0.17    0.30
   6  -9  -1   -0.24    0.36
   6  -9   1    0.22    0.41
  -9  -6   1   -0.30    0.28
  -9  -6   1   -0.16    0.26
   6  -9   1    0.03    0.34
  -6   9   1    0.30    0.22
  -6   9   1    0.19    0.28
   6  -9   1   -0.15    0.26
   9   6   1   -0.02    0.30
   9   6   1   -0.36    0.24
   9   6   1    0.00    0.31
  -4   9  -1    0.16    0.33
   4  -9  -1   -0.24    0.34
  -4   9  -1   -0.21    0.24
  -9  -4  -1    0.34    0.29
   4  -9  -1    0.02    0.26
  -9  -4  -1    0.14    0.25
   9   4  -1   -0.20    0.28
   9   4  -1   -0.17    0.29
  -4   9  -1   -0.22    0.22
   4  -9  -1    0.05    0.36
   9   4  -1   -0.01    0.24
   9   4   1   -0.19    0.28
   4  -9   1   -0.27    0.36
  -9  -4   1    0.04    0.25
   4  -9   1    0.42    0.30
   4  -9   1    0.34    0.34
  -9  -4   1   -0.56    0.26
   9   4   1   -0.15    0.29
  -4   9   1    0.41    0.31
   9   4   1   -0.11    0.23
  -4   9   1    0.19    0.34
  -4   9   1   -0.41    0.18
   9   2  -1    0.27    0.36
   9   2  -1    0.12    0.27
  -2   9  -1    0.40    0.29
  -2   9  -1    0.80    0.35
   2  -9  -1    0.33    0.40
  -9  -2  -1    0.00    0.26
   9   2  -1    0.27    0.27
   2  -9  -1    0.05    0.25
  -9  -2  -1    0.24    0.27
  -9  -2  -1    0.37    0.28
  -2   9  -1    0.35    0.27
  -2   9  -1    0.08    0.30
   2  -9   1    0.60    0.37
  -2   9   1   -0.10    0.28
  -2   9   1   -0.01    0.23
  -2   9   1    0.29    0.32
   9   2   1   -0.13    0.22
  -9  -2   1    0.13    0.28
   9   2   1   -0.31    0.24
  -9  -2   1    0.09    0.29
  -9  -2   1    0.44    0.33
   2  -9   1    0.06    0.28
   9   2   1    0.07    0.35
   9   0  -1   16.46    1.14
  -9   0  -1   16.08    1.10
   0  -9  -1   17.09    1.18
   0  -9  -1   15.31    1.30
   9   0  -1   17.54    1.11
  -9   0  -1   15.47    1.10
   0   9  -1   14.80    1.16
   0  -9  -1   15.54    1.08
   0  -9  -1   17.41    1.17
   9   0  -1   16.85    1.19
  -9   0  -1   17.17    1.18
   0   9  -1   16.13    1.09
   0  -9  -1   16.89    1.15
   0   9  -1   17.01    1.19
   0   9  -1   15.78    1.13
   0   9  -1   16.68    1.14
   0  -9   1   17.22    1.15
   0  -9   1   16.32    1.07
  -9   0   1   16.95    1.09
   9   0   1   16.10    1.13
   9   0   1   15.47    1.15
  -9   0   1   16.70    1.12
   0  -9   1   15.00    1.15
   0   9   1   16.09    1.17
   0   9   1   16.23    1.12
  -9   0   1   17.01    1.15
   0   9   1   15.22    1.05
   9   0   1   14.84    1.08
   0   9   1   15.48    1.09
   0  -9   1   15.66    1.30
   0   9   1   16.44    1.16
   2   9  -1    0.02    0.25
   2   9  -1    0.05    0.29
   2   9  -1   -0.26    0.28
  -2  -9  -1    0.02    0.27
   2   9  -1    0.42    0.27
  -9   2  -1    0.02    0.32
   9  -2  -1   -0.37    0.23
   9  -2  -1   -0.34    0.29
  -2  -9  -1    0.09    0.29
  -2  -9  -1    0.02    0.31
  -2  -9  -1    0.28    0.26
  -9   2  -1    0.05    0.29
  -2  -9  -1   -0.39    0.29
   2   9   1    0.02    0.36
   2   9   1   -0.10    0.26
  -2  -9   1    0.32    0.32
   9  -2   1    0.16    0.29
   2   9   1   -0.09    0.25
  -2  -9   1   -0.36    0.23
   9  -2   1    0.20    0.26
  -2  -9   1    0.57    0.26
  -9   2   1    0.03    0.24
   2   9   1    0.65    0.28
  -2  -9   1    0.37    0.28
  -2  -9   1   -0.31    0.29
   4   9  -1    9.26    0.87
   9  -4  -1   10.70    0.94
   4   9  -1   10.97    0.92
   4   9  -1   10.26    0.84
  -9   4  -1   10.47    0.86
   4   9  -1   10.64    0.92
   9  -4  -1    8.35    1.02
   4   9  -1   11.15    0.96
  -4  -9  -1   10.67    0.88
   9  -4  -1   10.72    0.86
   9  -4   1   11.18    1.00
   4   9   1    9.89    0.82
   9  -4   1    9.63    0.84
   4   9   1   12.12    0.93
   9  -4   1   11.46    1.14
   4   9   1    9.93    0.91
  -9   4   1    9.92    0.88
  -4  -9   1   11.58    0.89
   4   9   1   10.85    0.92
   4   9   1    9.72    0.90
  -9   6  -1    0.92    0.33
   6   9  -1   -0.03    0.32
  -6  -9  -1    0.06    0.32
  -6  -9  -1    0.13    0.25
   6   9  -1    0.44    0.34
   6   9  -1    0.25    0.34
   9  -6  -1    0.73    0.42
   9  -6  -1    0.48    0.42
   6   9  -1    0.36    0.34
   9  -6  -1    0.28    0.33
   6   9  -1    0.09    0.27
   9  -6   1    0.32    0.28
  -6  -9   1    0.15    0.28
  -6  -9   1    0.34    0.29
   9  -6   1    0.50    0.44
   6   9   1    0.25    0.28
   6   9   1    0.21    0.32
   6   9   1   -0.16    0.29
   9  -6   1    0.75    0.38
  -9   6   1    0.19    0.29
   6   9   1   -0.04    0.36
   6   9   1    0.05    0.28
   8   9  -1    1.60    0.44
   8   9  -1    0.71    0.37
  -8  -9  -1    0.03    0.42
  -9   8  -1    1.35    0.44
   8   9  -1    0.41    0.45
  -8  -9  -1    0.79    0.35
  -9   8  -1    0.67    0.27
   9  -8  -1    0.83    0.40
   9  -8  -1    0.41    0.56
   8   9  -1    1.05    0.43
   9  -8  -1   -0.01    0.41
   8   9  -1    0.56    0.43
  -8  -9   1    0.30    0.40
   9  -8   1    0.59    0.43
   9  -8   1    0.73    0.52
  -8  -9   1    0.65    0.36
   8   9   1    0.37    0.43
   8   9   1    0.99    0.44
  -9   8   1    0.81    0.39
   8   9   1    1.49    0.48
   8   9   1    0.02    0.38
  -9   8   1    0.94    0.27
   8   9   1    0.27    0.33
   9  -8   1    0.09    0.47
   9 -10  -1   10.14    1.17
   9 -10  -1   13.83    1.49
   9 -10  -1   12.60    1.32
 -10  -9  -1   10.84    1.08
  10   9  -1   13.47    1.22
  10   9  -1   15.00    1.29
  10   9  -1   12.22    1.18
  -9  10  -1   11.75    1.00
   9 -10   1   12.31    1.29
  10   9   1   13.60    1.19
  10   9   1   10.80    1.14
   9 -10   1   11.05    1.41
  -9  10   1   12.13    0.94
 -10  -9   1   11.72    1.11
  10   7  -1    0.63    0.43
  -7  10  -1    0.45    0.39
   7 -10  -1    0.43    0.38
  10   7  -1    1.45    0.51
  10   7  -1    0.12    0.38
  -7  10  -1    1.23    0.36
   7 -10  -1    1.32    0.63
 -10  -7  -1    1.26    0.49
   7 -10  -1   -0.60    0.37
 -10  -7  -1    0.56    0.45
 -10  -7   1    1.32    0.44
  10   7   1    0.50    0.43
   7 -10   1    0.77    0.44
   7 -10   1   -0.65    0.42
  10   7   1    0.52    0.37
   7 -10   1    0.59    0.50
  -7  10   1    1.04    0.35
  -7  10   1    0.44    0.38
  10   7   1   -0.02    0.46
 -10  -7   1    0.67    0.39
 -10  -5  -1    2.07    0.45
   5 -10  -1    0.96    0.38
  10   5  -1    1.81    0.51
  10   5  -1    1.73    0.45
  -5  10  -1    1.38    0.43
  10   5  -1    1.59    0.44
   5 -10  -1    0.25    0.38
   5 -10  -1    1.35    0.61
  -5  10  -1    1.17    0.35
  -5  10  -1    1.75    0.43
 -10  -5  -1    1.81    0.43
   5 -10   1    1.13    0.53
  -5  10   1    1.11    0.44
   5 -10   1    1.84    0.55
 -10  -5   1    1.72    0.42
   5 -10   1    2.02    0.47
  -5  10   1    1.48    0.37
  10   5   1    1.18    0.44
  -5  10   1    1.93    0.46
 -10  -5   1    1.33    0.45
  10   5   1    1.77    0.42
  10   5   1    1.40    0.47
   3 -10  -1    4.73    0.68
  -3  10  -1    5.42    0.63
  10   3  -1    4.50    0.61
   3 -10  -1    5.47    0.68
  -3  10  -1    4.37    0.59
 -10  -3  -1    4.38    0.59
  10   3  -1    4.65    0.66
  10   3  -1    4.84    0.61
   3 -10  -1    3.85    0.71
  -3  10  -1    5.47    0.72
 -10  -3  -1    5.45    0.64
   3 -10   1    4.44    0.62
   3 -10   1    3.93    0.73
  -3  10   1    4.83    0.66
 -10  -3   1    5.71    0.67
  10   3   1    3.94    0.57
 -10  -3   1    3.76    0.57
  -3  10   1    4.87    0.61
  -3  10   1    4.36    0.61
  10   3   1    3.55    0.58
  10   3   1    4.26    0.61
  -1  10  -1    0.82    0.39
 -10  -1  -1    0.47    0.29
  10   1  -1    1.00    0.34
 -10  -1  -1    0.17    0.33
   1 -10  -1    0.38    0.29
  10   1  -1    0.43    0.33
   1 -10  -1    0.85    0.32
  10   1  -1    0.98    0.33
   1 -10  -1    0.49    0.43
  -1  10  -1    1.00    0.33
  -1  10  -1    0.35    0.28
  10   1   1    0.27    0.32
  -1  10   1    0.98    0.33
   1 -10   1    0.24    0.28
  -1  10   1    0.62    0.31
   1 -10   1    0.81    0.34
  -1  10   1    0.88    0.39
  -1  10   1    0.26    0.26
 -10  -1   1    0.41    0.30
   1 -10   1    0.50    0.42
  10   1   1    0.34    0.28
 -10  -1   1    0.94    0.34
  10   1   1    0.09    0.26
   1  10  -1    2.63    0.44
   1  10  -1    3.23    0.55
  10  -1  -1    2.43    0.51
   1  10  -1    3.75    0.61
 -10   1  -1    3.91    0.54
  -1 -10  -1    3.25    0.52
 -10   1  -1    2.61    0.48
  10  -1  -1    2.35    0.48
   1  10  -1    3.83    0.54
  -1 -10  -1    3.23    0.61
  10  -1  -1    2.46    0.44
  -1 -10  -1    3.89    0.56
  10  -1   1    3.27    0.50
  -1 -10   1    3.04    0.54
   1  10   1    4.22    0.53
  -1 -10   1    2.65    0.58
  10  -1   1    3.44    0.54
   1  10   1    3.14    0.54
  10  -1   1    3.37    0.52
   1  10   1    3.24    0.57
 -10   1   1    3.17    0.49
  -1 -10   1    2.64    0.47
   1  10   1    3.20    0.50
   3  10  -1    1.03    0.36
 -10   3  -1    0.89    0.36
  10  -3  -1    0.42    0.30
  -3 -10  -1    0.91    0.37
   3  10  -1    1.23    0.43
   3  10  -1    1.26    0.47
   3  10  -1    0.30    0.31
  -3 -10  -1    0.81    0.41
  -3 -10  -1    1.36    0.38
  10  -3  -1    0.55    0.35
   3  10  -1    1.69    0.43
   3  10   1    1.32    0.45
  10  -3   1    0.16    0.35
   3  10   1    1.43    0.42
   3  10   1    1.07    0.42
   3  10   1    1.45    0.40
   3  10   1    0.95    0.32
  10  -3   1    0.49    0.33
  -3 -10   1    0.38    0.28
 -10   3   1    2.11    0.44
  10  -3   1    0.96    0.44
  -3 -10   1    1.91    0.43
 -10   5  -1    4.55    0.62
  -5 -10  -1    5.11    0.65
   5  10  -1    4.39    0.65
   5  10  -1    3.39    0.60
  -5 -10  -1    3.28    0.53
   5  10  -1    5.24    0.71
  10  -5  -1    3.01    0.59
   5  10  -1    3.74    0.59
  10  -5  -1    5.14    0.63
   5  10  -1    3.43    0.56
  10  -5  -1    2.87    0.66
   5  10   1    3.81    0.55
   5  10   1    4.55    0.64
 -10   5   1    4.36    0.60
  10  -5   1    3.68    0.71
  -5 -10   1    3.52    0.53
  10  -5   1    3.76    0.63
   5  10   1    3.89    0.60
   5  10   1    3.70    0.61
  10  -5   1    3.42    0.56
   5  10   1    3.59    0.64
   7  10  -1    2.50    0.59
 -10   7  -1    1.96    0.55
   7  10  -1    2.00    0.52
  10  -7  -1    2.14    0.57
   7  10  -1    1.68    0.46
   7  10  -1    2.22    0.57
  -7 -10  -1    1.86    0.51
  -7 -10  -1    2.45    0.51
  10  -7  -1    1.84    0.50
   7  10  -1    2.32    0.55
  10  -7  -1    1.31    0.59
   7  10   1    1.94    0.53
  10  -7   1    1.47    0.58
   7  10   1    1.82    0.53
   7  10   1    1.29    0.44
  10  -7   1    1.29    0.46
  -7 -10   1    2.10    0.47
   7  10   1    1.51    0.55
 -10   7   1    2.00    0.37
  -7 -10   1    2.36    0.50
  10  -7   1    2.36    0.57
   7  10   1    1.14    0.43
 -10   7   1    1.44    0.45
   9  10  -1    5.16    0.83
   9  10  -1    4.87    0.76
  -9 -10  -1    4.67    0.71
 -10   9  -1    3.73    0.56
  10  -9  -1    4.97    0.84
  10  -9  -1    5.41    1.01
   9  10  -1    4.01    0.77
  10  -9   1    5.36    0.88
   9  10   1    2.55    0.65
   9  10   1    5.14    0.80
  10  -9   1    4.29    0.89
  -9 -10   1    5.14    0.75
   9  10   1    5.23    0.83
 -10   9   1    4.79    0.60
 -11 -10  -1    0.28    0.43
  11  10  -1    0.87    0.54
  11  10  -1    0.65    0.52
  11  10  -1    1.03    0.49
  10 -11  -1    0.74    0.59
  10 -11  -1    1.00    0.65
 -10  11  -1    0.66    0.37
  10 -11   1    0.58    0.50
  11  10   1    0.87    0.55
  11  10   1    1.48    0.57
 -10  11   1    0.64    0.35
  10 -11   1    0.71    0.60
 -11 -10   1    1.82    0.51
   8 -11  -1    4.18    0.81
  11   8  -1    4.03    0.74
  -8  11  -1    3.24    0.58
 -11  -8  -1    3.79    0.66
  11   8  -1    4.36    0.74
   8 -11  -1    2.66    0.87
   8 -11   1    3.86    0.81
   8 -11   1    3.51    0.89
  -8  11   1    4.03    0.58
  11   8   1    4.04    0.76
  11   8   1    3.91    0.75
 -11  -8   1    4.06    0.68
  -8  11   1    4.21    0.74
  11   6  -1    8.78    0.99
   6 -11  -1    8.78    0.97
 -11  -6  -1    9.40    0.97
   6 -11  -1    9.12    1.25
  -6  11  -1   10.69    1.07
  -6  11  -1    9.59    0.95
   6 -11  -1    9.46    1.05
  11   6  -1    9.24    0.97
  -6  11  -1    7.72    0.87
  11   6  -1    8.83    0.97
 -11  -6  -1   10.09    1.02
  11   6   1    7.38    0.88
  11   6   1    8.93    0.98
   6 -11   1    9.16    1.19
  -6  11   1    9.97    1.01
  -6  11   1    7.85    0.96
 -11  -6   1    9.04    0.93
 -11  -6   1    8.72    0.94
  11   6   1   11.37    1.08
   6 -11   1    8.35    0.95
   6 -11   1    7.87    0.98
  -6  11   1    8.25    0.84
  11   4  -1   10.70    1.06
  -4  11  -1    9.38    0.99
  11   4  -1   11.09    1.08
  -4  11  -1   11.47    0.95
 -11  -4  -1   10.44    1.00
  -4  11  -1   14.07    1.19
  11   4  -1   12.24    1.04
 -11  -4  -1   14.22    1.09
   4 -11  -1   10.87    1.07
   4 -11  -1   10.98    1.30
   4 -11  -1   12.32    1.10
 -11  -4   1   12.80    1.05
  11   4   1   11.68    1.04
  -4  11   1   10.98    1.10
   4 -11   1    9.19    1.21
   4 -11   1   10.90    1.10
 -11  -4   1   11.32    0.99
  11   4   1   10.15    1.02
  11   4   1   10.34    0.99
  -4  11   1   10.38    0.98
  -4  11   1   11.21    0.94
   4 -11   1   10.17    1.06
  11   2  -1    0.52    0.39
  -2  11  -1    0.24    0.32
 -11  -2  -1    0.73    0.37
 -11  -2  -1    1.13    0.40
   2 -11  -1    0.20    0.28
  11   2  -1   -0.02    0.29
  11   2  -1    0.26    0.33
  -2  11  -1    0.33    0.29
  -2  11  -1    1.21    0.41
   2 -11  -1    0.79    0.47
   2 -11   1    0.04    0.35
 -11  -2   1    0.06    0.32
  11   2   1    0.44    0.32
  11   2   1    0.60    0.34
   2 -11   1    0.69    0.47
  -2  11   1    0.62    0.35
  -2  11   1    0.56    0.39
 -11  -2   1    0.52    0.39
  11   2   1    0.07    0.34
  -2  11   1    0.48    0.38
   0 -11  -1    6.69    0.90
   0  11  -1    5.56    0.70
 -11   0  -1    4.20    0.62
  11   0  -1    5.69    0.67
   0  11  -1    5.60    0.74
  11   0  -1    5.14    0.68
   0  11  -1    4.26    0.61
   0 -11  -1    4.38    0.67
   0 -11  -1    4.77    0.63
   0  11  -1    4.69    0.65
 -11   0  -1    5.29    0.65
  11   0  -1    5.45    0.68
 -11   0   1    4.49    0.64
   0 -11   1    5.32    0.63
   0  11   1    5.29    0.66
  11   0   1    3.84    0.59
 -11   0   1    4.67    0.65
   0  11   1    3.53    0.66
   0 -11   1    5.16    0.70
   0  11   1    5.28    0.64
   0  11   1    6.37    0.69
  11   0   1    6.30    0.69
  11   0   1    5.36    0.67
   0 -11   1    6.08    0.85
 -11   2  -1    2.44    0.51
  11  -2  -1    1.66    0.52
  11  -2  -1    2.09    0.44
   2  11  -1    3.25    0.64
  -2 -11  -1    2.05    0.44
   2  11  -1    3.03    0.52
  -2 -11  -1    3.01    0.56
   2  11  -1    1.57    0.45
   2  11  -1    3.09    0.52
  -2 -11  -1    2.56    0.63
  11  -2   1    1.80    0.47
  -2 -11   1    2.48    0.59
   2  11   1    1.69    0.54
  11  -2   1    1.95    0.45
  -2 -11   1    1.94    0.51
   2  11   1    1.28    0.45
  11  -2   1    1.86    0.46
   2  11   1    1.96    0.48
 -11   2   1    2.50    0.54
  -2 -11   1    2.32    0.47
   2  11   1    2.95    0.55
   4  11  -1    1.93    0.53
  11  -4  -1    1.34    0.45
   4  11  -1    2.00    0.51
   4  11  -1    1.41    0.41
   4  11  -1    1.39    0.44
  11  -4  -1    1.32    0.58
  11  -4  -1    1.37    0.40
   4  11  -1    1.51    0.45
 -11   4  -1    1.77    0.45
  -4 -11  -1    1.80    0.47
  -4 -11  -1    1.92    0.44
   4  11   1    1.61    0.49
   4  11   1    1.28    0.40
  11  -4   1    1.85    0.48
  11  -4   1    1.23    0.54
   4  11   1    2.00    0.51
 -11   4   1    1.80    0.51
  -4 -11   1    1.44    0.41
   4  11   1    1.69    0.45
  11  -4   1    1.41    0.42
   4  11   1    1.05    0.47
   6  11  -1    2.04    0.55
  -6 -11  -1    2.48    0.55
   6  11  -1    2.07    0.55
  11  -6  -1    2.39    0.53
  11  -6  -1    2.78    0.58
   6  11  -1    2.86    0.53
 -11   6  -1    1.55    0.51
   6  11  -1    2.90    0.61
   6  11  -1    2.45    0.55
  11  -6  -1    0.90    0.55
  -6 -11  -1    2.30    0.52
   6  11   1    1.62    0.47
   6  11   1    2.83    0.59
 -11   6   1    2.36    0.54
   6  11   1    1.16    0.50
  11  -6   1    1.66    0.60
  11  -6   1    4.00    0.64
  11  -6   1    2.02    0.56
   6  11   1    1.20    0.54
  -6 -11   1    1.61    0.47
   6  11   1    3.70    0.63
  11  -8  -1   -0.53    0.55
   8  11  -1    0.14    0.40
   8  11  -1    0.10    0.43
   8  11  -1    0.13    0.44
  -8 -11  -1    0.19    0.38
 -11   8  -1    0.85    0.36
  11  -8  -1    0.10    0.46
   8  11   1   -0.14    0.40
  11  -8   1   -0.59    0.40
   8  11   1    0.17    0.47
  -8 -11   1   -0.05    0.32
  11  -8   1   -0.38    0.52
 -11   8   1   -0.04    0.27
   8  11   1    0.14    0.45
  10  11  -1    1.26    0.58
  11 -10  -1    1.24    0.66
  10  11  -1    0.97    0.54
  11 -10  -1    1.62    0.78
 -10 -11  -1    1.27    0.48
  10  11  -1    1.08    0.54
 -11  10  -1    1.07    0.40
  10  11   1    1.20    0.64
  10  11   1    0.70    0.57
  11 -10   1    0.25    0.56
  11 -10   1    1.31    0.62
 -10 -11   1    1.50    0.49
 -11  10   1    1.62    0.43
  10  11   1    1.30    0.58
  11 -12  -1    1.30    0.65
  11 -12  -1   -0.06    0.58
 -12 -11  -1    0.21    0.45
  12  11  -1    1.12    0.56
 -11  12  -1    0.65    0.38
  12  11  -1    0.96    0.64
  11 -12   1    0.45    0.58
 -12 -11   1    1.00    0.55
  12  11   1    0.62    0.64
  11 -12   1    0.64    0.66
  12  11   1    0.19    0.49
  12   9  -1   -0.06    0.41
  12   9  -1    0.10    0.52
  -9  12  -1   -0.04    0.32
 -12  -9  -1    0.37    0.48
   9 -12  -1   -0.30    0.52
   9 -12  -1    0.89    0.59
 -12  -9   1    0.20    0.45
  12   9   1    0.02    0.39
   9 -12   1    0.19    0.53
   9 -12   1   -0.01    0.45
  -9  12   1   -0.25    0.30
  12   9   1    0.67    0.55
  -9  12   1   -0.06    0.43
  -7  12  -1    1.97    0.52
  12   7  -1    2.74    0.68
   7 -12  -1    2.11    0.61
  -7  12  -1    1.73    0.62
   7 -12  -1    1.11    0.74
  12   7  -1    2.14    0.57
 -12  -7  -1    2.13    0.61
 -12  -7   1    2.81    0.57
  -7  12   1    2.50    0.63
  12   7   1    1.83    0.62
   7 -12   1    2.29    0.68
  -7  12   1    2.49    0.51
  12   7   1    1.99    0.57
   7 -12   1    0.49    0.67
  12   5  -1    5.65    0.77
   5 -12  -1    8.20    1.14
   5 -12  -1    5.11    0.85
  12   5  -1    5.84    0.81
  -5  12  -1    5.82    0.91
  12   5  -1    6.38    0.83
  -5  12  -1    7.13    0.81
   5 -12  -1    4.17    0.80
 -12  -5  -1    6.03    0.79
  -5  12   1    6.14    0.75
  12   5   1    7.22    0.86
 -12  -5   1    6.64    0.83
  -5  12   1    5.73    0.87
   5 -12   1    4.37    0.94
  12   5   1    6.15    0.85
   5 -12   1    7.50    0.90
   5 -12   1    6.15    0.90
  -3  12  -1   -0.76    0.38
 -12  -3  -1   -0.01    0.42
   3 -12  -1    0.80    0.56
  -3  12  -1   -0.02    0.32
 -12  -3  -1   -0.47    0.42
   3 -12  -1    0.44    0.41
  12   3  -1    0.26    0.39
  -3  12  -1    0.18    0.35
  12   3  -1    0.53    0.38
  12   3  -1    0.02    0.34
 -12  -3   1    0.24    0.44
  -3  12   1   -0.41    0.32
 -12  -3   1    0.09    0.35
   3 -12   1   -0.01    0.42
  -3  12   1   -0.10    0.41
  12   3   1   -0.15    0.35
  -3  12   1    0.34    0.44
  12   3   1    0.25    0.47
   3 -12   1    1.01    0.56
  12   3   1   -0.21    0.33
  -1  12  -1    0.22    0.33
   1 -12  -1   -0.17    0.31
  12   1  -1    0.27    0.40
  -1  12  -1    0.25    0.35
  12   1  -1   -0.39    0.31
   1 -12  -1    0.00    0.42
  12   1  -1    0.33    0.44
   1 -12  -1   -0.20    0.31
 -12  -1  -1    0.18    0.33
  -1  12  -1    0.08    0.30
  -1  12  -1   -0.22    0.35
 -12  -1  -1   -0.15    0.34
   1 -12   1   -0.37    0.32
  -1  12   1    0.05    0.38
  -1  12   1    0.40    0.34
  -1  12   1   -0.24    0.30
  12   1   1   -0.53    0.33
  12   1   1    0.04    0.35
   1 -12   1   -0.06    0.40
  12   1   1   -0.02    0.33
 -12  -1   1    0.18    0.38
 -12  -1   1   -0.66    0.29
   1 -12   1   -0.33    0.30
  -1  12   1   -0.17    0.36
  12  -1  -1    2.21    0.51
  -1 -12  -1    2.19    0.59
  -1 -12  -1    1.43    0.48
   1  12  -1    1.48    0.50
   1  12  -1    2.44    0.62
 -12   1  -1    2.25    0.51
 -12   1  -1    2.50    0.52
  12  -1  -1    2.59    0.55
  -1 -12  -1    1.48    0.49
   1  12  -1    1.16    0.42
   1  12  -1    1.82    0.49
  12  -1  -1    1.28    0.53
   1  12   1    2.22    0.57
  12  -1   1    1.52    0.43
   1  12   1    1.93    0.50
  -1 -12   1    1.95    0.47
   1  12   1    2.06    0.49
  -1 -12   1    2.75    0.57
   1  12   1    0.85    0.44
  -1 -12   1    2.08    0.58
 -12   1   1    2.05    0.51
  12  -1   1    1.54    0.48
  12  -1   1    1.37    0.45
  -3 -12  -1    2.35    0.56
  12  -3  -1    1.97    0.49
   3  12  -1    1.43    0.43
  -3 -12  -1    2.43    0.54
  12  -3  -1    1.03    0.51
   3  12  -1    0.71    0.45
 -12   3  -1    3.75    0.61
   3  12  -1    2.87    0.59
   3  12  -1    1.41    0.52
  -3 -12  -1    1.95    0.58
   3  12   1    1.41    0.46
  12  -3   1    1.96    0.59
 -12   3   1    2.49    0.55
  12  -3   1    1.25    0.43
  -3 -12   1    2.66    0.59
  12  -3   1    1.03    0.56
  -3 -12   1    2.48    0.49
   3  12   1    1.71    0.52
   3  12   1    1.54    0.48
   3  12   1    1.50    0.48
  12  -5  -1    0.57    0.47
   5  12  -1   -0.06    0.46
  12  -5  -1    0.42    0.40
   5  12  -1    0.21    0.38
  12  -5  -1   -0.28    0.45
  -5 -12  -1    0.10    0.39
   5  12  -1   -0.38    0.38
   5  12  -1    0.07    0.41
  12  -5   1    0.35    0.54
  12  -5   1    0.20    0.39
   5  12   1    0.24    0.34
  12  -5   1   -0.12    0.42
   5  12   1    0.19    0.47
   5  12   1    0.22    0.45
  -5 -12   1    0.26    0.31
  -7 -12  -1    0.65    0.43
  12  -7  -1   -0.14    0.42
   7  12  -1    0.83    0.50
  12  -7  -1    0.27    0.49
   7  12  -1    0.33    0.47
   7  12  -1    0.00    0.42
  12  -7   1    0.88    0.49
   7  12   1    0.07    0.44
   7  12   1    0.36    0.47
   7  12   1    1.46    0.60
  -7 -12   1    1.14    0.43
  12  -7   1    0.59    0.51
  12  -9  -1   -0.11    0.54
  -9 -12  -1    0.35    0.40
 -12   9  -1    0.47    0.37
   9  12  -1    0.50    0.49
   9  12  -1    0.60    0.48
  12  -9  -1    0.56    0.71
   9  12  -1    1.81    0.59
  -9 -12   1   -0.03    0.37
  12  -9   1   -0.10    0.45
   9  12   1   -0.21    0.47
  12  -9   1    0.90    0.67
   9  12   1   -0.68    0.39
 -12   9   1    0.80    0.34
   9  12   1    0.67    0.59
  11  12  -1   -0.69    0.41
 -11 -12  -1   -0.01    0.39
  11  12  -1    0.01    0.48
  12 -11  -1   -0.11    0.66
  11  12  -1    0.39    0.54
  12 -11  -1   -0.26    0.62
 -12  11  -1   -0.53    0.30
 -11 -12   1   -0.28    0.38
  11  12   1    0.03    0.56
  11  12   1   -0.12    0.46
  12 -11   1   -0.40    0.50
  12 -11   1   -0.03    0.54
  13  12  -1    0.12    0.59
  12 -13  -1   -0.33    0.62
  13  12  -1   -0.63    0.53
  12 -13  -1    0.11    0.61
 -13 -12  -1    0.22    0.47
  12 -13   1    1.14    0.80
 -12  13   1    0.34    0.60
  13  12   1   -0.09    0.61
  12 -13   1    1.66    0.82
 -13 -12   1    0.53    0.59
  13  12   1   -0.08    0.61
  13  10  -1    0.83    0.57
 -13 -10  -1    1.28    0.59
  10 -13  -1    0.39    0.60
  13  10  -1    1.06    0.54
 -10  13  -1    0.01    0.40
 -10  13  -1    0.47    0.56
  10 -13  -1    0.90    0.69
  10 -13   1    0.00    0.62
  13  10   1    0.55    0.54
 -10  13   1    1.20    0.62
  13  10   1    0.64    0.63
  10 -13   1    1.16    0.70
 -13 -10   1    0.23    0.52
  -8  13  -1    0.05    0.50
  -8  13  -1    0.73    0.40
  13   8  -1    0.57    0.55
 -13  -8  -1   -0.13    0.39
  13   8  -1   -0.10    0.40
   8 -13  -1   -0.43    0.50
   8 -13  -1    0.71    0.52
  13   8   1    1.01    0.54
  -8  13   1   -0.04    0.48
  13   8   1   -0.50    0.42
 -13  -8   1    0.12    0.42
  -8  13   1   -0.16    0.32
   8 -13   1   -0.30    0.50
   8 -13   1   -0.30    0.47
  -6  13  -1    0.25    0.30
  13   6  -1    0.19    0.48
  -6  13  -1   -0.32    0.36
 -13  -6  -1   -0.27    0.35
   6 -13  -1    0.96    0.57
  13   6  -1    0.62    0.45
   6 -13  -1    0.13    0.51
  13   6   1    0.33    0.46
  -6  13   1   -0.15    0.30
   6 -13   1    0.14    0.46
  13   6   1    0.12    0.46
  -6  13   1    0.43    0.44
   6 -13   1    1.14    0.63
 -13  -6   1    0.76    0.41
  13   4  -1    1.16    0.48
  13   4  -1    0.67    0.51
  -4  13  -1    1.26    0.50
  -4  13  -1    0.12    0.32
   4 -13  -1   -0.01    0.51
 -13  -4  -1   -0.22    0.44
 -13  -4   1    0.82    0.41
  13   4   1    0.22    0.46
  -4  13   1    1.36    0.55
   4 -13   1    0.27    0.49
  13   4   1    1.43    0.45
  -4  13   1    0.86    0.39
   2 -13  -1   -0.15    0.42
 -13  -2  -1   -0.04    0.37
  -2  13  -1    0.19    0.38
   2 -13  -1    0.03    0.50
   2 -13  -1    0.71    0.42
  -2  13  -1    0.37    0.46
  13   2  -1    0.31    0.45
  13   2  -1    0.56    0.47
   2 -13   1   -0.15    0.35
   2 -13   1   -0.50    0.40
 -13  -2   1    0.07    0.40
  13   2   1   -0.27    0.41
  -2  13   1    1.03    0.43
  13   2   1    0.00    0.47
  -2  13   1   -0.66    0.46
  13   0  -1    0.76    0.43
   0 -13  -1    0.48    0.48
 -13   0  -1    0.52    0.40
  13   0  -1    0.83    0.51
   0 -13  -1    0.05    0.38
   0 -13  -1    0.50    0.41
   0  13  -1   -0.60    0.30
  13   0  -1    0.39    0.47
   0  13  -1    0.59    0.49
   0  13   1    0.74    0.44
   0 -13   1   -0.06    0.38
   0 -13   1    0.09    0.42
  13   0   1   -0.27    0.33
   0  13   1    0.26    0.47
  13   0   1    0.08    0.35
   0 -13   1   -0.01    0.41
 -13   0   1   -0.11    0.34
  13   0   1    0.38    0.56
  13  -2  -1    2.07    0.57
   2  13  -1    0.93    0.45
  13  -2  -1    1.31    0.49
  -2 -13  -1    0.83    0.54
  13  -2  -1    2.14    0.50
  -2 -13  -1    1.05    0.47
  -2 -13  -1    1.70    0.51
   2  13  -1    1.56    0.57
   2  13   1    1.16    0.48
  13  -2   1    0.50    0.48
  -2 -13   1    1.60    0.57
  -2 -13   1    1.19    0.50
  13  -2   1    1.60    0.58
   2  13   1    0.33    0.43
  13  -4  -1    0.11    0.44
   4  13  -1    0.35    0.40
  -4 -13  -1   -0.43    0.30
  13  -4  -1    0.24    0.48
   4  13  -1    0.46    0.45
  -4 -13   1   -0.16    0.33
   4  13   1   -0.34    0.43
  13  -4   1   -0.56    0.39
   4  13   1    0.29    0.36
  13  -4   1    0.33    0.48
   6  13  -1    0.71    0.48
  -6 -13  -1    0.12    0.40
   6  13  -1    0.51    0.48
  13  -6  -1   -0.45    0.41
  13  -6  -1   -0.15    0.49
   6  13  -1    0.22    0.47
  -6 -13   1   -0.11    0.39
  13  -6   1    0.71    0.62
   6  13   1   -0.02    0.37
   6  13   1   -0.36    0.47
  13  -6   1    0.61    0.53
   6  13   1    0.05    0.43
  13  -8  -1    4.60    0.94
  13  -8  -1    2.30    0.67
   8  13  -1    4.98    0.85
   8  13  -1    2.90    0.73
   8  13  -1    4.34    0.85
 -13   8  -1    3.70    0.61
  -8 -13  -1    2.74    0.65
   8  13   1    4.35    0.83
   8  13   1    3.39    0.78
 -13   8   1    3.54    0.57
  13  -8   1    3.32    0.89
  13  -8   1    3.77    0.80
   8  13   1    3.01    0.79
  -8 -13   1    4.07    0.67
  10  13  -1    0.80    0.56
 -10 -13  -1    0.72    0.46
  13 -10  -1    0.28    0.65
  10  13  -1   -0.05    0.50
  10  13  -1    1.04    0.63
 -13  10  -1    0.47    0.35
  13 -10  -1   -0.41    0.55
 -10 -13   1   -0.39    0.44
  10  13   1    0.61    0.58
  13 -10   1    0.84    0.69
  10  13   1    0.10    0.60
  10  13   1    0.57    0.55
  13 -10   1    0.18    0.67
  13 -12  -1    0.01    0.71
  13 -12  -1    0.93    0.78
 -12 -13  -1   -0.78    0.40
  12  13  -1    1.03    0.68
  12  13  -1    0.29    0.68
  12  13   1   -0.34    0.61
 -12 -13   1    0.45    0.53
  13 -12   1    0.18    0.68
  13 -12   1   -0.08    0.64
  12  13   1   -0.06    0.59
 -14 -13  -1   -0.15    0.55
  14  13  -1    0.44    0.71
 -13  14  -1    0.39    0.73
  13 -14  -1    1.25    0.98
  14  13   1    1.30    0.78
  13 -14   1   -0.15    0.86
 -14 -13   1   -0.50    0.64
  11 -14  -1    0.53    0.73
  14  11  -1   -0.60    0.49
 -11  14  -1    0.04    0.58
  14  11  -1    0.18    0.72
 -14 -11  -1   -0.11    0.46
  11 -14  -1    0.28    0.80
  14  11   1    0.14    0.58
  11 -14   1    0.49    0.71
  14  11   1   -0.29    0.63
  11 -14   1    0.52    0.70
 -11  14   1    0.31    0.54
 -14 -11   1    0.57    0.58
  14   9  -1    0.15    0.53
   9 -14  -1    0.61    0.76
  14   9  -1    0.13    0.48
   9 -14  -1   -0.50    0.57
 -14  -9  -1    0.09    0.42
  -9  14  -1    0.22    0.37
  -9  14  -1    0.02    0.55
  14   9   1    0.28    0.53
   9 -14   1    0.28    0.56
  -9  14   1    0.85    0.61
 -14  -9   1    0.21    0.48
  14   9   1   -1.02    0.44
   9 -14   1    0.06    0.62
   7 -14  -1    0.87    0.68
  -7  14  -1    0.13    0.56
   7 -14  -1    1.20    0.64
  14   7  -1    0.06    0.41
 -14  -7  -1    0.54    0.51
  -7  14  -1   -0.17    0.31
  14   7  -1    0.58    0.59
   7 -14   1    1.20    0.64
  14   7   1    0.94    0.55
  -7  14   1    0.65    0.41
  14   7   1    0.54    0.57
 -14  -7   1    0.81    0.50
  -7  14   1   -0.46    0.46
   7 -14   1    0.17    0.59
  14   5  -1    0.44    0.44
   5 -14  -1    1.47    0.69
  -5  14  -1    1.04    0.47
 -14  -5  -1    1.61    0.58
  -5  14  -1    0.88    0.52
  14   5  -1    1.22    0.59
  -5  14   1    1.15    0.54
   5 -14   1    0.79    0.60
  14   5   1    1.12    0.52
  14   5   1    1.47    0.51
 -14  -5   1    0.67    0.48
  -5  14   1    0.44    0.39
   3 -14  -1    1.08    0.64
  14   3  -1    0.57    0.44
  -3  14  -1    0.29    0.40
  -3  14  -1    1.18    0.51
   3 -14  -1    0.39    0.42
  14   3  -1    0.50    0.45
 -14  -3  -1   -0.10    0.41
  14   3   1    1.68    0.54
  -3  14   1    0.47    0.49
   3 -14   1    1.43    0.68
 -14  -3   1    0.80    0.42
  14   3   1    0.77    0.56
  -3  14   1    0.30    0.39
   3 -14   1    0.27    0.39
 -14  -1  -1    3.61    0.66
   1 -14  -1    1.95    0.70
  14   1  -1    0.92    0.52
  -1  14  -1    1.94    0.63
   1 -14  -1    2.55    0.60
  14   1  -1    2.30    0.65
  -1  14  -1    2.43    0.56
  14   1   1    2.61    0.62
  -1  14   1    2.44    0.70
   1 -14   1    3.05    0.76
  -1  14   1    1.53    0.51
  14   1   1    2.31    0.60
   1 -14   1    2.62    0.59
 -14  -1   1    3.36    0.65
  14  -1  -1    1.25    0.57
  14  -1  -1    1.02    0.50
   1  14  -1    1.06    0.51
  -1 -14  -1    1.61    0.61
   1  14  -1    2.13    0.64
  -1 -14  -1    0.66    0.46
  -1 -14   1    1.07    0.54
   1  14   1    2.27    0.58
  -1 -14   1    1.73    0.50
   1  14   1    0.61    0.60
  14  -1   1    1.13    0.53
  14  -1   1    1.38    0.60
  14  -3  -1   -0.62    0.39
   3  14  -1    0.10    0.51
   3  14  -1    0.99    0.49
  14  -3  -1    0.50    0.53
  -3 -14  -1   -0.38    0.38
  14  -3   1    0.54    0.48
  -3 -14   1   -0.04    0.31
   3  14   1   -0.44    0.39
  14  -3   1   -0.36    0.32
  14  -3   1    0.01    0.49
   3  14   1   -0.97    0.36
   5  14  -1   -0.03    0.48
  14  -5  -1   -0.24    0.50
  -5 -14  -1    0.13    0.42
  14  -5  -1    1.03    0.57
   5  14  -1   -0.35    0.42
  -5 -14   1    0.74    0.45
  14  -5   1   -0.07    0.53
   5  14   1    0.00    0.49
   5  14   1    1.18    0.59
  14  -5   1   -0.17    0.49
   7  14  -1   -0.33    0.53
  14  -7  -1   -0.01    0.60
   7  14  -1   -0.01    0.50
   7  14  -1   -0.32    0.51
  -7 -14  -1    0.06    0.41
  14  -7  -1    0.52    0.61
  14  -7   1   -0.18    0.44
   7  14   1   -0.27    0.44
  -7 -14   1    0.32    0.48
   7  14   1    0.43    0.54
  14  -7   1   -0.28    0.52
   7  14   1    0.36    0.53
   9  14  -1   -0.14    0.50
  14  -9  -1   -0.04    0.60
  -9 -14  -1    0.01    0.41
  14  -9  -1   -0.23    0.50
   9  14  -1   -0.15    0.56
   9  14  -1    0.16    0.50
  14  -9   1    0.23    0.70
   9  14   1   -0.04    0.56
  14  -9   1    0.33    0.60
   9  14   1   -0.09    0.53
   9  14   1    0.16    0.55
  -9 -14   1    1.25    0.55
 -11 -14  -1    0.37    0.56
  11  14  -1    0.01    0.60
  14 -11  -1    1.69    0.79
  14 -11  -1   -0.20    0.72
  11  14  -1    0.56    0.59
  11  14  -1    0.38    0.61
  11  14   1    0.32    0.62
 -11 -14   1    0.35    0.50
  14 -11   1    0.13    0.65
  14 -11   1    0.24    0.77
  11  14   1    0.70    0.60
  14 -13  -1   -0.15    0.74
 -13 -14  -1    0.16    0.53
  13  14  -1   -0.04    0.73
  13  14   1    0.14    0.66
  14 -13   1   -0.24    0.85
 -13 -14   1    1.16    0.67
 -15 -12  -1    0.04    0.66
  12 -15  -1    0.53    0.85
  15  12  -1    0.24    0.74
  12 -15   1   -0.80    0.67
 -15 -12   1   -0.13    0.52
  15  12   1    0.42    0.77
  10 -15  -1    0.71    0.65
 -15 -10  -1   -0.14    0.48
  15  10  -1   -0.22    0.53
  10 -15  -1   -0.28    0.63
 -10  15  -1    0.17    0.59
  15  10  -1   -0.12    0.62
 -10  15   1    0.12    0.63
  10 -15   1    0.41    0.73
  15  10   1    0.50    0.72
  10 -15   1   -1.24    0.67
 -15 -10   1    0.27    0.54
  15  10   1   -0.26    0.51
  15   8  -1   -0.51    0.47
 -15  -8  -1    0.71    0.54
   8 -15  -1    0.71    0.70
   8 -15  -1    0.05    0.59
  -8  15  -1   -0.49    0.36
  15   8  -1   -0.31    0.51
  -8  15  -1    0.22    0.59
   8 -15   1    0.38    0.61
  -8  15   1    0.69    0.58
 -15  -8   1   -0.34    0.42
  15   8   1    0.69    0.63
   8 -15   1   -0.85    0.60
  15   8   1    1.05    0.58
  -6  15  -1    0.34    0.41
 -15  -6  -1   -0.26    0.44
  15   6  -1   -0.18    0.45
   6 -15  -1   -0.63    0.56
  -6  15  -1   -0.25    0.45
  15   6  -1   -0.05    0.50
  15   6   1    0.49    0.46
  -6  15   1    0.01    0.31
 -15  -6   1    0.39    0.49
  15   6   1    0.14    0.51
   6 -15   1   -0.23    0.48
  -6  15   1    0.16    0.55
  -4  15  -1    0.07    0.51
  -4  15  -1    0.15    0.41
   4 -15  -1   -0.23    0.45
 -15  -4  -1   -0.10    0.39
   4 -15  -1    0.15    0.55
  15   4  -1    0.61    0.40
  15   4  -1    0.58    0.45
   4 -15   1   -0.31    0.57
 -15  -4   1    0.33    0.45
  -4  15   1    0.37    0.45
   4 -15   1    0.24    0.50
  15   4   1    0.57    0.44
  15   4   1    0.95    0.51
  -4  15   1   -0.04    0.53
  15   2  -1    0.74    0.57
  -2  15  -1    0.86    0.50
   2 -15  -1    2.15    0.78
  15   2  -1    1.05    0.49
   2 -15  -1    0.40    0.47
  -2  15  -1   -0.39    0.52
 -15  -2  -1    1.17    0.51
   2 -15   1    0.53    0.58
  15   2   1    0.30    0.53
  -2  15   1    1.02    0.44
  15   2   1    0.89    0.53
   2 -15   1    0.95    0.46
 -15  -2   1    2.00    0.62
  -2  15   1    1.28    0.61
   0  15  -1    3.44    0.68
  15   0  -1    3.93    0.75
   0  15  -1    3.39    0.84
   0 -15  -1    2.80    0.80
   0 -15  -1    3.20    0.70
 -15   0  -1    3.83    0.76
  15   0  -1    2.83    0.75
   0 -15   1    3.50    0.67
   0  15   1    3.35    0.72
  15   0   1    4.72    0.86
  15   0   1    2.85    0.70
   0  15   1    4.57    0.90
   0 -15   1    3.04    0.76
  15  -2  -1   -0.22    0.52
  -2 -15  -1    0.28    0.50
   2  15  -1   -0.01    0.46
  -2 -15  -1   -0.19    0.46
  15  -2  -1   -0.08    0.47
   2  15  -1   -0.16    0.51
  -2 -15   1   -0.38    0.51
  -2 -15   1    0.44    0.45
   2  15   1    0.05    0.40
  15  -2   1    0.73    0.46
   2  15   1   -0.38    0.43
  15  -2   1    0.41    0.60
  15  -4  -1   -0.63    0.47
   4  15  -1    0.17    0.49
  -4 -15  -1    0.17    0.47
  15  -4  -1    0.09    0.54
  15  -4  -1    0.83    0.50
   4  15  -1   -0.78    0.46
  15  -4   1   -0.82    0.52
   4  15   1    0.39    0.48
  15  -4   1   -0.61    0.37
  -4 -15   1   -0.04    0.38
   4  15   1    0.58    0.56
  15  -4   1   -0.07    0.54
   6  15  -1   -0.36    0.60
  -6 -15  -1    0.25    0.41
  15  -6  -1   -0.13    0.49
  15  -6  -1    0.07    0.59
   6  15  -1    0.81    0.58
  15  -6   1    0.57    0.61
   6  15   1    0.16    0.57
  15  -6   1    0.10    0.58
   6  15   1    0.08    0.53
  -6 -15   1    0.00    0.37
  -8 -15  -1    0.08    0.53
  15  -8  -1   -0.41    0.55
   8  15  -1   -0.18    0.56
   8  15  -1    0.34    0.53
  15  -8  -1   -0.35    0.55
   8  15  -1   -0.07    0.64
  15  -8   1   -0.16    0.55
  -8 -15   1    0.14    0.45
   8  15   1    0.80    0.64
  15  -8   1    0.11    0.66
   8  15   1    0.17    0.60
   8  15   1    0.46    0.58
  15 -10  -1    0.97    0.76
  10  15  -1    0.55    0.65
 -10 -15  -1   -0.06    0.52
  15 -10  -1    0.09    0.72
  10  15  -1   -0.09    0.57
  10  15  -1    0.74    0.73
  15 -10   1    0.46    0.89
  10  15   1    0.29    0.67
 -10 -15   1    0.39    0.56
  15 -10   1   -0.04    0.63
  10  15   1    0.53    0.65
  10  15   1   -0.72    0.65
 -12 -15  -1   -0.54    0.50
  15 -12  -1   -0.86    0.80
  12  15  -1   -0.29    0.67
  15 -12   1   -0.02    0.86
 -12 -15   1   -0.16    0.63
  11 -16  -1    0.07    0.74
 -16 -11  -1   -0.15    0.61
  16  11   1    1.40    0.89
  11 -16   1    0.39    0.71
 -16 -11   1    0.70    0.59
   9 -16  -1   -0.14    0.76
   9 -16  -1    0.97    0.83
  16   9  -1    0.98    0.76
 -16  -9  -1   -0.07    0.50
  -9  16  -1    0.98    0.73
  16   9  -1    1.60    0.72
  16   9   1    0.59    0.77
 -16  -9   1    1.06    0.68
   9 -16   1    0.32    0.77
  16   7  -1   -0.42    0.56
   7 -16  -1    0.30    0.64
  -7  16  -1    0.10    0.55
  16   7  -1    0.33    0.60
 -16  -7  -1    1.16    0.66
  -7  16  -1    0.56    0.47
  16   7   1    0.33    0.68
 -16  -7   1   -0.26    0.47
   7 -16   1    0.49    0.64
  16   7   1    0.48    0.58
  -7  16   1    0.26    0.61
 -16  -5  -1    0.58    0.51
  16   5  -1    0.43    0.62
  -5  16  -1    0.37    0.55
   5 -16  -1    1.68    0.75
  16   5  -1   -0.48    0.47
   5 -16  -1    0.00    0.48
  -5  16  -1   -0.01    0.49
  -5  16   1    0.26    0.46
   5 -16   1    0.50    0.49
  16   5   1    0.03    0.45
   5 -16   1    0.82    0.79
  16   5   1   -0.03    0.58
 -16  -5   1   -0.91    0.48
  -5  16   1   -0.41    0.57
  -3  16  -1   -0.50    0.60
   3 -16  -1    0.33    0.43
  16   3  -1    0.31    0.59
 -16  -3  -1   -0.25    0.44
  16   3  -1    0.26    0.40
  -3  16  -1   -0.54    0.36
   3 -16  -1    0.20    0.56
  16   3   1    0.21    0.49
  -3  16   1    0.13    0.61
  16   3   1   -0.12    0.51
  -3  16   1    0.14    0.50
   3 -16   1    0.00    0.60
 -16  -3   1   -0.04    0.38
   3 -16   1   -0.48    0.44
  -1  16  -1   -0.03    0.41
   1 -16  -1   -0.11    0.63
  16   1  -1   -0.17    0.40
  -1  16  -1   -0.13    0.61
   1 -16  -1   -0.26    0.36
 -16  -1  -1    0.16    0.46
  16   1  -1   -0.58    0.43
  16   1   1    0.24    0.50
  -1  16   1    0.89    0.68
  16   1   1   -0.02    0.51
 -16  -1   1    0.71    0.48
   1 -16   1    0.24    0.58
  -1  16   1    0.63    0.49
   1 -16   1    0.91    0.48
  16  -1  -1   -0.62    0.43
  16  -1  -1   -0.36    0.53
  -1 -16  -1   -0.14    0.44
   1  16  -1   -0.27    0.41
  -1 -16  -1   -0.29    0.49
   1  16  -1    0.15    0.70
   1  16   1    0.26    0.48
  -1 -16   1    0.93    0.48
  16  -1   1    0.36    0.57
  16  -1   1   -0.22    0.49
  -1 -16   1   -0.50    0.48
   1  16   1    1.26    0.56
  16  -3  -1    0.74    0.53
  16  -3  -1   -0.80    0.52
   3  16  -1    0.14    0.61
  16  -3  -1   -0.74    0.48
   3  16  -1    0.28    0.49
  -3 -16  -1   -0.29    0.42
  16  -3   1   -0.53    0.52
  16  -3   1    0.09    0.55
   3  16   1   -0.40    0.60
  -3 -16   1    0.23    0.40
  16  -3   1   -0.07    0.52
   3  16   1   -0.41    0.42
  16  -5  -1   -0.08    0.58
   5  16  -1    0.09    0.52
   5  16  -1   -0.07    0.53
  -5 -16  -1    0.54    0.54
  16  -5  -1    0.07    0.66
  16  -5   1   -0.55    0.66
   5  16   1   -0.04    0.49
  16  -5   1    0.07    0.56
   5  16   1    0.99    0.60
  -5 -16   1    0.20    0.51
  16  -5   1    0.55    0.63
  -7 -16  -1    0.99    0.53
   7  16  -1    1.30    0.68
  16  -7  -1    1.30    0.79
  16  -7  -1    0.61    0.64
   7  16  -1    0.63    0.70
  16  -7   1    0.54    0.80
  -7 -16   1    1.07    0.59
  16  -7   1    0.95    0.62
   7  16   1    0.37    0.65
   7  16   1    1.44    0.69
  -9 -16  -1    0.75    0.60
   9  16  -1   -0.13    0.60
  16  -9  -1    0.00    0.72
   9  16  -1   -0.10    0.68
   9  16  -1    0.44    0.64
  16  -9  -1   -0.61    0.59
   9  16   1    0.47    0.66
   9  16   1    0.42    0.67
  -9 -16   1   -0.08    0.43
  16  -9   1   -0.27    0.63
   9  16   1   -0.33    0.71
  16  -9   1   -0.87    0.73
 -11 -16  -1    0.39    0.66
  11  16  -1    0.42    0.57
  16 -11  -1    0.25    0.75
  11  16  -1   -0.22    0.78
 -11 -16   1   -0.18    0.51
  16 -11   1    0.37    0.87
  10 -17  -1    0.39    0.86
  10 -17   1    0.11    0.74
   8 -17  -1    0.28    0.71
  17   8  -1   -0.26    0.75
 -17  -8  -1    0.44    0.64
  -8  17  -1   -0.93    0.68
   8 -17   1    0.61    0.73
  17   8   1    0.74    0.69
 -17  -8   1    0.07    0.62
  -6  17  -1   -0.26    0.48
  17   6  -1    0.30    0.58
  -6  17  -1    0.41    0.68
   6 -17  -1    0.29    0.65
  17   6  -1    0.17    0.73
 -17  -6  -1   -0.09    0.45
  -6  17   1   -0.88    0.61
 -17  -6   1    1.03    0.60
  17   6   1    0.79    0.61
  17   6   1    0.12    0.70
   6 -17   1   -0.44    0.60
  17   4  -1   -0.06    0.66
  -4  17  -1    1.22    0.79
   4 -17  -1    0.78    0.59
  -4  17  -1    0.45    0.58
   4 -17  -1    0.46    0.68
 -17  -4  -1    1.97    0.62
  17   4  -1    0.34    0.53
 -17  -4   1    1.74    0.64
  -4  17   1    0.93    0.53
  17   4   1    1.62    0.61
  17   4   1    1.88    0.71
   4 -17   1    1.04    0.70
   4 -17   1   -0.25    0.54
  -4  17   1    1.17    0.77
  17   2  -1    0.49    0.65
  17   2  -1   -0.03    0.51
 -17  -2  -1    0.39    0.52
  -2  17  -1    0.57    0.60
   2 -17  -1   -0.19    0.57
   2 -17  -1    0.04    0.47
  -2  17  -1    0.76    0.70
  -2  17   1    0.08    0.68
  17   2   1    1.05    0.61
  17   2   1   -0.01    0.66
   2 -17   1    0.41    0.55
 -17  -2   1    0.38    0.56
   2 -17   1   -1.11    0.54
  -2  17   1    0.58    0.50
   0  17  -1    0.06    0.45
   0 -17  -1   -0.22    0.40
   0  17  -1   -0.10    0.59
  17   0  -1    0.17    0.56
  17   0  -1    0.62    0.62
   0 -17  -1   -0.67    0.48
   0  17   1   -0.18    0.62
   0 -17   1    0.24    0.56
  17   0   1   -0.05    0.42
   0  17   1   -0.15    0.46
  17   0   1   -0.25    0.60
   0 -17   1    0.61    0.57
  -2 -17  -1    0.26    0.45
   2  17  -1   -0.03    0.63
   2  17  -1   -0.33    0.51
  -2 -17  -1    0.71    0.60
  17  -2  -1   -0.54    0.53
  17  -2  -1   -0.17    0.53
  17  -2   1   -0.28    0.64
  17  -2   1    0.01    0.53
  17  -2   1    0.23    0.60
   2  17   1    0.53    0.67
   2  17   1    0.31    0.51
  -2 -17   1    0.71    0.51
  17  -4  -1   -0.27    0.49
  17  -4  -1    0.94    0.69
   4  17  -1    0.28    0.71
   4  17  -1   -0.57    0.50
  -4 -17  -1    0.31    0.45
  17  -4  -1   -0.35    0.68
   4  17   1    0.08    0.60
   4  17   1    1.09    0.73
  17  -4   1   -0.17    0.57
  17  -4   1    0.77    0.63
  17  -4   1   -0.02    0.71
  -4 -17   1    1.09    0.56
  17  -6  -1    0.70    0.79
   6  17  -1    1.89    0.82
  17  -6  -1    0.52    0.79
  -6 -17  -1    1.47    0.62
   6  17  -1    0.25    0.62
  17  -6   1    1.20    0.82
  -6 -17   1    1.79    0.62
  17  -6   1    0.18    0.53
  17  -6   1   -0.08    0.76
   6  17   1    0.86    0.64
   6  17   1    1.54    0.73
  -8 -17  -1   -0.19    0.59
  17  -8  -1   -0.56    0.61
   8  17  -1    0.72    0.66
   8  17  -1   -0.73    0.58
  -8 -17   1   -0.60    0.55
   8  17   1    0.59    0.70
  17  -8   1   -0.29    0.63
  17  -8   1    0.81    0.85
  17 -10  -1   -0.23    0.84
 -10 -17  -1    0.34    0.64
  10  17  -1   -0.28    0.53
  10  17   1   -0.68    0.71
 -10 -17   1   -0.42    0.62
  17 -10   1   -0.34    0.87
   7 -18  -1    0.73    0.74
 -18  -7  -1    0.16    0.62
  18   7   1    0.43    0.71
 -18  -7   1    1.13    0.62
   7 -18   1    0.18    0.84
  -5  18  -1   -0.05    0.47
  18   5  -1   -0.09    0.71
   5 -18  -1   -0.24    0.56
   5 -18  -1   -0.06    0.67
 -18  -5  -1   -0.14    0.51
  -5  18  -1    0.31    0.74
  18   5   1   -0.06    0.69
   5 -18   1    0.19    0.67
   5 -18   1   -0.75    0.57
 -18  -5   1    0.18    0.62
  18   3  -1    0.50    0.72
  -3  18  -1   -0.16    0.43
  -3  18  -1   -1.11    0.68
   3 -18  -1    0.74    0.52
   3 -18  -1    0.26    0.69
 -18  -3  -1   -0.22    0.57
   3 -18   1   -0.68    0.61
  -3  18   1   -0.27    0.74
   3 -18   1   -0.21    0.45
  18   3   1   -0.65    0.69
 -18  -3   1    0.27    0.56
  -3  18   1    1.54    0.59
   1 -18  -1   -0.63    0.55
  18   1  -1    0.16    0.74
   1 -18  -1    0.02    0.59
  -1  18  -1   -0.65    0.70
  18   1  -1   -0.13    0.53
  -1  18  -1   -0.02    0.63
   1 -18   1   -0.25    0.56
   1 -18   1   -0.59    0.56
  -1  18   1   -0.21    0.78
  18   1   1    0.58    0.73
  18   1   1   -0.31    0.56
  -1  18   1    0.42    0.55
   1  18  -1   -0.03    0.55
  -1 -18  -1   -0.01    0.49
  18  -1  -1   -0.60    0.64
  -1 -18  -1   -0.46    0.68
  18  -1  -1   -0.33    0.55
   1  18  -1   -0.97    0.56
  -1 -18   1   -0.05    0.50
  18  -1   1   -0.79    0.70
   1  18   1   -0.77    0.65
   1  18   1    0.07    0.48
  18  -1   1    0.36    0.59
  -1 -18   1    0.63    0.64
  18  -3  -1    0.07    0.66
  18  -3  -1    0.08    0.59
  -3 -18  -1    0.24    0.54
   3  18  -1   -0.33    0.73
   3  18  -1    0.18    0.51
  -3 -18   1    0.30    0.56
   3  18   1    0.55    0.60
  18  -3   1   -1.08    0.65
  18  -3   1   -0.48    0.62
   3  18   1   -0.21    0.71
  18  -5  -1   -0.06    0.64
   5  18  -1   -0.80    0.62
  -5 -18  -1    1.10    0.59
   5  18  -1   -0.58    0.64
   5  18   1    0.90    0.69
  18  -5   1   -0.23    0.77
  18  -5   1   -0.40    0.64
  -5 -18   1    0.34    0.60
   7  18  -1   -0.14    0.64
  18  -7  -1    0.61    0.74
  -7 -18  -1    0.92    0.74
   7  18  -1    0.40    0.86
  18  -7   1    0.83    0.87
  -7 -18   1    0.00    0.56
   7  18   1   -0.39    0.66
   4 -19  -1    0.27    0.71
  -4  19  -1   -0.34    0.60
   4 -19  -1    0.28    0.67
   4 -19   1   -0.06    0.80
  19   4   1    0.30    0.77
 -19  -4   1   -0.16    0.68
   4 -19   1   -0.30    0.65
  -2  19  -1    0.07    0.54
   2 -19  -1    1.79    0.92
  -2  19  -1    2.44    1.05
   2 -19  -1   -0.23    0.65
  -2  19   1    0.96    0.67
   2 -19   1    1.18    0.70
   2 -19   1    0.64    0.68
  19   2   1    1.26    0.67
   0  19  -1   -0.06    0.57
   0  19  -1    0.69    0.90
   0 -19  -1   -0.68    0.60
   0 -19  -1   -0.23    0.54
   0 -19   1    0.09    0.53
  19   0   1    0.55    0.65
   0 -19   1   -0.58    0.48
   0  19   1   -1.08    0.57
  19  -2  -1    0.36    0.80
  -2 -19  -1   -0.11    0.53
   2  19  -1    0.20    0.61
   2  19  -1   -0.29    0.79
   2  19   1   -0.40    0.64
  -2 -19   1   -0.28    0.54
  19  -2   1   -0.15    0.64
  19  -2   1    0.14    0.77
   4  19  -1    0.64    0.72
  -4 -19  -1   -0.38    0.54
  19  -4  -1   -1.18    0.75
  19  -4   1   -0.02    0.71
  -4 -19   1   -0.19    0.52
   4  19   1    0.58    0.75
   1   1  -2    1.46    0.12
  -1  -1  -2    1.34    0.13
  -1   1  -2    1.51    0.18
  -1   1  -2    1.39    0.14
  -1  -1  -2    1.32    0.15
  -1  -1  -2    1.24    0.13
   1   1  -2    1.29    0.15
  -1  -1  -2    1.11    0.15
   1   1  -2    1.42    0.13
  -1   1  -2    1.29    0.14
   1   1  -2    1.57    0.16
  -1  -1  -2    1.27    0.13
   1  -1  -2    1.35    0.13
   1   1  -2    1.31    0.12
   1  -1  -2    1.40    0.12
   1  -1   2    1.07    0.14
   1   1   2    1.39    0.13
  -1  -1   2    1.21    0.13
   1  -1   2    1.76    0.15
   1  -1   2    1.50    0.18
  -1   1   2    1.18    0.12
   1   1   2    1.44    0.15
  -1   1   2    1.39    0.12
  -1  -1   2    1.67    0.13
  -1  -1   2    1.29    0.14
   1   1   2    1.39    0.13
   1  -1   2    1.36    0.13
   1   1   2    1.30    0.15
   1   1   2    1.51    0.15
   1   1   2    0.95    0.14
  -1  -1   2    1.37    0.15
  -1  -1   2    1.82    0.14
   2   0  -2   33.06    1.58
   2   0  -2   32.17    1.57
   0  -2  -2   33.03    1.57
   0  -2  -2   33.22    1.63
  -2   0  -2   32.69    1.55
  -2   0  -2   33.21    1.57
   0   2  -2   32.31    1.59
  -2   0  -2   33.45    1.63
   2   0  -2   33.09    1.63
  -2   0  -2   33.86    1.61
   0  -2  -2   34.58    1.60
   0   2  -2   33.00    1.65
   0  -2  -2   32.98    1.56
   0  -2  -2   33.71    1.63
   2   0  -2   33.87    1.55
   0  -2  -2   35.47    1.81
   0  -2  -2   32.53    1.64
   0   2  -2   34.80    1.65
   0   2  -2   33.54    1.81
   2   0   2   33.84    1.61
  -2   0   2   33.49    1.63
   0   2   2   35.99    1.81
   0  -2   2   33.32    1.59
   0  -2   2   32.54    1.80
  -2   0   2   34.43    1.58
   0   2   2   34.96    1.57
   0   2   2   33.00    1.60
   0   2   2   31.17    1.63
  -2   0   2   33.32    1.55
   0  -2   2   34.57    1.64
   2   0   2   33.81    1.55
   0  -2   2   32.45    1.58
   0   2   2   32.35    1.56
   0   2   2   34.29    1.63
   2   0   2   33.68    1.57
  -2   0   2   31.64    1.56
   2   0   2   33.85    1.64
  -2   2  -2   21.61    1.10
  -2  -2  -2   21.79    1.13
   2   2  -2   21.74    1.09
  -2   2  -2   24.96    1.28
  -2  -2  -2   20.86    1.08
   2   2  -2   20.90    1.16
   2   2  -2   21.90    1.14
   2  -2  -2   21.54    1.08
   2   2  -2   21.06    1.05
  -2   2  -2   21.97    1.15
   2  -2  -2   21.48    1.15
   2   2  -2   21.57    1.09
  -2  -2  -2   22.26    1.13
   2  -2  -2   23.03    1.28
  -2  -2  -2   21.59    1.09
  -2  -2  -2   20.59    1.13
  -2  -2   2   22.89    1.14
  -2  -2   2   19.31    1.05
  -2  -2   2   21.14    1.09
   2  -2   2   21.99    1.29
   2   2   2   20.69    1.08
   2   2   2   22.38    1.09
  -2   2   2   22.35    1.03
   2  -2   2   21.56    1.10
   2  -2   2   20.86    1.16
   2   2   2   22.03    1.11
   2   2   2   21.82    1.13
  -2  -2   2   20.18    1.08
  -2   2   2   20.69    1.12
  -2   2   2   21.74    1.08
  -2  -2   2   22.40    1.15
   2   2   2   21.06    1.13
   1  -3  -2  337.64   16.08
  -3  -1  -2  317.58   15.14
   3   1  -2  343.23   15.76
   1  -3  -2  336.09   15.72
   3   1  -2  340.78   15.75
  -1   3  -2  336.89   16.08
  -1   3  -2  325.64   17.61
   3   1  -2  345.52   16.07
  -3  -1  -2  338.41   15.48
   3   1  -2  328.55   15.14
   1  -3  -2  353.74   15.48
   1  -3  -2  356.33   17.60
  -3  -1  -2  338.98   16.07
   1  -3  -2  352.01   16.08
   3   1  -2  348.93   15.48
  -1   3  -2  329.85   15.49
  -1   3  -2  306.50   15.77
  -3  -1  -2  344.15   15.77
   3   1   2  344.90   16.06
   1  -3   2  353.01   15.78
   1  -3   2  342.52   16.08
   3   1   2  356.57   15.48
  -1   3   2  362.52   15.47
  -1   3   2  383.76   17.60
  -3  -1   2  354.59   15.76
  -1   3   2  357.02   16.07
  -3  -1   2  358.30   16.07
  -3  -1   2  326.89   15.46
   1  -3   2  332.26   17.60
   1  -3   2  359.88   15.50
  -1   3   2  331.89   16.07
  -1   3   2  355.40   15.72
   3   1   2  358.54   15.16
  -3  -1   2  343.91   15.14
   3   1   2  340.64   15.77
   1   3  -2   -0.17    0.22
   1   3  -2    0.30    0.18
   1   3  -2    0.35    0.15
   1   3  -2    0.34    0.20
  -3   1  -2    0.29    0.16
   1   3  -2    0.23    0.15
  -1  -3  -2    0.16    0.18
   3  -1  -2    0.14    0.18
  -1  -3  -2    0.37    0.20
   3  -1  -2    0.26    0.15
  -1  -3  -2    0.00    0.16
  -1  -3  -2    0.32    0.20
  -1  -3  -2    0.41    0.16
   1   3  -2    0.31    0.14
  -3   1  -2    0.10    0.17
  -3   1  -2    0.33    0.17
  -1  -3  -2    0.31    0.22
  -1  -3  -2    0.50    0.19
   1   3  -2    0.37    0.18
  -3   1   2    0.10    0.14
   3  -1   2    0.28    0.20
  -1  -3   2    0.42    0.19
  -1  -3   2    0.12    0.20
   1   3   2    0.23    0.16
  -1  -3   2    0.32    0.17
   3  -1   2    0.23    0.21
  -3   1   2    0.22    0.18
   1   3   2   -0.08    0.13
   1   3   2    0.20    0.15
   3  -1   2    0.30    0.15
   1   3   2    0.11    0.17
  -1  -3   2    0.23    0.17
  -1  -3   2   -0.16    0.15
   1   3   2    0.35    0.16
   3  -1   2   -0.02    0.13
   1   3   2    0.02    0.21
   1   3   2    0.02    0.22
  -1  -3   2    0.40    0.16
  -3  -3  -2   56.05    2.70
   3  -3  -2   55.82    2.70
   3   3  -2   55.08    2.74
   3   3  -2   56.73    2.63
   3   3  -2   53.70    2.70
  -3  -3  -2   60.41    2.81
   3  -3  -2   56.07    2.82
   3   3  -2   58.54    2.81
   3   3  -2   55.76    2.84
  -3  -3  -2   58.71    2.78
  -3  -3  -2   57.51    2.82
  -3  -3  -2   57.19    2.67
  -3   3  -2   59.53    2.83
   3  -3  -2   55.29    3.12
   3   3   2   59.02    2.68
   3  -3   2   55.37    3.13
   3  -3   2   59.15    2.73
  -3  -3   2   55.22    2.82
   3   3   2   56.72    2.79
   3   3   2   55.71    2.79
   3   3   2   55.98    2.82
  -3   3   2   56.88    2.68
  -3   3   2   56.22    2.70
  -3  -3   2   58.47    2.75
  -3  -3   2   54.50    2.64
   3  -3   2   58.73    2.86
  -3   3   2   57.65    2.81
   3   3   2   57.76    2.70
  -3  -3   2   55.38    2.70
   3   3   2   57.21    2.74
  -4  -2  -2   22.52    1.21
  -2   4  -2   21.08    1.23
   2  -4  -2   24.32    1.45
   4   2  -2   21.51    1.15
   4   2  -2   22.61    1.19
  -4  -2  -2   23.24    1.26
   2  -4  -2   23.65    1.29
  -2   4  -2   22.16    1.26
   2  -4  -2   22.11    1.20
   4   2  -2   21.78    1.20
   4   2  -2   23.30    1.28
   2  -4  -2   23.38    1.15
   4   2  -2   20.76    1.22
   4   2   2   21.20    1.25
  -2   4   2   22.05    1.19
   2  -4   2   23.58    1.22
  -2   4   2   22.37    1.24
   4   2   2   21.79    1.19
  -4  -2   2   21.45    1.24
  -4  -2   2   22.77    1.20
  -4  -2   2   21.59    1.23
  -4  -2   2   21.88    1.18
  -2   4   2   21.45    1.26
  -2   4   2   21.86    1.39
  -2   4   2   21.58    1.15
   2  -4   2   21.63    1.28
   2  -4   2   21.76    1.43
   2  -4   2   23.91    1.24
  -4   0  -2  157.95    7.04
  -4   0  -2  154.06    7.18
   4   0  -2  160.98    7.18
   0  -4  -2  158.81    7.46
   4   0  -2  165.97    7.04
   0  -4  -2  167.11    7.31
   4   0  -2  158.32    7.45
   0  -4  -2  161.85    8.19
  -4   0  -2  159.16    7.45
   0   4  -2  155.69    7.48
   0   4  -2  141.17    7.33
   0  -4  -2  154.87    7.05
   0  -4  -2  157.27    7.19
   0  -4  -2  157.60    7.34
   0   4   2  154.57    7.15
   4   0   2  157.81    7.03
   0  -4   2  158.05    7.21
   0   4   2  151.04    7.44
   0  -4   2  165.04    7.35
   0   4   2  168.54    8.19
   4   0   2  152.62    7.16
   0   4   2  153.42    7.30
   4   0   2  157.12    7.32
   0  -4   2  154.83    7.01
  -4   0   2  159.12    7.27
   0   4   2  156.18    7.45
  -4   0   2  155.82    7.03
  -4   0   2  156.17    7.44
   0  -4   2  157.08    7.47
   4   0   2  150.39    7.44
   0   4   2  160.38    7.18
   0  -4   2  155.28    7.29
  -4   0   2  159.29    7.17
   0  -4   2  149.55    8.17
  -4   2  -2    0.14    0.13
  -2  -4  -2    0.45    0.22
  -4   2  -2    0.67    0.24
  -2  -4  -2    0.66    0.28
  -2  -4  -2    0.73    0.25
   4  -2  -2    0.74    0.18
  -2  -4  -2    0.47    0.23
  -2  -4  -2    0.76    0.20
   2   4  -2    0.02    0.15
  -2  -4  -2    0.57    0.28
   2   4  -2    0.63    0.21
   4  -2  -2    0.46    0.27
   2   4  -2    0.28    0.26
   2   4  -2    0.44    0.32
  -2  -4  -2    0.99    0.23
  -2  -4   2    0.41    0.18
   4  -2   2    0.27    0.27
   4  -2   2    0.91    0.34
   4  -2   2    0.44    0.20
  -2  -4   2    0.40    0.19
  -4   2   2    0.77    0.21
   2   4   2    0.39    0.20
   2   4   2    0.31    0.24
   2   4   2    0.60    0.23
  -2  -4   2    0.72    0.23
   2   4   2    0.30    0.26
   2   4   2    0.55    0.20
  -4   2   2    0.94    0.24
  -2  -4   2    0.28    0.19
   2   4   2    0.78    0.24
   2   4   2    0.55    0.22
  -2  -4   2    0.48    0.22
   4  -2   2    0.52    0.18
  -4   4  -2    6.89    0.71
   4   4  -2    7.16    0.55
  -4   4  -2    6.21    0.61
   4   4  -2    6.99    0.55
   4  -4  -2    7.46    0.74
   4   4  -2    6.16    0.62
  -4  -4  -2    6.58    0.55
   4   4  -2    7.51    0.55
   4  -4  -2    7.09    0.55
   4  -4  -2    8.34    0.67
   4   4  -2    7.86    0.70
  -4  -4  -2    7.43    0.64
  -4  -4  -2    8.64    0.62
  -4  -4  -2    6.53    0.60
  -4  -4   2    7.28    0.61
   4   4   2    8.60    0.64
  -4   4   2    7.25    0.49
   4   4   2    7.38    0.59
  -4   4   2    7.92    0.59
   4   4   2    7.82    0.57
  -4  -4   2    7.91    0.63
   4  -4   2    7.27    0.69
  -4   4   2    7.34    0.60
   4  -4   2    6.26    0.74
   4   4   2    7.74    0.62
   4   4   2    7.28    0.65
  -4  -4   2    7.55    0.61
  -4  -4   2    6.69    0.58
   4   4   2    7.16    0.56
   4  -4   2    7.83    0.59
   3  -5  -2   11.57    0.77
  -3   5  -2   11.31    0.91
   3  -5  -2   12.15    0.71
   5   3  -2   11.76    0.83
  -5  -3  -2   11.45    0.80
  -3   5  -2   12.45    0.83
  -3   5  -2   11.45    0.80
   5   3  -2   11.37    0.86
   5   3  -2   12.26    0.79
   3  -5  -2   12.44    1.00
   3  -5  -2   11.20    0.90
   5   3  -2   13.65    0.77
   5   3  -2   12.57    0.78
  -5  -3  -2   13.33    0.84
  -5  -3  -2   10.10    0.79
   3  -5   2   10.89    0.87
  -5  -3   2   11.44    0.82
   5   3   2   13.04    0.78
  -5  -3   2   11.60    0.78
  -3   5   2   12.48    0.80
  -5  -3   2   10.80    0.77
  -3   5   2   11.57    0.77
  -5  -3   2   12.05    0.79
   5   3   2   11.18    0.87
   5   3   2   12.95    0.80
   3  -5   2   10.00    0.96
  -5  -3   2   11.93    0.81
  -3   5   2   11.30    0.72
   3  -5   2   11.93    0.80
  -3   5   2   11.37    0.89
   5   3   2   14.52    0.80
  -1   5  -2   54.65    2.82
   5   1  -2   52.77    2.79
   5   1  -2   52.34    2.66
  -1   5  -2   54.29    2.76
   5   1  -2   55.53    2.61
  -5  -1  -2   53.59    2.63
   1  -5  -2   58.81    2.70
   1  -5  -2   55.93    2.78
  -5  -1  -2   53.87    2.73
  -1   5  -2   55.58    2.79
   5   1  -2   53.11    2.71
   1  -5  -2   55.51    2.68
   1  -5  -2   56.24    3.09
  -5  -1  -2   58.18    2.78
   1  -5  -2   53.33    2.79
  -1   5   2   51.74    2.78
  -1   5   2   57.40    3.06
  -5  -1   2   54.78    2.76
  -1   5   2   55.40    2.69
  -5  -1   2   54.70    2.66
   5   1   2   54.15    2.66
  -5  -1   2   55.34    2.63
   5   1   2   53.87    2.72
   5   1   2   55.71    2.78
  -1   5   2   57.29    2.78
   1  -5   2   53.81    3.09
   1  -5   2   56.75    2.74
  -1   5   2   54.32    2.66
   1  -5   2   55.10    2.69
   1   5  -2   82.18    4.15
   5  -1  -2   91.69    3.97
  -1  -5  -2   88.35    4.16
  -5   1  -2   91.58    4.20
  -1  -5  -2   88.61    4.08
   1   5  -2   82.12    4.09
   1   5  -2   77.84    4.21
  -5   1  -2   85.28    3.97
  -1  -5  -2   82.63    3.98
   5  -1  -2   86.41    4.20
   5  -1  -2   88.37    4.04
  -1  -5  -2   82.54    4.03
  -1  -5  -2   87.85    4.21
   1   5  -2   86.19    4.04
  -1  -5  -2   91.03    4.13
  -1  -5  -2   86.81    4.63
   5  -1   2   84.08    4.03
   1   5   2   82.88    4.19
  -5   1   2   87.56    4.04
  -1  -5   2   81.84    4.09
   1   5   2   90.22    4.63
   1   5   2   82.85    4.01
   1   5   2   84.98    4.13
  -1  -5   2   83.78    3.93
  -1  -5   2   84.21    4.07
   1   5   2   86.57    4.19
  -5   1   2   88.56    4.18
  -1  -5   2   80.65    4.60
   1   5   2   86.32    4.05
  -1  -5   2   88.72    4.22
   1   5   2   84.80    4.14
   5  -1   2   88.65    4.21
  -3  -5  -2   18.07    1.07
  -3  -5  -2   18.44    1.09
   3   5  -2   18.11    1.18
  -3  -5  -2   16.78    1.02
  -5   3  -2   18.24    1.10
   5  -3  -2   18.55    1.04
  -3  -5  -2   18.27    1.10
   3   5  -2   18.02    1.14
   3   5  -2   17.01    1.02
   3   5  -2   19.04    1.01
   5  -3  -2   15.99    1.11
  -3  -5  -2   17.54    1.06
   3   5  -2   18.53    1.14
   5  -3  -2   17.43    1.23
   3   5  -2   17.70    1.03
  -3  -5   2   17.81    1.04
  -3  -5   2   17.65    1.00
   3   5   2   16.42    1.11
   5  -3   2   18.29    1.04
  -3  -5   2   20.57    1.12
  -5   3   2   18.98    1.04
   3   5   2   16.89    1.07
   3   5   2   16.76    1.18
   3   5   2   16.37    1.00
  -3  -5   2   17.05    1.04
   3   5   2   17.44    1.03
   5  -3   2   16.11    1.24
   3   5   2   17.53    1.13
  -5   3   2   22.06    1.09
   3   5   2   16.79    1.07
   5  -3   2   16.07    1.11
  -5  -5  -2    1.16    0.32
   5   5  -2    0.62    0.38
   5  -5  -2    0.85    0.40
   5   5  -2    1.37    0.29
  -5   5  -2    0.96    0.29
  -5   5  -2    1.29    0.34
   5  -5  -2    0.80    0.37
   5   5  -2    1.46    0.28
  -5  -5  -2    0.91    0.31
  -5   5  -2    1.40    0.31
   5   5  -2    1.15    0.31
  -5  -5  -2    0.64    0.29
   5  -5  -2    0.96    0.27
   5   5  -2    1.34    0.31
  -5  -5   2    1.42    0.32
   5   5   2    0.74    0.29
   5  -5   2    1.33    0.44
  -5  -5   2    1.30    0.32
  -5   5   2    0.96    0.21
   5  -5   2    0.89    0.41
  -5  -5   2    1.26    0.33
   5   5   2    0.92    0.40
  -5  -5   2    0.69    0.29
   5  -5   2    0.97    0.27
   5   5   2    1.30    0.33
   5   5   2    0.93    0.31
  -5   5   2    1.25    0.28
   5   5   2    0.55    0.24
   5   5   2    0.85    0.27
  -5   5   2    0.93    0.29
   6   4  -2   14.51    1.06
  -6  -4  -2   15.02    0.97
   4  -6  -2   15.49    0.96
  -6  -4  -2   15.01    0.96
   6   4  -2   14.28    1.00
   4  -6  -2   14.14    1.17
  -4   6  -2   13.35    0.93
   6   4  -2   14.23    0.95
  -4   6  -2   14.65    0.96
   6   4  -2   15.43    0.96
   6   4  -2   15.83    0.95
   4  -6  -2   14.88    1.04
  -4   6  -2   13.38    1.00
  -6  -4  -2   15.69    1.01
  -6  -4   2   15.39    0.95
  -6  -4   2   14.99    0.96
  -4   6   2   15.06    0.95
   4  -6   2   14.44    1.09
  -4   6   2   14.33    0.87
   6   4   2   14.21    0.98
  -6  -4   2   15.18    0.97
  -4   6   2   13.97    0.95
   4  -6   2   11.58    1.12
   6   4   2   14.32    1.01
  -6  -4   2   14.20    0.99
   6   4   2   12.52    0.92
   4  -6   2   13.47    0.94
   2  -6  -2   24.96    1.47
   2  -6  -2   24.79    1.38
  -2   6  -2   23.71    1.61
  -2   6  -2   26.21    1.51
  -6  -2  -2   26.31    1.44
   6   2  -2   23.90    1.45
   6   2  -2   24.31    1.40
  -6  -2  -2   26.24    1.43
   2  -6  -2   25.82    1.65
   6   2  -2   22.88    1.39
  -6  -2  -2   23.09    1.37
   2  -6  -2   26.47    1.36
   6   2  -2   25.12    1.37
  -2   6  -2   26.23    1.45
  -6  -2  -2   24.47    1.42
   6   2  -2   26.08    1.35
  -2   6  -2   24.17    1.46
  -6  -2   2   28.12    1.39
   6   2   2   24.92    1.47
  -2   6   2   23.47    1.36
  -2   6   2   24.01    1.35
   6   2   2   22.69    1.34
   2  -6   2   24.88    1.48
   6   2   2   24.37    1.41
   2  -6   2   26.34    1.42
  -6  -2   2   25.06    1.37
   6   2   2   25.80    1.36
  -6  -2   2   23.84    1.37
  -2   6   2   24.48    1.43
   2  -6   2   22.93    1.63
  -2   6   2   23.48    1.59
  -2   6   2   24.19    1.45
  -6  -2   2   25.40    1.43
   2  -6   2   26.17    1.41
   6   0  -2    2.46    0.32
   0   6  -2    1.58    0.35
   0   6  -2    1.60    0.38
   6   0  -2    2.33    0.31
  -6   0  -2    2.14    0.32
   0   6  -2    1.90    0.39
   0  -6  -2    1.28    0.42
   0  -6  -2    1.72    0.31
   0  -6  -2    1.96    0.29
   0  -6  -2    1.96    0.33
   0  -6  -2    1.82    0.36
   6   0  -2    3.13    0.42
  -6   0  -2    1.95    0.35
   0   6  -2    1.73    0.31
   0  -6  -2    1.57    0.38
   0   6   2    1.49    0.37
   6   0   2    1.49    0.38
   6   0   2    1.83    0.29
   0   6   2    1.26    0.28
   0  -6   2    1.88    0.31
  -6   0   2    2.05    0.33
  -6   0   2    2.04    0.32
   0  -6   2    1.91    0.33
   6   0   2    1.42    0.29
   0  -6   2    2.18    0.46
   0   6   2    2.42    0.42
   0   6   2    1.75    0.28
   0  -6   2    1.60    0.30
   0  -6   2    2.14    0.36
  -6   0   2    1.64    0.25
   0   6   2    1.83    0.32
   0   6   2    1.46    0.32
  -6   0   2    1.28    0.33
  -2  -6  -2    6.83    0.63
   2   6  -2    6.14    0.54
  -2  -6  -2    6.59    0.62
   2   6  -2    6.59    0.64
  -6   2  -2    8.29    0.63
  -2  -6  -2    6.15    0.59
   2   6  -2    7.16    0.68
   6  -2  -2    6.81    0.55
   6  -2  -2    6.67    0.62
  -2  -6  -2    7.47    0.58
   2   6  -2    6.59    0.66
  -2  -6  -2    6.56    0.59
   2   6  -2    6.81    0.52
   2   6  -2    5.73    0.54
   6  -2  -2    6.39    0.59
  -2  -6  -2    6.52    0.68
  -2  -6  -2    6.62    0.57
   6  -2   2    6.30    0.55
  -6   2   2    6.28    0.58
   6  -2   2    6.62    0.65
   2   6   2    6.07    0.59
   2   6   2    6.59    0.67
  -6   2   2    7.53    0.60
  -2  -6   2    6.34    0.69
   2   6   2    6.43    0.59
  -2  -6   2    6.00    0.54
   2   6   2    5.94    0.62
   2   6   2    5.29    0.49
  -2  -6   2    6.31    0.58
   2   6   2    6.21    0.62
   2   6   2    6.88    0.56
  -2  -6   2    6.07    0.59
  -2  -6   2    5.96    0.57
  -4  -6  -2    4.95    0.53
   4   6  -2    3.79    0.50
   4   6  -2    3.21    0.44
   6  -4  -2    3.96    0.47
   4   6  -2    6.30    0.60
   6  -4  -2    4.00    0.56
   4   6  -2    4.39    0.47
  -6   4  -2    4.79    0.51
  -6   4  -2    4.81    0.54
  -4  -6  -2    6.04    0.63
  -4  -6  -2    5.63    0.54
   6  -4  -2    4.34    0.64
   4   6  -2    4.53    0.46
   4   6   2    4.22    0.47
   4   6   2    3.94    0.55
   6  -4   2    4.12    0.47
  -6   4   2    4.73    0.49
   6  -4   2    4.63    0.52
   6  -4   2    3.38    0.57
  -6   4   2    4.37    0.49
   4   6   2    4.66    0.49
   4   6   2    4.92    0.53
   4   6   2    3.92    0.53
   6  -4   2    3.76    0.53
  -4  -6   2    5.01    0.51
   4   6   2    3.77    0.48
  -4  -6   2    4.00    0.46
  -4  -6   2    4.68    0.50
   6   6  -2    4.53    0.60
   6  -6  -2    4.18    0.54
  -6   6  -2    4.56    0.51
  -6  -6  -2    4.97    0.60
  -6   6  -2    6.34    0.65
   6  -6  -2    3.85    0.68
   6   6  -2    5.00    0.55
  -6   6  -2    5.01    0.56
   6  -6  -2    4.69    0.63
   6   6  -2    3.69    0.57
   6   6  -2    4.36    0.57
  -6  -6  -2    4.69    0.54
  -6  -6  -2    4.67    0.58
   6   6  -2    5.21    0.59
  -6   6   2    4.83    0.43
  -6  -6   2    5.04    0.54
  -6   6   2    4.52    0.54
   6   6   2    6.34    0.64
   6   6   2    7.69    0.61
  -6  -6   2    5.02    0.63
  -6   6   2    5.11    0.55
   6  -6   2    5.15    0.57
   6  -6   2    4.64    0.60
  -6  -6   2    6.65    0.64
   6  -6   2    4.49    0.69
   6   6   2    5.96    0.64
   6   6   2    5.20    0.58
  -6  -6   2    5.23    0.57
   7   5  -2    0.26    0.29
  -5   7  -2    0.04    0.20
   5  -7  -2    0.19    0.40
   7   5  -2   -0.33    0.19
   7   5  -2    0.01    0.24
  -7  -5  -2    0.24    0.29
  -5   7  -2    0.16    0.25
   7   5  -2   -0.19    0.25
   5  -7  -2   -0.73    0.26
  -7  -5  -2   -0.10    0.25
   5  -7  -2    0.07    0.22
  -7  -5  -2   -0.13    0.25
  -5   7  -2    0.05    0.22
   5  -7   2    0.32    0.35
  -7  -5   2   -0.02    0.24
   7   5   2    0.13    0.27
  -7  -5   2   -0.05    0.23
   7   5   2   -0.59    0.23
   7   5   2    0.10    0.27
   5  -7   2    0.22    0.33
  -7  -5   2    0.80    0.29
  -5   7   2    0.34    0.28
  -7  -5   2   -0.06    0.21
  -5   7   2    0.14    0.17
   5  -7   2    0.17    0.24
  -5   7   2    0.25    0.22
  -3   7  -2   16.39    1.08
   7   3  -2   19.21    1.13
   7   3  -2   17.37    1.05
  -7  -3  -2   15.99    1.08
  -7  -3  -2   17.34    1.13
   3  -7  -2   16.39    1.01
   3  -7  -2   17.06    1.10
   3  -7  -2   16.24    1.16
  -7  -3  -2   16.95    1.13
   7   3  -2   18.27    1.13
   7   3  -2   19.07    1.10
  -3   7  -2   16.04    1.16
  -3   7  -2   14.54    1.08
   3  -7  -2   15.75    1.30
   7   3  -2   18.79    1.17
   3  -7   2   15.20    1.06
  -3   7   2   16.08    1.14
  -7  -3   2   20.32    1.11
   3  -7   2   15.79    1.17
  -3   7   2   15.78    1.05
   3  -7   2   18.69    1.14
  -3   7   2   16.04    1.11
  -7  -3   2   19.11    1.14
   7   3   2   16.90    1.07
   3  -7   2   16.86    1.35
  -7  -3   2   19.79    1.14
  -7  -3   2   19.26    1.09
   7   3   2   16.56    1.15
  -3   7   2   15.11    1.01
   7   3   2   16.69    1.12
  -1   7  -2   18.07    1.16
  -7  -1  -2   17.27    1.11
   7   1  -2   17.69    1.08
   7   1  -2   14.51    1.11
   1  -7  -2   17.09    1.09
  -7  -1  -2   18.07    1.09
   1  -7  -2   17.27    1.05
  -1   7  -2   17.95    1.10
   1  -7  -2   17.61    1.30
   7   1  -2   17.27    1.06
   7   1  -2   18.46    1.06
   1  -7  -2   17.97    1.12
   1  -7  -2   17.19    1.18
  -1   7  -2   18.34    1.20
  -1   7  -2   14.74    1.09
   1  -7  -2   15.93    1.11
   7   1   2   17.73    1.18
  -1   7   2   17.80    1.07
   1  -7   2   18.31    1.11
   7   1   2   17.20    1.10
  -7  -1   2   18.39    1.07
  -7  -1   2   17.01    1.08
   1  -7   2   16.63    1.08
   7   1   2   16.82    1.05
  -7  -1   2   16.93    1.04
  -1   7   2   16.90    1.25
  -1   7   2   17.85    1.14
   1  -7   2   18.47    1.32
  -7  -1   2   17.57    1.10
   7   1   2   17.66    1.05
  -1   7   2   16.47    1.05
  -1   7   2   15.12    1.12
   1  -7   2   17.14    1.12
  -1  -7  -2    9.74    0.83
   7  -1  -2   11.96    0.85
  -1  -7  -2   10.38    0.82
  -1  -7  -2    9.72    0.91
   1   7  -2   11.56    0.94
  -7   1  -2    9.21    0.77
   7  -1  -2   11.39    0.77
  -1  -7  -2   11.22    0.82
  -7   1  -2   11.08    0.83
   1   7  -2   11.28    0.78
   1   7  -2   10.16    0.84
   1   7  -2   10.55    0.80
  -1  -7  -2    9.73    0.80
  -1  -7  -2   10.53    0.77
  -7   1   2   10.41    0.76
  -1  -7   2   10.94    0.81
   1   7   2    8.82    0.79
  -1  -7   2   12.25    0.82
  -7   1   2    9.83    0.68
   7  -1   2   10.66    0.76
   1   7   2   10.95    0.85
  -1  -7   2   10.07    0.78
   7  -1   2   11.16    0.77
  -7   1   2   12.21    0.81
   1   7   2   11.26    0.81
   1   7   2    9.42    0.74
  -1  -7   2    9.62    0.88
  -1  -7   2   11.23    0.82
   7  -1   2    9.39    0.84
   1   7   2   10.28    0.91
   1   7   2   11.56    0.80
   3   7  -2    5.93    0.56
  -3  -7  -2    6.10    0.72
  -3  -7  -2    6.84    0.66
   3   7  -2    5.38    0.61
   3   7  -2    5.60    0.65
   3   7  -2    6.04    0.67
   7  -3  -2    6.13    0.59
  -7   3  -2    7.21    0.64
   3   7  -2    5.60    0.58
  -3  -7  -2    6.50    0.65
  -3  -7  -2    7.32    0.71
  -7   3  -2    7.83    0.66
   7  -3  -2    6.42    0.63
   3   7  -2    7.69    0.66
  -3  -7  -2    5.83    0.60
  -3  -7   2    5.92    0.63
   7  -3   2    5.63    0.58
   7  -3   2    6.12    0.69
  -3  -7   2    6.46    0.62
  -3  -7   2    6.64    0.59
   3   7   2    6.89    0.64
  -7   3   2    7.02    0.62
  -7   3   2    6.90    0.59
   3   7   2    6.80    0.68
   3   7   2    6.56    0.66
   3   7   2    5.92    0.66
   7  -3   2    5.91    0.73
   3   7   2    6.65    0.60
   7  -5  -2    0.65    0.32
   5   7  -2    1.00    0.34
   5   7  -2    1.01    0.30
   5   7  -2    0.66    0.33
   7  -5  -2    0.79    0.40
  -7   5  -2    0.42    0.31
  -5  -7  -2    0.98    0.35
   7  -5  -2    0.80    0.27
  -5  -7  -2    0.40    0.38
   5   7  -2    0.99    0.31
   5   7  -2    0.07    0.24
  -7   5  -2    0.96    0.32
  -5  -7  -2    0.69    0.26
   7  -5   2    0.28    0.27
  -5  -7   2    0.61    0.29
  -5  -7   2    0.46    0.27
   5   7   2    0.76    0.32
   7  -5   2    0.59    0.39
   5   7   2    0.79    0.33
   5   7   2    0.18    0.27
   5   7   2    0.46    0.28
  -5  -7   2    0.18    0.31
   5   7   2    0.21    0.26
  -5  -7   2    1.03    0.29
   7  -5   2    0.86    0.33
  -7   5   2    0.39    0.26
  -7   5   2    0.73    0.31
  -7  -7  -2    0.46    0.26
  -7   7  -2    0.36    0.25
   7   7  -2    1.36    0.37
   7   7  -2    2.06    0.44
   7  -7  -2    0.07    0.25
   7  -7  -2   -0.22    0.41
   7   7  -2    3.15    0.51
   7   7  -2    1.95    0.40
  -7   7  -2    0.02    0.24
   7   7  -2    2.71    0.49
   7  -7  -2   -0.57    0.33
   7  -7   2    0.65    0.41
  -7  -7   2    0.83    0.34
  -7   7   2   -0.02    0.17
  -7   7   2    0.19    0.25
  -7  -7   2    1.20    0.33
   7   7   2   -0.02    0.33
   7   7   2    0.23    0.29
   7   7   2    0.49    0.29
   7  -7   2   -0.04    0.23
   7   7   2    0.41    0.29
   7   7   2    0.32    0.32
   7  -7   2   -0.52    0.28
   6  -8  -2   -0.10    0.38
   8   6  -2    0.38    0.30
   8   6  -2    1.17    0.43
  -6   8  -2    0.70    0.27
   8   6  -2    0.00    0.31
   8   6  -2    0.62    0.33
  -6   8  -2    0.81    0.36
  -8  -6  -2    0.82    0.30
   6  -8  -2    0.40    0.31
   6  -8  -2   -0.23    0.32
  -8  -6   2    0.40    0.28
   6  -8   2    0.37    0.28
   8   6   2    0.51    0.35
   8   6   2    0.22    0.30
   8   6   2    0.27    0.30
  -8  -6   2    0.96    0.32
  -6   8   2    0.54    0.29
   6  -8   2    0.83    0.37
   6  -8   2   -0.06    0.35
  -6   8   2    0.20    0.19
   8   6   2    0.22    0.26
   8   4  -2   19.37    1.25
   4  -8  -2   16.49    1.10
   4  -8  -2   17.97    1.28
  -8  -4  -2   19.11    1.30
   8   4  -2   18.10    1.22
  -8  -4  -2   19.14    1.21
  -4   8  -2   18.08    1.20
   4  -8  -2   19.63    1.51
   4  -8  -2   20.44    1.25
  -4   8  -2   17.47    1.19
  -4   8  -2   15.75    1.25
   8   4  -2   18.87    1.20
   8   4  -2   20.36    1.28
  -4   8   2   17.86    1.12
   4  -8   2   17.12    1.27
   4  -8   2   17.61    1.44
  -8  -4   2   18.32    1.17
  -8  -4   2   17.29    1.22
  -4   8   2   17.89    1.22
   8   4   2   17.68    1.17
   4  -8   2   18.15    1.23
   8   4   2   19.53    1.26
  -4   8   2   20.52    1.22
  -8  -4   2   18.47    1.24
  -8  -4   2   17.69    1.19
  -4   8   2   19.07    1.27
   8   4   2   18.78    1.28
   8   2  -2    5.31    0.62
  -2   8  -2    7.09    0.72
   2  -8  -2    6.07    0.63
   8   2  -2    5.29    0.59
  -2   8  -2    4.84    0.63
  -8  -2  -2    6.21    0.64
  -8  -2  -2    7.52    0.69
   2  -8  -2    6.14    0.81
  -2   8  -2    6.76    0.64
   2  -8  -2    5.19    0.64
   2  -8  -2    5.75    0.58
   8   2  -2    5.64    0.61
  -2   8  -2    5.89    0.63
   2  -8   2    6.01    0.64
  -2   8   2    6.51    0.67
   2  -8   2    6.56    0.79
   8   2   2    5.23    0.57
   8   2   2    5.77    0.66
  -8  -2   2    5.99    0.60
  -2   8   2    7.34    0.66
  -2   8   2    6.20    0.65
  -8  -2   2    6.76    0.66
  -8  -2   2    6.31    0.62
  -2   8   2    5.06    0.57
   8   2   2    5.23    0.60
   0  -8  -2    5.82    0.64
   8   0  -2    6.26    0.65
   0   8  -2    5.65    0.62
   0  -8  -2    6.32    0.68
   0  -8  -2    6.39    0.78
   0   8  -2    6.84    0.71
  -8   0  -2    5.00    0.58
   0  -8  -2    6.19    0.65
   8   0  -2    5.52    0.58
   0   8  -2    5.16    0.66
   0  -8  -2    4.59    0.56
   8   0  -2    5.91    0.65
   0   8  -2    6.23    0.65
  -8   0  -2    6.80    0.65
   8   0   2    5.33    0.57
   8   0   2    6.35    0.65
   0   8   2    5.51    0.62
   0  -8   2    7.49    0.66
  -8   0   2    5.44    0.60
   0   8   2    6.25    0.62
  -8   0   2    7.20    0.65
  -8   0   2    5.59    0.56
   0   8   2    5.64    0.58
   0  -8   2    6.76    0.80
   0   8   2    6.25    0.59
   8   0   2    5.05    0.61
   0   8   2    5.74    0.66
  -8   0   2    6.45    0.60
   0  -8   2    5.14    0.55
   0  -8   2    7.22    0.70
   8  -2  -2    5.61    0.66
  -2  -8  -2    5.40    0.70
  -8   2  -2    5.83    0.62
   8  -2  -2    5.25    0.57
   2   8  -2    6.03    0.64
  -8   2  -2    6.26    0.60
   2   8  -2    5.81    0.61
  -2  -8  -2    5.48    0.63
  -2  -8  -2    4.92    0.59
   2   8  -2    5.22    0.64
   2   8  -2    6.21    0.71
  -2  -8  -2    6.20    0.65
   2   8  -2    5.99    0.59
   2   8   2    4.71    0.62
   8  -2   2    4.81    0.55
  -2  -8   2    5.24    0.69
  -2  -8   2    5.30    0.57
  -2  -8   2    5.76    0.56
   2   8   2    5.86    0.63
   2   8   2    4.95    0.60
   2   8   2    5.51    0.59
   8  -2   2    4.99    0.59
  -8   2   2    6.89    0.64
  -2  -8   2    6.12    0.65
  -2  -8   2    5.34    0.63
  -8   2   2    6.66    0.63
   2   8   2    5.21    0.60
   2   8   2    4.98    0.53
   8  -4  -2    0.01    0.30
   4   8  -2    0.11    0.23
  -4  -8  -2    0.27    0.31
   4   8  -2    0.23    0.28
  -4  -8  -2   -0.14    0.30
  -8   4  -2    0.20    0.28
  -8   4  -2    0.03    0.25
   4   8  -2    0.45    0.30
  -4  -8  -2    0.51    0.32
   8  -4  -2    0.05    0.23
   8  -4  -2   -0.28    0.30
   4   8  -2   -0.07    0.27
   4   8  -2   -0.37    0.22
  -8   4   2    0.55    0.27
   8  -4   2   -0.17    0.21
  -4  -8   2   -0.04    0.25
  -4  -8   2    0.11    0.25
   4   8   2   -0.11    0.24
   8  -4   2   -0.20    0.29
   8  -4   2    0.26    0.34
   4   8   2   -0.03    0.21
   4   8   2    0.05    0.32
  -4  -8   2   -0.08    0.25
   4   8   2    0.25    0.30
   4   8   2    0.25    0.30
  -8   4   2    0.06    0.25
  -8   6  -2    1.18    0.35
   6   8  -2    0.40    0.34
  -6  -8  -2    0.48    0.35
   6   8  -2    0.50    0.31
   6   8  -2    0.43    0.34
   6   8  -2    0.67    0.32
   8  -6  -2    0.85    0.33
   6   8  -2    1.20    0.38
   8  -6  -2    0.67    0.37
   8  -6  -2    1.25    0.49
   8  -6   2    0.22    0.38
   6   8   2    1.30    0.40
  -6  -8   2    0.61    0.29
  -6  -8   2    0.67    0.30
  -8   6   2    0.62    0.32
   6   8   2    0.55    0.27
   8  -6   2    0.54    0.30
   6   8   2    0.86    0.39
   6   8   2   -0.86    0.25
   6   8   2    1.22    0.40
  -8   6   2    0.37    0.22
   8  -6   2    0.37    0.38
   8   8  -2    3.97    0.57
   8  -8  -2    3.57    0.55
  -8   8  -2    4.54    0.61
   8  -8  -2    2.45    0.65
  -8   8  -2    4.17    0.54
   8   8  -2    4.15    0.63
   8   8  -2    3.44    0.59
   8   8  -2    3.91    0.66
   8   8  -2    2.29    0.51
   8  -8  -2    3.32    0.65
  -8  -8  -2    4.62    0.62
  -8   8   2    4.00    0.46
   8  -8   2    2.96    0.56
   8  -8   2    2.51    0.62
   8   8   2    3.93    0.66
   8   8   2    4.86    0.63
  -8   8   2    4.04    0.59
   8   8   2    3.97    0.62
   8   8   2    3.53    0.58
   8   8   2    3.31    0.61
   8  -8   2    3.64    0.69
  -8  -8   2    4.66    0.62
  -8  -8   2    3.60    0.54
  -7   9  -2    0.70    0.32
  -7   9  -2    0.07    0.34
   7  -9  -2    1.10    0.58
   7  -9  -2    0.70    0.36
   9   7  -2    1.64    0.45
   7  -9  -2    0.65    0.42
  -9  -7  -2    0.43    0.33
  -9  -7  -2    0.78    0.39
   9   7  -2    0.91    0.40
   9   7  -2    1.64    0.43
   9   7  -2    1.08    0.44
  -7   9   2    0.81    0.27
   7  -9   2    0.60    0.35
   9   7   2    0.87    0.43
  -7   9   2    0.78    0.37
  -9  -7   2    1.02    0.48
   9   7   2    0.54    0.41
   9   7   2    0.57    0.36
   7  -9   2    0.20    0.44
   7  -9   2   -0.10    0.40
  -9  -7   2    1.05    0.41
   9   7   2    0.10    0.36
  -5   9  -2    0.02    0.27
   5  -9  -2   -0.07    0.33
   5  -9  -2    0.17    0.39
   9   5  -2    0.36    0.33
  -5   9  -2    0.20    0.28
  -9  -5  -2    0.31    0.29
   5  -9  -2   -0.06    0.24
   9   5  -2   -0.50    0.31
  -9  -5  -2   -0.05    0.30
   9   5  -2   -0.13    0.26
   9   5  -2   -0.33    0.25
  -5   9   2    0.34    0.29
  -5   9   2    0.18    0.21
   5  -9   2   -0.07    0.31
   9   5   2   -0.16    0.24
   9   5   2    0.00    0.31
  -9  -5   2   -0.37    0.24
   5  -9   2    0.03    0.41
   9   5   2    0.07    0.33
   5  -9   2   -0.01    0.28
  -9  -5   2   -0.18    0.27
  -5   9   2    0.34    0.29
  -9  -3  -2    1.13    0.36
  -3   9  -2    0.26    0.36
   3  -9  -2    0.61    0.37
  -3   9  -2    0.94    0.32
   3  -9  -2    0.92    0.33
   3  -9  -2    0.89    0.46
   9   3  -2    0.44    0.41
   9   3  -2    0.28    0.26
  -9  -3  -2   -0.07    0.29
  -3   9  -2    0.90    0.32
   9   3  -2    0.38    0.30
  -9  -3  -2    0.94    0.38
   3  -9   2    0.48    0.41
  -3   9   2    0.65    0.31
  -9  -3   2    0.58    0.33
  -3   9   2    1.15    0.32
   3  -9   2    0.83    0.31
   9   3   2    0.58    0.32
  -9  -3   2    0.95    0.33
   9   3   2    0.19    0.27
  -3   9   2    0.79    0.30
   9   3   2    0.96    0.41
   9   1  -2   29.21    1.77
  -9  -1  -2   31.09    1.68
   1  -9  -2   28.22    1.75
   1  -9  -2   30.31    1.73
  -1   9  -2   29.17    1.69
   9   1  -2   31.25    1.74
  -1   9  -2   27.19    1.76
   9   1  -2   29.41    1.68
   1  -9  -2   28.65    1.68
   1  -9  -2   30.96    2.04
  -9  -1  -2   28.30    1.72
  -1   9  -2   28.23    1.73
  -1   9  -2   28.28    1.79
  -9  -1  -2   29.83    1.70
   9   1   2   29.40    1.66
  -1   9   2   27.15    1.64
   1  -9   2   26.70    1.98
  -9  -1   2   29.24    1.67
  -1   9   2   28.98    1.78
  -9  -1   2   29.24    1.76
   1  -9   2   26.50    1.61
   1  -9   2   29.60    1.72
  -1   9   2   30.77    1.79
   9   1   2   26.74    1.73
  -1   9   2   27.27    1.67
  -1   9   2   30.78    1.69
   9   1   2   28.71    1.72
  -9  -1   2   28.88    1.67
   1  -9   2   31.98    1.75
   1   9  -2    6.88    0.75
  -1  -9  -2    5.42    0.81
  -1  -9  -2    7.46    0.79
   1   9  -2    6.49    0.75
  -9   1  -2    8.04    0.75
  -9   1  -2    7.45    0.71
   1   9  -2    6.51    0.67
  -1  -9  -2    7.60    0.78
   9  -1  -2    7.42    0.71
  -1  -9  -2    7.62    0.72
   1   9  -2    7.62    0.74
  -1  -9  -2    6.83    0.75
  -9   1  -2    6.38    0.68
   1   9  -2    7.93    0.76
   9  -1  -2    6.37    0.71
  -9   1   2    6.99    0.69
  -1  -9   2    8.24    0.75
  -9   1   2    6.85    0.72
   9  -1   2    7.03    0.68
   1   9   2    6.96    0.67
   1   9   2    6.06    0.75
  -1  -9   2    5.29    0.75
  -9   1   2    7.48    0.61
   9  -1   2    5.89    0.69
   1   9   2    8.60    0.79
   1   9   2    6.85    0.69
  -1  -9   2    7.78    0.67
  -1  -9   2    7.43    0.75
   9  -1   2    6.26    0.70
  -1  -9   2    6.89    0.73
   1   9   2    7.10    0.72
  -3  -9  -2   51.40    2.68
  -9   3  -2   48.44    2.59
   3   9  -2   51.02    2.74
  -3  -9  -2   49.96    2.72
  -3  -9  -2   49.73    2.57
   3   9  -2   51.93    2.66
   3   9  -2   49.15    2.64
   9  -3  -2   47.97    2.59
   9  -3  -2   50.90    2.73
   3   9  -2   47.48    2.58
   3   9  -2   48.58    2.72
  -3  -9  -2   46.74    2.97
   3   9   2   47.33    2.69
  -3  -9   2   52.00    2.64
   3   9   2   51.40    2.63
   9  -3   2   47.63    2.70
   3   9   2   47.97    2.56
  -9   3   2   50.53    2.58
   3   9   2   47.23    2.70
  -3  -9   2   48.68    2.52
   9  -3   2   50.13    2.59
  -3  -9   2   47.60    2.64
   3   9   2   46.79    2.67
   9  -3   2   49.74    3.00
   9  -5  -2   17.85    1.38
   9  -5  -2   18.69    1.27
   5   9  -2   18.13    1.29
   5   9  -2   18.55    1.26
   9  -5  -2   18.85    1.51
   5   9  -2   19.52    1.37
   5   9  -2   20.48    1.41
  -9   5  -2   19.96    1.28
  -5  -9  -2   19.94    1.26
   5   9  -2   19.29    1.33
   5   9   2   20.92    1.39
   5   9   2   18.42    1.29
  -9   5   2   19.06    1.25
   5   9   2   19.12    1.37
   5   9   2   17.92    1.35
   9  -5   2   19.99    1.37
   9  -5   2   19.73    1.28
   9  -5   2   18.82    1.51
   5   9   2   18.84    1.24
  -5  -9   2   17.40    1.20
   9  -7  -2    0.65    0.47
  -9   7  -2    0.59    0.36
   7   9  -2    0.54    0.42
   7   9  -2    0.70    0.32
  -7  -9  -2    0.46    0.32
   7   9  -2    0.51    0.36
   7   9  -2    1.08    0.43
   9  -7  -2    1.48    0.46
   7   9  -2    1.51    0.42
  -9   7  -2    0.59    0.31
   9  -7  -2    1.18    0.36
  -7  -9   2    0.59    0.29
  -9   7   2    1.35    0.43
   7   9   2    0.07    0.43
   7   9   2    0.43    0.36
   9  -7   2    0.86    0.40
   7   9   2    0.28    0.37
  -7  -9   2    0.46    0.37
  -9   7   2    1.00    0.25
   9  -7   2    0.95    0.50
   9  -7   2    0.92    0.44
   7   9   2    0.91    0.37
   7   9   2   -0.01    0.34
   9  -9  -2    7.10    0.84
   9   9  -2    6.03    0.82
   9   9  -2    8.14    0.91
  -9   9  -2    5.97    0.69
   9   9  -2    6.50    0.80
  -9  -9  -2    6.42    0.78
   9   9  -2    6.83    0.85
   9  -9  -2    7.98    1.00
   9  -9  -2    7.06    1.09
   9  -9   2    6.69    0.82
   9   9   2    7.95    0.93
   9  -9   2    7.09    1.05
  -9   9   2    6.97    0.87
   9  -9   2    3.50    0.73
  -9   9   2    6.85    0.68
   9   9   2    6.49    0.87
  -9  -9   2    5.54    0.73
   8 -10  -2    1.25    0.69
 -10  -8  -2    2.89    0.59
  10   8  -2    3.75    0.62
   8 -10  -2    2.89    0.65
  10   8  -2    3.74    0.65
  -8  10  -2    2.86    0.51
  10   8  -2    3.93    0.74
  10   8  -2    3.06    0.66
   8 -10  -2    3.54    0.77
   8 -10   2    3.48    0.72
   8 -10   2    2.36    0.60
  10   8   2    2.71    0.62
  -8  10   2    3.17    0.48
 -10  -8   2    3.75    0.65
   8 -10   2    2.96    0.80
  10   8   2    2.58    0.60
  -6  10  -2    0.95    0.41
 -10  -6  -2    0.83    0.40
   6 -10  -2    0.29    0.38
   6 -10  -2    0.47    0.44
   6 -10  -2    1.24    0.57
  -6  10  -2    1.15    0.38
 -10  -6  -2    1.39    0.42
  10   6  -2    1.36    0.48
  10   6  -2    1.10    0.42
  10   6  -2    0.96    0.46
  10   6   2    0.71    0.36
  -6  10   2    0.97    0.46
 -10  -6   2    1.28    0.41
 -10  -6   2    1.12    0.42
  -6  10   2    0.50    0.26
  10   6   2    1.02    0.49
  -6  10   2    0.74    0.38
   6 -10   2    1.80    0.48
  10   6   2    0.37    0.33
   6 -10   2    1.33    0.47
   6 -10   2    0.95    0.57
 -10  -4  -2    3.38    0.54
  10   4  -2    0.95    0.39
  10   4  -2    0.17    0.32
 -10  -4  -2    0.77    0.33
  -4  10  -2    0.40    0.32
  -4  10  -2    0.87    0.35
   4 -10  -2    1.08    0.41
   4 -10  -2    1.99    0.52
  10   4  -2    0.54    0.34
  -4  10  -2    0.27    0.34
   4 -10  -2    2.99    0.65
  -4  10   2    0.89    0.30
  -4  10   2    0.54    0.31
  10   4   2    1.21    0.42
   4 -10   2    0.64    0.41
 -10  -4   2    0.41    0.33
  10   4   2    0.86    0.34
 -10  -4   2    0.57    0.32
  -4  10   2    0.79    0.37
   4 -10   2    0.09    0.28
  10   4   2    0.31    0.32
   4 -10   2   -0.15    0.33
   2 -10  -2    0.28    0.30
  -2  10  -2    0.59    0.30
  10   2  -2    0.43    0.33
  -2  10  -2    0.37    0.34
  10   2  -2    0.83    0.39
   2 -10  -2   -0.29    0.38
  10   2  -2    0.28    0.31
  -2  10  -2    0.24    0.30
 -10  -2  -2    0.72    0.33
 -10  -2  -2   -0.27    0.25
  10   2   2    0.16    0.34
   2 -10   2    0.88    0.35
 -10  -2   2    0.50    0.29
  -2  10   2    0.18    0.31
  -2  10   2    0.16    0.25
  -2  10   2   -0.34    0.24
  10   2   2    0.50    0.36
  10   2   2    0.13    0.26
   2 -10   2    0.45    0.41
 -10  -2   2    0.40    0.30
   0  10  -2    2.02    0.48
   0  10  -2    1.24    0.38
   0 -10  -2    1.36    0.40
  10   0  -2    0.74    0.35
   0  10  -2    0.88    0.38
  10   0  -2    2.16    0.43
   0 -10  -2    1.60    0.51
 -10   0  -2    0.53    0.32
   0 -10  -2    1.17    0.39
 -10   0  -2    2.28    0.45
  10   0  -2    1.76    0.46
   0  10  -2    2.72    0.46
   0 -10  -2    1.86    0.49
   0  10   2    1.75    0.41
 -10   0   2    1.89    0.40
  10   0   2    1.38    0.44
   0 -10   2    1.29    0.46
   0  10   2    1.17    0.41
   0 -10   2    1.93    0.44
   0  10   2    0.88    0.36
  10   0   2    1.22    0.36
 -10   0   2    1.30    0.36
   0  10   2    2.33    0.41
   0 -10   2    1.19    0.34
  10   0   2    1.98    0.45
   2  10  -2    7.75    0.87
  10  -2  -2    8.78    0.87
  10  -2  -2    9.54    0.83
 -10   2  -2    9.63    0.87
   2  10  -2    9.84    0.96
   2  10  -2   10.44    0.90
  -2 -10  -2   10.47    1.08
  -2 -10  -2    9.03    0.91
  -2 -10  -2    8.12    0.81
   2  10  -2    8.76    0.88
  -2 -10   2   10.41    1.01
   2  10   2    8.77    0.77
   2  10   2    8.80    0.87
   2  10   2    9.43    0.92
  -2 -10   2    9.79    0.95
  10  -2   2    8.11    0.80
 -10   2   2    9.71    0.81
   2  10   2    8.29    0.87
  -2 -10   2    8.49    0.76
  10  -2   2    8.63    0.86
  -4 -10  -2    0.42    0.30
  10  -4  -2    0.26    0.30
   4  10  -2    0.40    0.34
  -4 -10  -2    0.68    0.37
  10  -4  -2    0.79    0.39
 -10   4  -2    0.35    0.31
   4  10  -2    0.35    0.35
   4  10  -2    0.64    0.40
  10  -4  -2    0.34    0.40
   4  10  -2    0.26    0.30
   4  10  -2    0.25    0.35
   4  10   2    0.28    0.32
   4  10   2    0.10    0.36
  -4 -10   2    0.70    0.33
  10  -4   2    0.03    0.37
   4  10   2    0.45    0.37
  10  -4   2    0.15    0.29
  10  -4   2    0.65    0.41
 -10   4   2   -0.07    0.29
   4  10   2    0.28    0.30
   4  10   2    0.53    0.35
   6  10  -2   -0.21    0.28
  10  -6  -2    0.64    0.35
 -10   6  -2    0.71    0.42
  -6 -10  -2    0.90    0.37
   6  10  -2    0.69    0.45
  10  -6  -2    0.06    0.44
  10  -6  -2   -0.31    0.33
   6  10  -2    0.70    0.37
   6  10  -2    0.70    0.42
   6  10  -2   -0.18    0.33
  10  -6   2    0.04    0.36
   6  10   2    0.43    0.35
  10  -6   2   -0.02    0.42
  -6 -10   2   -0.11    0.29
   6  10   2    0.68    0.44
   6  10   2    0.01    0.33
 -10   6   2    0.56    0.34
  10  -6   2    0.12    0.30
   6  10   2    0.48    0.33
   6  10   2    1.75    0.47
  -6 -10   2    0.81    0.38
  10  -8  -2    2.24    0.54
  10  -8  -2    2.24    0.65
   8  10  -2    1.17    0.54
   8  10  -2    2.75    0.58
   8  10  -2    2.65    0.56
   8  10  -2    1.86    0.55
  10  -8  -2    3.02    0.76
 -10   8  -2    2.27    0.45
  -8 -10  -2    1.48    0.46
  10  -8   2    2.12    0.58
  10  -8   2    1.81    0.57
   8  10   2    2.14    0.57
   8  10   2    1.99    0.55
   8  10   2    2.65    0.60
 -10   8   2    1.62    0.36
  10  -8   2    2.79    0.71
  -8 -10   2    3.19    0.54
  10 -10  -2   -0.39    0.56
  10 -10  -2    1.06    0.61
  10  10  -2   -0.02    0.45
  10  10  -2    0.84    0.49
 -10  10  -2   -0.07    0.25
 -10 -10  -2    0.16    0.44
  10  10  -2    0.03    0.43
 -10  10   2    0.07    0.22
  10  10   2    0.50    0.49
 -10 -10   2    0.64    0.39
  10 -10   2   -0.34    0.43
  10  10   2    0.16    0.50
  10 -10   2   -0.68    0.48
   9 -11  -2   -0.41    0.48
   9 -11  -2    1.21    0.53
 -11  -9  -2   -0.07    0.42
  11   9  -2    0.14    0.45
  -9  11  -2    0.13    0.29
  11   9  -2   -0.11    0.34
  11   9  -2   -0.03    0.41
   9 -11   2   -0.13    0.52
   9 -11   2   -0.42    0.45
  11   9   2    0.87    0.44
 -11  -9   2   -0.04    0.32
  11   9   2    0.64    0.52
  -9  11   2    0.34    0.27
  11   7  -2   11.18    1.11
  -7  11  -2   10.63    0.95
 -11  -7  -2   11.52    1.07
  11   7  -2    9.95    1.11
   7 -11  -2    9.60    1.02
   7 -11  -2   10.21    1.10
   7 -11  -2    8.88    1.24
  11   7  -2   10.23    1.04
  11   7   2    9.19    1.02
   7 -11   2    8.47    1.23
  11   7   2   10.06    1.08
   7 -11   2    8.97    1.11
  -7  11   2    8.96    0.83
 -11  -7   2   10.61    1.02
  -7  11   2    9.18    1.05
  11   5  -2   22.53    1.52
  -5  11  -2   19.98    1.61
  11   5  -2   21.04    1.51
   5 -11  -2   20.64    1.65
  -5  11  -2   23.14    1.55
   5 -11  -2   24.01    1.59
   5 -11  -2   24.07    1.92
 -11  -5  -2   20.73    1.48
  11   5  -2   22.49    1.62
 -11  -5  -2   23.35    1.56
  -5  11  -2   19.21    1.44
  -5  11   2   23.18    1.64
  -5  11   2   20.79    1.45
  11   5   2   22.80    1.55
   5 -11   2   23.41    1.63
 -11  -5   2   21.04    1.51
 -11  -5   2   23.36    1.50
  11   5   2   22.40    1.60
  -5  11   2   21.75    1.41
   5 -11   2   19.82    1.81
   5 -11   2   21.89    1.56
  11   5   2   21.54    1.48
   3 -11  -2    3.94    0.79
  11   3  -2    2.57    0.54
  -3  11  -2    2.37    0.52
   3 -11  -2    2.68    0.55
 -11  -3  -2    2.34    0.53
  -3  11  -2    2.57    0.62
  11   3  -2    2.03    0.48
  11   3  -2    2.44    0.57
 -11  -3  -2    2.47    0.53
  -3  11  -2    3.09    0.55
  11   3   2    2.90    0.54
 -11  -3   2    3.54    0.57
 -11  -3   2    2.83    0.55
   3 -11   2    3.71    0.60
   3 -11   2    3.86    0.73
  -3  11   2    2.01    0.53
  11   3   2    2.24    0.51
  -3  11   2    3.34    0.53
  -3  11   2    3.61    0.58
  11   3   2    2.90    0.51
   1 -11  -2    1.14    0.47
 -11  -1  -2    1.23    0.40
   1 -11  -2    1.53    0.40
   1 -11  -2    2.02    0.57
  -1  11  -2    1.54    0.43
  -1  11  -2    1.53    0.48
 -11  -1  -2    2.57    0.47
  11   1  -2    1.21    0.38
  11   1  -2    0.73    0.38
  -1  11  -2    1.18    0.40
  11   1  -2    1.44    0.42
   1 -11   2    1.51    0.45
  -1  11   2    1.88    0.43
  11   1   2    1.72    0.41
  -1  11   2    1.54    0.44
   1 -11   2    1.20    0.37
  11   1   2    1.66    0.42
   1 -11   2    1.51    0.52
  11   1   2    1.76    0.44
  -1  11   2    1.78    0.41
  -1  11   2    1.18    0.46
 -11  -1   2    3.12    0.49
 -11   1  -2    0.74    0.33
 -11   1  -2    0.41    0.35
   1  11  -2    0.16    0.33
   1  11  -2    0.90    0.41
  11  -1  -2    0.71    0.35
  11  -1  -2    0.58    0.31
  -1 -11  -2    0.62    0.33
   1  11  -2    0.22    0.27
  -1 -11  -2    1.08    0.41
  11  -1  -2    0.36    0.34
  -1 -11  -2    0.38    0.36
   1  11  -2    1.16    0.41
   1  11   2    0.09    0.29
  11  -1   2    0.29    0.30
   1  11   2    0.23    0.31
  -1 -11   2    0.05    0.33
  -1 -11   2    0.26    0.33
  11  -1   2    0.43    0.40
  11  -1   2    0.26    0.32
 -11   1   2   -0.02    0.34
   1  11   2    1.16    0.39
   1  11   2    0.07    0.36
  -1 -11   2    0.30    0.33
 -11   3  -2    3.08    0.54
   3  11  -2    2.53    0.53
  -3 -11  -2    1.40    0.42
  -3 -11  -2    2.14    0.53
   3  11  -2    1.69    0.55
  11  -3  -2    1.41    0.41
   3  11  -2    2.24    0.52
  -3 -11  -2    1.95    0.55
  11  -3  -2    1.96    0.52
   3  11  -2    2.34    0.51
   3  11   2    1.35    0.44
  11  -3   2    0.97    0.47
  -3 -11   2    1.59    0.46
   3  11   2    3.20    0.54
   3  11   2    2.47    0.55
   3  11   2    1.65    0.42
  11  -3   2    2.40    0.57
  11  -3   2    1.91    0.44
  -3 -11   2    2.14    0.46
 -11   3   2    2.20    0.51
   5  11  -2    1.25    0.45
  11  -5  -2    0.58    0.39
  11  -5  -2    1.36    0.55
 -11   5  -2    1.27    0.45
   5  11  -2    0.68    0.37
   5  11  -2   -0.01    0.37
  11  -5  -2    0.86    0.44
  -5 -11  -2    0.52    0.35
   5  11  -2    1.39    0.50
   5  11  -2    1.10    0.49
  -5 -11   2    0.90    0.32
   5  11   2    0.87    0.41
   5  11   2    0.92    0.38
  11  -5   2    0.64    0.44
  11  -5   2    1.08    0.39
   5  11   2    0.20    0.43
   5  11   2    0.02    0.34
 -11   5   2    0.39    0.41
   5  11   2    0.04    0.40
  11  -5   2    0.23    0.45
   7  11  -2    7.42    0.94
  11  -7  -2    7.40    0.92
  11  -7  -2    5.98    1.00
   7  11  -2    7.28    0.95
   7  11  -2    7.21    0.89
  -7 -11  -2    8.80    0.94
  11  -7  -2    7.82    0.89
  11  -7   2    6.57    0.93
   7  11   2    7.67    0.95
   7  11   2    5.87    0.82
  -7 -11   2    7.34    0.80
  11  -7   2    6.05    0.99
 -11   7   2    7.35    0.66
   7  11   2    6.54    0.92
  11  -9  -2    0.15    0.57
 -11   9  -2    0.63    0.34
  -9 -11  -2    0.58    0.47
  11  -9  -2    0.31    0.58
   9  11  -2    1.18    0.59
   9  11  -2    1.02    0.51
   9  11  -2    1.11    0.53
 -11   9   2    0.42    0.29
   9  11   2    0.20    0.51
   9  11   2    0.20    0.45
  11  -9   2    0.52    0.64
  -9 -11   2    0.29    0.46
  11  -9   2    1.31    0.56
   9  11   2    0.91    0.47
  11  11  -2    1.10    0.52
  11  11  -2    0.40    0.51
 -11 -11  -2    0.38    0.44
  11  11  -2    0.46    0.49
  11 -11  -2    0.99    0.66
 -11  11  -2    0.76    0.41
  11 -11  -2    0.23    0.65
  11 -11   2    1.12    0.55
  11  11   2    1.01    0.60
 -11 -11   2    0.45    0.43
  11  11   2   -0.07    0.53
  11 -11   2    0.53    0.57
  10 -12  -2    0.55    0.52
 -12 -10  -2    0.32    0.41
  12  10  -2   -0.02    0.45
 -10  12  -2   -0.27    0.32
  12  10  -2   -0.16    0.44
  10 -12  -2    0.42    0.58
  12  10   2    0.54    0.54
  12  10   2   -0.23    0.50
 -10  12   2   -0.19    0.28
  10 -12   2    0.45    0.55
  10 -12   2   -0.16    0.54
 -12 -10   2    0.32    0.39
 -10  12   2   -0.14    0.47
 -12  -8  -2    0.54    0.42
  12   8  -2    0.35    0.45
   8 -12  -2    1.43    0.56
   8 -12  -2    0.33    0.56
  12   8  -2    0.74    0.53
  -8  12  -2    0.42    0.43
  -8  12  -2    1.01    0.46
  -8  12   2    0.64    0.44
   8 -12   2   -0.81    0.60
  12   8   2    0.09    0.50
 -12  -8   2    0.68    0.43
  12   8   2    0.13    0.43
   8 -12   2    0.16    0.45
  -8  12   2    0.30    0.31
  -6  12  -2    2.50    0.65
   6 -12  -2    2.02    0.62
   6 -12  -2    2.46    0.57
  12   6  -2    3.05    0.62
 -12  -6  -2    2.53    0.57
   6 -12  -2    2.91    0.83
  -6  12  -2    2.33    0.51
  -6  12   2    1.73    0.56
   6 -12   2    2.33    0.69
  -6  12   2    3.01    0.51
  12   6   2    2.38    0.58
  12   6   2    1.15    0.53
   6 -12   2    2.41    0.65
   4 -12  -2   -0.54    0.36
   4 -12  -2   -0.02    0.48
  -4  12  -2    0.23    0.48
  -4  12  -2    0.70    0.38
  12   4  -2    0.50    0.46
 -12  -4  -2    0.31    0.38
  12   4  -2    1.23    0.52
   4 -12  -2    0.10    0.41
  12   4  -2    0.04    0.38
  12   4   2    0.79    0.51
  -4  12   2   -0.10    0.36
  12   4   2    0.62    0.38
   4 -12   2    0.53    0.46
 -12  -4   2    0.77    0.45
  12   4   2    0.69    0.44
   4 -12   2    0.12    0.42
  -4  12   2    0.98    0.52
  -4  12   2    0.63    0.33
  12   2  -2    4.54    0.68
   2 -12  -2    4.64    0.75
   2 -12  -2    4.03    0.66
  -2  12  -2    5.27    0.70
   2 -12  -2    3.38    0.77
  -2  12  -2    4.57    0.77
 -12  -2  -2    4.97    0.67
  -2  12  -2    4.70    0.68
 -12  -2  -2    4.43    0.69
  12   2  -2    4.11    0.65
  12   2  -2    5.29    0.73
 -12  -2   2    3.99    0.64
   2 -12   2    5.59    0.77
  12   2   2    3.73    0.70
 -12  -2   2    4.87    0.68
   2 -12   2    4.23    0.63
  12   2   2    4.28    0.65
   2 -12   2    3.79    0.79
  12   2   2    4.32    0.68
  -2  12   2    4.19    0.62
  -2  12   2    4.37    0.66
  -2  12   2    3.32    0.70
  -2  12   2    4.45    0.64
   0 -12  -2    4.07    0.70
  12   0  -2    3.78    0.65
   0 -12  -2    3.92    0.80
  12   0  -2    4.17    0.68
   0 -12  -2    4.38    0.62
   0  12  -2    5.89    0.83
 -12   0  -2    3.21    0.60
   0  12  -2    5.18    0.68
   0  12  -2    4.61    0.70
 -12   0  -2    4.92    0.67
   0  12  -2    4.74    0.70
  12   0  -2    4.34    0.68
   0  12   2    4.22    0.70
   0 -12   2    4.31    0.64
 -12   0   2    4.42    0.66
   0 -12   2    5.58    0.76
   0  12   2    4.13    0.64
   0 -12   2    4.02    0.79
   0  12   2    4.72    0.66
  12   0   2    4.21    0.61
  12   0   2    4.22    0.65
 -12   0   2    4.51    0.65
  12   0   2    4.25    0.68
   0  12   2    3.98    0.62
  -2 -12  -2    2.99    0.54
   2  12  -2    3.47    0.59
  12  -2  -2    1.77    0.46
   2  12  -2    4.35    0.77
  -2 -12  -2    4.01    0.74
  -2 -12  -2    2.13    0.54
   2  12  -2    3.11    0.60
   2  12  -2    3.13    0.63
  12  -2  -2    2.66    0.57
 -12   2  -2    3.88    0.62
  -2 -12   2    2.01    0.60
  12  -2   2    3.36    0.65
  12  -2   2    2.80    0.53
  12  -2   2    3.87    0.64
   2  12   2    3.49    0.61
 -12   2   2    3.19    0.63
  -2 -12   2    3.04    0.55
  -2 -12   2    3.53    0.65
   2  12   2    2.60    0.54
   2  12   2    3.28    0.60
   2  12   2    2.62    0.56
  12  -4  -2    0.76    0.49
   4  12  -2    0.54    0.38
   4  12  -2   -0.08    0.43
  12  -4  -2    0.87    0.41
   4  12  -2   -0.05    0.29
   4  12  -2   -0.69    0.36
  -4 -12  -2   -0.31    0.32
  12  -4  -2    0.34    0.41
  -4 -12  -2    0.18    0.38
   4  12   2    0.08    0.40
  12  -4   2    0.59    0.46
 -12   4   2    0.03    0.46
  -4 -12   2    0.41    0.35
   4  12   2    0.94    0.43
  12  -4   2    0.11    0.47
   4  12   2    0.11    0.35
  12  -4   2   -0.05    0.42
   4  12   2    0.67    0.42
   4  12   2    0.87    0.44
  12  -6  -2    0.12    0.39
   6  12  -2    0.80    0.48
  12  -6  -2   -0.11    0.58
   6  12  -2    0.97    0.50
   6  12  -2    0.06    0.48
  -6 -12  -2    0.21    0.36
  12  -6  -2    0.28    0.50
  12  -6   2    0.24    0.52
   6  12   2    0.47    0.49
   6  12   2    1.05    0.45
  -6 -12   2    0.66    0.44
  12  -6   2    0.46    0.52
   6  12   2    1.38    0.52
   8  12  -2    4.16    0.78
   8  12  -2    4.45    0.78
  12  -8  -2    4.50    0.95
 -12   8  -2    6.20    0.73
  -8 -12  -2    3.80    0.66
  12  -8  -2    3.62    0.74
   8  12  -2    3.75    0.73
  12  -8   2    5.35    0.87
  -8 -12   2    5.29    0.74
   8  12   2    3.97    0.80
   8  12   2    4.39    0.84
 -12   8   2    4.30    0.55
  12  -8   2    3.45    0.85
   8  12   2    4.44    0.77
  10  12  -2    0.49    0.49
  10  12  -2    0.20    0.43
  12 -10  -2    1.16    0.66
  10  12  -2    0.03    0.56
  12 -10  -2    1.24    0.75
 -12  10  -2    0.10    0.30
 -10 -12  -2    0.41    0.42
  12 -10   2    0.86    0.59
  10  12   2    0.02    0.47
  10  12   2    0.17    0.45
  12 -10   2    1.36    0.66
 -10 -12   2    0.51    0.45
  12 -12  -2   -0.22    0.61
 -12 -12  -2   -0.17    0.44
  12  12  -2   -0.27    0.46
  12  12  -2    0.06    0.55
  12  12  -2   -0.37    0.52
 -12  12  -2    0.20    0.41
  12 -12  -2   -0.01    0.54
  12 -12   2   -0.37    0.60
 -12 -12   2   -0.11    0.40
  12  12   2    0.16    0.60
  12  12   2    0.25    0.54
  12 -12   2    0.37    0.59
  13  11  -2    0.37    0.54
  11 -13  -2   -0.49    0.65
  13  11  -2    0.14    0.55
  11 -13  -2    0.05    0.58
 -11  13  -2   -0.01    0.37
 -13 -11  -2    0.31    0.46
 -11  13   2    0.29    0.56
  13  11   2    0.29    0.50
  11 -13   2   -0.79    0.61
  11 -13   2    0.89    0.76
  13  11   2   -0.97    0.43
 -13 -11   2    0.03    0.51
  13   9  -2    0.22    0.49
   9 -13  -2    1.20    0.60
  -9  13  -2    0.72    0.51
 -13  -9  -2    0.19    0.47
   9 -13  -2    0.27    0.57
  13   9  -2    1.31    0.63
  -9  13  -2    0.39    0.41
  -9  13   2    0.06    0.33
   9 -13   2    0.60    0.65
   9 -13   2   -0.34    0.51
  13   9   2    0.62    0.58
 -13  -9   2    0.98    0.48
  13   9   2    0.92    0.55
  -9  13   2   -0.25    0.46
  13   7  -2    0.67    0.46
 -13  -7  -2   -0.19    0.36
  -7  13  -2    0.39    0.38
   7 -13  -2    0.53    0.51
  -7  13  -2    0.69    0.46
   7 -13  -2    0.11    0.57
  13   7  -2    1.80    0.65
  13   7   2   -0.21    0.49
  -7  13   2    0.16    0.42
   7 -13   2    0.47    0.57
  13   7   2   -0.42    0.36
   7 -13   2    1.40    0.63
 -13  -7   2    1.07    0.50
  -7  13   2   -0.15    0.31
  -5  13  -2    0.19    0.47
   5 -13  -2    0.39    0.51
  13   5  -2    0.00    0.49
   5 -13  -2   -0.04    0.45
 -13  -5  -2    0.31    0.42
  -5  13  -2    0.70    0.38
  13   5  -2   -0.08    0.40
  -5  13   2   -0.06    0.34
   5 -13   2   -0.07    0.46
  13   5   2    0.19    0.42
 -13  -5   2   -0.07    0.44
  -5  13   2    0.18    0.47
  13   5   2   -0.02    0.36
  -3  13  -2    2.44    0.53
  13   3  -2    1.40    0.47
   3 -13  -2    1.97    0.75
  -3  13  -2    1.72    0.65
 -13  -3  -2    1.16    0.48
   3 -13  -2    1.66    0.50
  13   3  -2    1.48    0.56
   3 -13   2    3.22    0.76
  -3  13   2    1.78    0.55
  13   3   2    1.06    0.52
  -3  13   2    1.34    0.43
 -13  -3   2    2.12    0.58
  13   3   2    1.38    0.56
  -1  13  -2   16.51    1.35
  -1  13  -2   17.03    1.51
   1 -13  -2   15.57    1.36
   1 -13  -2   17.20    1.36
  13   1  -2   17.96    1.40
 -13  -1  -2   14.90    1.28
  13   1  -2   17.34    1.37
  13   1  -2   16.71    1.32
   1 -13  -2   17.40    1.60
  -1  13   2   15.95    1.29
  13   1   2   18.12    1.39
  13   1   2   16.49    1.40
   1 -13   2   19.26    1.34
   1 -13   2   16.34    1.56
  -1  13   2   16.30    1.44
 -13  -1   2   15.87    1.31
   1  13  -2    9.62    1.14
  13  -1  -2    9.22    1.06
  13  -1  -2    8.28    0.97
  -1 -13  -2    9.72    1.19
  13  -1  -2    8.93    1.01
  -1 -13  -2    8.79    0.96
 -13   1  -2    8.68    0.98
  -1 -13  -2   10.77    1.12
   1  13  -2    8.20    1.01
   1  13   2   10.48    1.16
   1  13   2    8.62    1.00
  13  -1   2    8.10    0.98
  -1 -13   2   10.75    0.99
  -1 -13   2   10.32    1.19
  13  -1   2    9.76    1.03
  -3 -13  -2    1.77    0.57
   3  13  -2    1.20    0.55
  -3 -13  -2    1.46    0.54
   3  13  -2    1.39    0.53
  -3 -13  -2    1.67    0.58
  13  -3  -2    2.21    0.58
  13  -3  -2    1.24    0.50
  13  -3   2    2.68    0.58
  13  -3   2    1.32    0.59
   3  13   2    1.62    0.56
  13  -3   2    1.73    0.58
  -3 -13   2    0.99    0.43
   3  13   2    1.04    0.57
  13  -5  -2    0.40    0.50
   5  13  -2    1.40    0.60
   5  13  -2    0.97    0.49
  13  -5  -2    0.65    0.63
  -5 -13  -2    0.88    0.43
   5  13  -2    1.25    0.53
   5  13   2    0.40    0.45
   5  13   2   -0.41    0.48
   5  13   2    1.80    0.58
  13  -5   2   -0.10    0.56
  -5 -13   2    0.36    0.33
  13  -5   2    0.23    0.46
   7  13  -2    2.93    0.75
  13  -7  -2    3.82    0.88
  13  -7  -2    2.71    0.72
   7  13  -2    2.74    0.70
   7  13  -2    3.87    0.78
  -7 -13  -2    2.78    0.66
  -7 -13   2    3.05    0.61
  13  -7   2    2.26    0.73
   7  13   2    1.77    0.67
  13  -7   2    2.40    0.76
   7  13   2    3.63    0.74
   7  13   2    3.91    0.76
   9  13  -2    0.58    0.55
  13  -9  -2    1.13    0.67
  -9 -13  -2    2.23    0.58
 -13   9  -2    1.60    0.48
   9  13  -2    1.05    0.64
   9  13  -2    1.43    0.62
  13  -9  -2    1.52    0.64
  13  -9   2    1.09    0.66
   9  13   2    1.72    0.65
  13  -9   2    0.91    0.65
   9  13   2    1.31    0.58
   9  13   2    0.79    0.58
  -9 -13   2    2.36    0.55
  13 -11  -2    0.23    0.61
  13 -11  -2   -0.33    0.52
  11  13  -2    0.07    0.56
  11  13  -2   -0.52    0.46
 -11 -13  -2    0.30    0.52
  11  13  -2   -0.44    0.37
  11  13   2   -0.10    0.60
 -11 -13   2    0.99    0.54
  13 -11   2    0.19    0.63
  13 -11   2   -0.31    0.52
  11  13   2    0.00    0.51
  13 -13  -2    1.09    0.88
  13  13  -2    0.17    0.72
  13  13  -2    0.66    0.61
 -13 -13  -2   -0.22    0.49
  13  13   2   -0.19    0.75
  13 -13   2   -0.20    0.62
  13  13   2    0.24    0.65
 -13 -13   2    0.09    0.50
  13 -13   2    0.67    0.80
 -12  14  -2    0.22    0.68
 -14 -12  -2   -0.04    0.59
  14  12  -2   -0.23    0.71
  14  12  -2    0.22    0.57
  12 -14  -2   -0.28    0.81
  12 -14   2    0.28    0.69
  14  12   2    0.22    0.74
  12 -14   2   -0.64    0.65
 -14 -12   2   -0.35    0.48
  14  10  -2   -0.19    0.63
  10 -14  -2   -0.65    0.57
  10 -14  -2    0.32    0.62
 -10  14  -2   -0.18    0.39
 -14 -10  -2   -0.37    0.45
 -10  14  -2    0.05    0.51
  14  10  -2    0.43    0.54
 -14 -10   2   -0.04    0.51
 -10  14   2    0.07    0.54
  10 -14   2   -0.90    0.59
  14  10   2    0.39    0.64
  14  10   2   -0.11    0.60
  10 -14   2    0.15    0.69
   8 -14  -2   -0.69    0.55
  14   8  -2   -0.21    0.42
  -8  14  -2   -0.12    0.41
  14   8  -2    0.11    0.58
 -14  -8  -2    0.27    0.51
   8 -14  -2   -0.35    0.53
  -8  14  -2   -0.29    0.35
 -14  -8   2   -0.13    0.48
  -8  14   2   -0.61    0.45
   8 -14   2   -0.12    0.57
  14   8   2   -0.13    0.48
  14   8   2    0.15    0.51
   8 -14   2    0.24    0.53
  -8  14   2    0.11    0.37
  -6  14  -2   -0.12    0.41
   6 -14  -2   -0.32    0.45
   6 -14  -2   -0.35    0.45
  -6  14  -2   -0.33    0.43
  14   6  -2    0.20    0.47
  14   6  -2   -0.10    0.48
 -14  -6  -2   -1.37    0.38
  -6  14   2    0.02    0.28
  14   6   2   -0.59    0.50
  14   6   2    0.69    0.50
  -6  14   2    0.36    0.52
 -14  -6   2    0.05    0.41
   6 -14   2    0.65    0.66
  14   4  -2    0.99    0.47
  -4  14  -2    0.88    0.44
  -4  14  -2    0.03    0.42
   4 -14  -2    0.48    0.62
  14   4  -2    0.32    0.47
 -14  -4  -2    0.27    0.43
  -4  14   2    0.24    0.34
  14   4   2    0.40    0.40
   4 -14   2    0.32    0.50
 -14  -4   2    0.50    0.44
  -4  14   2    1.83    0.61
  14   4   2   -0.17    0.43
  14   2  -2    0.69    0.52
 -14  -2  -2    0.64    0.45
  -2  14  -2   -0.10    0.43
  -2  14  -2   -0.08    0.32
  14   2  -2    0.38    0.47
   2 -14  -2   -0.30    0.43
   2 -14  -2    1.27    0.46
   2 -14   2    0.30    0.35
   2 -14   2    0.05    0.47
 -14  -2   2   -0.32    0.36
  14   2   2    0.19    0.37
  14   2   2   -0.70    0.42
  -2  14   2   -0.40    0.41
  -2  14   2   -0.03    0.29
  14   0  -2    0.85    0.53
   0  14  -2   -0.03    0.51
   0 -14  -2   -0.75    0.33
  14   0  -2   -0.33    0.41
   0  14  -2   -0.22    0.35
   0 -14  -2   -0.29    0.35
 -14   0  -2   -0.07    0.37
   0  14   2   -0.31    0.54
  14   0   2    0.40    0.41
   0  14   2    0.07    0.41
   0 -14   2    0.44    0.41
  14   0   2    0.70    0.53
   0 -14   2    0.12    0.44
  14  -2  -2   -0.22    0.46
  -2 -14  -2   -0.09    0.42
   2  14  -2   -0.24    0.53
   2  14  -2    0.15    0.42
  -2 -14  -2    0.23    0.42
  14  -2  -2    0.41    0.52
   2  14   2   -0.41    0.31
   2  14   2   -0.21    0.39
  14  -2   2   -0.04    0.45
  -2 -14   2    0.02    0.39
  -2 -14   2    0.30    0.53
  14  -2   2    0.02    0.46
  -4 -14  -2    0.28    0.45
  14  -4  -2    0.01    0.45
   4  14  -2   -0.24    0.41
   4  14  -2    0.53    0.49
  14  -4  -2    0.59    0.53
  -4 -14   2   -0.07    0.40
  14  -4   2    1.14    0.49
  14  -4   2    0.48    0.47
   4  14   2    0.25    0.45
  14  -4   2    0.65    0.58
   4  14   2    0.16    0.52
   6  14  -2    0.33    0.54
   6  14  -2    1.01    0.65
   6  14  -2    0.05    0.48
  14  -6  -2    1.30    0.61
  -6 -14  -2    0.32    0.48
  14  -6  -2    0.05    0.51
  14  -6   2    0.70    0.52
  -6 -14   2    0.48    0.39
  14  -6   2    1.00    0.68
   6  14   2   -0.80    0.44
   6  14   2    0.13    0.54
   6  14   2    0.44    0.58
   8  14  -2   -0.28    0.50
  -8 -14  -2   -0.17    0.40
   8  14  -2   -0.10    0.48
  14  -8  -2    0.35    0.51
   8  14  -2    0.56    0.55
  14  -8  -2   -0.28    0.60
  14  -8   2    0.68    0.53
  -8 -14   2    0.07    0.46
  14  -8   2    0.38    0.64
   8  14   2   -0.04    0.54
   8  14   2    0.54    0.60
   8  14   2    0.03    0.52
  14 -10  -2   -0.12    0.65
  10  14  -2   -0.61    0.64
  14 -10  -2    0.37    0.66
  10  14  -2   -0.48    0.49
  10  14  -2   -0.07    0.53
 -10 -14  -2    0.16    0.49
  10  14   2    0.07    0.63
  10  14   2    0.97    0.67
  14 -10   2    0.35    0.73
 -10 -14   2   -0.55    0.39
  14 -10   2    0.04    0.74
  10  14   2    0.54    0.59
 -12 -14  -2    0.59    0.57
  14 -12  -2   -0.30    0.71
  12  14  -2   -0.24    0.70
  12  14  -2   -0.86    0.55
  12  14  -2    0.97    0.64
  14 -12   2    0.21    0.66
 -12 -14   2    0.04    0.57
  12  14   2    0.08    0.65
  12  14   2    0.17    0.74
  14 -12   2   -0.46    0.62
 -15 -11  -2   -0.07    0.61
  11 -15  -2   -0.09    0.82
  15  11  -2    0.33    0.63
 -11  15  -2   -0.16    0.68
  15  11  -2   -0.05    0.64
  11 -15   2    0.17    0.79
 -15 -11   2   -0.13    0.59
  11 -15   2   -0.11    0.72
  15  11   2    0.22    0.73
  -9  15  -2    0.70    0.69
   9 -15  -2    0.71    0.63
  15   9  -2   -0.06    0.52
   9 -15  -2   -0.57    0.57
  15   9  -2    0.07    0.60
  -9  15  -2    0.48    0.44
 -15  -9  -2    0.35    0.61
  15   9   2    0.22    0.56
 -15  -9   2    0.47    0.52
   9 -15   2    1.21    0.77
  15   9   2    0.36    0.65
   9 -15   2    0.06    0.63
  -9  15   2    0.55    0.64
 -15  -7  -2    1.01    0.56
  15   7  -2   -0.08    0.50
  -7  15  -2    0.02    0.35
  15   7  -2    0.46    0.57
  -7  15  -2    1.37    0.63
   7 -15  -2    1.18    0.71
   7 -15  -2   -0.46    0.62
  -7  15   2    0.98    0.42
 -15  -7   2   -0.15    0.44
  15   7   2    0.29    0.51
  15   7   2    1.19    0.57
  -7  15   2    0.74    0.62
   7 -15   2    0.78    0.73
  -5  15  -2    1.17    0.64
  15   5  -2    0.20    0.50
   5 -15  -2   -0.68    0.59
  -5  15  -2    1.02    0.53
 -15  -5  -2    1.13    0.57
  15   5  -2    1.93    0.59
  -5  15   2    1.09    0.45
   5 -15   2    0.37    0.61
  15   5   2    1.33    0.57
  15   5   2    0.67    0.51
 -15  -5   2    1.32    0.52
  -5  15   2    0.57    0.56
  15   3  -2    1.43    0.62
 -15  -3  -2    1.49    0.54
  -3  15  -2    0.51    0.46
  -3  15  -2    1.56    0.65
   3 -15  -2    0.12    0.57
  15   3  -2    0.65    0.45
   3 -15  -2    0.84    0.51
  -3  15   2    1.64    0.62
  15   3   2    0.36    0.49
 -15  -3   2    1.41    0.59
  15   3   2    1.29    0.54
   3 -15   2    0.77    0.58
  -3  15   2    0.79    0.47
   3 -15   2    0.46    0.49
  -1  15  -2   -0.29    0.39
   1 -15  -2    0.10    0.38
  15   1  -2    0.11    0.44
 -15  -1  -2   -0.18    0.37
  -1  15  -2    0.20    0.56
   1 -15  -2    0.14    0.57
  15   1  -2    0.39    0.43
   1 -15   2   -0.31    0.41
 -15  -1   2   -0.27    0.39
  -1  15   2   -0.18    0.54
  15   1   2   -0.96    0.46
  -1  15   2   -0.37    0.41
   1 -15   2   -0.17    0.37
  15   1   2    0.41    0.49
  15  -1  -2    1.54    0.62
  -1 -15  -2    0.71    0.45
   1  15  -2    1.93    0.71
  -1 -15  -2    0.08    0.45
   1  15  -2    1.30    0.56
  15  -1  -2    2.78    0.62
  -1 -15   2    1.03    0.51
  -1 -15   2    0.63    0.52
  15  -1   2    0.98    0.63
  15  -1   2    1.86    0.59
   1  15   2    1.39    0.53
   1  15   2    2.37    0.66
  15  -3  -2    0.15    0.56
  15  -3  -2    0.17    0.52
   3  15  -2    2.01    0.64
   3  15  -2    0.25    0.50
  -3 -15  -2    1.41    0.50
  15  -3   2    1.18    0.51
  -3 -15   2    0.77    0.49
   3  15   2    1.72    0.67
  15  -3   2    1.97    0.64
  15  -3   2    1.45    0.68
   3  15   2    1.81    0.70
   5  15  -2    0.70    0.66
  15  -5  -2    0.22    0.62
  15  -5  -2    0.09    0.51
   5  15  -2    0.29    0.52
  -5 -15  -2    0.52    0.48
   5  15   2    0.26    0.47
   5  15   2    0.04    0.50
  15  -5   2    0.29    0.61
  15  -5   2    0.74    0.61
  15  -5   2    0.95    0.63
  -5 -15   2    0.18    0.44
   7  15  -2   -1.28    0.56
  15  -7  -2    1.07    0.71
  15  -7  -2   -0.13    0.57
  -7 -15  -2    0.11    0.51
   7  15  -2   -0.01    0.57
   7  15  -2   -0.21    0.50
  -7 -15   2   -0.19    0.41
  15  -7   2   -0.40    0.63
   7  15   2    0.55    0.57
   7  15   2    0.73    0.65
  15  -7   2    0.71    0.66
   7  15   2    0.16    0.61
   9  15  -2    0.82    0.57
   9  15  -2   -0.66    0.61
  -9 -15  -2   -0.67    0.42
  15  -9  -2    0.35    0.75
  15  -9  -2   -0.66    0.62
   9  15  -2    0.40    0.58
   9  15   2   -0.32    0.55
  15  -9   2   -0.29    0.66
  15  -9   2    0.52    0.78
   9  15   2   -0.05    0.56
  -9 -15   2   -0.28    0.47
   9  15   2   -0.59    0.44
  11  15  -2   -0.62    0.55
  11  15  -2   -0.17    0.57
 -11 -15  -2    1.20    0.57
  11  15  -2   -0.22    0.66
  15 -11  -2    0.29    0.76
 -11 -15   2    0.39    0.59
  15 -11   2   -0.06    0.61
  15 -11   2   -0.05    0.70
 -16 -10  -2    0.78    0.60
 -10  16  -2   -0.20    0.71
  16  10  -2    0.45    0.68
  10 -16  -2    0.36    0.80
 -16 -10   2   -0.53    0.46
  16  10   2    0.63    0.72
  10 -16   2   -0.28    0.83
  10 -16   2   -0.28    0.67
 -16  -8  -2   -0.47    0.47
   8 -16  -2    0.20    0.65
  16   8  -2    0.04    0.59
  -8  16  -2   -0.09    0.62
  -8  16  -2    0.07    0.46
  16   8  -2   -0.02    0.64
  16   8   2    0.14    0.56
 -16  -8   2    0.00    0.47
  16   8   2   -0.17    0.66
   8 -16   2    1.20    0.83
  -6  16  -2   -0.25    0.61
   6 -16  -2    0.21    0.74
 -16  -6  -2   -0.51    0.46
  16   6  -2   -0.62    0.63
  -6  16  -2   -0.32    0.42
  16   6  -2    0.39    0.58
  16   6   2    0.16    0.49
  -6  16   2    0.16    0.49
  -6  16   2    0.67    0.44
  16   6   2    0.08    0.58
   6 -16   2   -0.45    0.54
 -16  -6   2    0.21    0.46
  -4  16  -2   -0.64    0.58
  16   4  -2    0.27    0.54
  -4  16  -2    0.12    0.48
  16   4  -2    0.65    0.58
   4 -16  -2   -0.45    0.59
 -16  -4  -2   -0.09    0.40
   4 -16  -2    0.40    0.55
  16   4   2   -0.04    0.48
 -16  -4   2    0.44    0.45
   4 -16   2    0.02    0.42
  -4  16   2   -0.20    0.39
  -4  16   2   -0.21    0.59
   4 -16   2   -0.16    0.52
  16   4   2   -0.23    0.58
  -2  16  -2   -0.13    0.53
 -16  -2  -2    0.36    0.53
   2 -16  -2   -0.66    0.59
   2 -16  -2    0.07    0.42
  -2  16  -2   -0.22    0.40
  16   2  -2    1.04    0.52
  16   2  -2    1.20    0.62
  -2  16   2   -0.03    0.40
  16   2   2   -0.74    0.46
   2 -16   2   -0.71    0.48
 -16  -2   2    0.62    0.50
   2 -16   2    0.30    0.37
  16   2   2    0.34    0.48
  -2  16   2   -0.95    0.49
   0 -16  -2   -0.29    0.49
  16   0  -2    0.85    0.61
  16   0  -2    0.82    0.49
   0 -16  -2    0.38    0.45
   0  16  -2    0.20    0.46
   0  16  -2    0.59    0.65
   0 -16   2   -0.04    0.37
  16   0   2   -0.07    0.37
  16   0   2   -0.26    0.44
   0 -16   2    0.49    0.59
   0  16   2    0.15    0.40
   0  16   2   -0.07    0.65
  16  -2  -2   -0.28    0.50
   2  16  -2    0.15    0.46
   2  16  -2    0.51    0.53
  -2 -16  -2    0.02    0.42
  -2 -16  -2    0.22    0.53
  16  -2  -2    0.48    0.60
  16  -2   2    0.68    0.55
  16  -2   2    0.67    0.61
   2  16   2    0.08    0.48
  16  -2   2    0.41    0.53
   2  16   2   -0.54    0.45
  -2 -16   2    0.17    0.43
  16  -4  -2   -0.20    0.60
  16  -4  -2   -0.36    0.45
  16  -4  -2    0.30    0.53
   4  16  -2    0.13    0.48
   4  16  -2    0.20    0.66
  -4 -16  -2    0.60    0.52
  16  -4   2    0.13    0.56
  16  -4   2    0.07    0.53
  -4 -16   2    0.35    0.46
   4  16   2    0.24    0.59
   4  16   2    0.49    0.52
  16  -4   2    0.68    0.71
  16  -6  -2    0.32    0.65
  16  -6  -2    0.77    0.70
  -6 -16  -2   -0.12    0.47
   6  16  -2    0.56    0.61
   6  16  -2    0.04    0.58
  -6 -16   2   -0.10    0.40
   6  16   2    0.90    0.61
  16  -6   2    0.14    0.61
  16  -6   2    0.03    0.66
   6  16   2   -0.45    0.51
  16  -6   2   -0.11    0.74
   8  16  -2   -0.63    0.57
   8  16  -2   -0.68    0.53
  16  -8  -2    1.06    0.77
  -8 -16  -2    0.13    0.45
  16  -8  -2    0.12    0.63
   8  16  -2   -0.43    0.70
   8  16   2    0.24    0.64
  -8 -16   2   -0.07    0.50
   8  16   2    0.13    0.61
   8  16   2   -0.59    0.53
  16  -8   2   -0.56    0.70
  16  -8   2    0.27    0.67
  10  16  -2   -0.63    0.58
  16 -10  -2    0.55    0.80
  10  16  -2    0.60    0.72
 -10 -16  -2    0.46    0.64
  10  16  -2    0.14    0.59
  16 -10   2   -0.72    0.76
  10  16   2    0.69    0.72
 -10 -16   2   -0.07    0.48
  16 -10   2    0.21    0.89
 -17  -9  -2    0.40    0.72
  -9  17  -2    0.61    0.84
   9 -17  -2    0.49    0.75
   9 -17   2    0.62    0.76
 -17  -9   2    0.09    0.64
  -7  17  -2    0.76    0.49
   7 -17  -2    0.09    0.64
  17   7  -2    0.41    0.63
  -7  17  -2   -0.09    0.69
 -17  -7  -2   -0.54    0.51
  17   7  -2   -0.91    0.71
  17   7   2    0.65    0.72
   7 -17   2   -0.20    0.62
 -17  -7   2    0.03    0.52
  17   5  -2   -0.04    0.49
  -5  17  -2   -0.06    0.65
  17   5  -2    0.72    0.69
   5 -17  -2    0.98    0.62
 -17  -5  -2   -0.13    0.46
  -5  17  -2    0.63    0.51
   5 -17  -2   -0.71    0.57
 -17  -5   2    0.32    0.51
  -5  17   2    0.88    0.52
   5 -17   2    0.75    0.61
  17   5   2    0.11    0.50
  17   5   2   -0.35    0.64
   5 -17   2    0.49    0.71
   3 -17  -2   -0.24    0.50
   3 -17  -2    0.64    0.61
  -3  17  -2   -0.22    0.54
 -17  -3  -2    0.39    0.54
  17   3  -2    0.33    0.62
  -3  17  -2   -0.19    0.68
  17   3  -2   -0.01    0.52
 -17  -3   2    0.94    0.55
  -3  17   2    0.68    0.65
   3 -17   2    1.16    0.66
  17   3   2    0.09    0.56
   3 -17   2    0.68    0.51
  17   3   2    0.31    0.53
  -3  17   2   -0.41    0.43
   1 -17  -2    1.51    0.70
 -17  -1  -2    0.89    0.56
  -1  17  -2    0.53    0.68
   1 -17  -2    1.29    0.58
  -1  17  -2    0.91    0.56
  17   1  -2    2.67    0.77
  17   1  -2    2.09    0.83
   1 -17   2    2.29    0.71
   1 -17   2    1.17    0.69
  17   1   2    1.23    0.59
  -1  17   2    1.07    0.77
  17   1   2    0.94    0.62
  -1  17   2    1.65    0.61
  -1 -17  -2    1.41    0.69
  -1 -17  -2    1.24    0.63
  17  -1  -2   -0.38    0.62
   1  17  -2    0.85    0.78
  17  -1  -2    0.40    0.51
   1  17  -2    0.45    0.56
  -1 -17   2    0.38    0.54
   1  17   2    0.28    0.51
  17  -1   2    0.28    0.62
   1  17   2    0.88    0.68
  -1 -17   2    0.98    0.59
  17  -1   2    1.40    0.70
   3  17  -2    1.76    0.84
  17  -3  -2    0.27    0.55
  17  -3  -2    0.42    0.59
  17  -3  -2    0.08    0.53
  -3 -17  -2    0.40    0.55
   3  17  -2    0.87    0.63
  17  -3   2    0.19    0.56
  -3 -17   2    1.98    0.58
  17  -3   2    0.20    0.61
   3  17   2   -0.58    0.48
  17  -3   2   -0.22    0.63
   3  17   2    0.21    0.66
   5  17  -2    1.36    0.66
   5  17  -2    0.47    0.76
  17  -5  -2    0.73    0.71
  17  -5  -2    0.70    0.73
  17  -5  -2    0.17    0.62
  -5 -17  -2    0.86    0.62
  -5 -17   2    1.13    0.59
  17  -5   2    0.57    0.79
   5  17   2    0.31    0.59
  17  -5   2    0.82    0.71
  17  -5   2    0.10    0.70
   5  17   2    1.10    0.67
  17  -7  -2   -0.66    0.59
  17  -7  -2   -0.22    0.80
  -7 -17  -2    0.17    0.62
   7  17  -2    1.01    0.70
   7  17  -2    0.30    0.64
  17  -7   2   -0.26    0.72
  -7 -17   2    0.69    0.50
  17  -7   2   -0.06    0.67
   7  17   2    0.47    0.63
   9  17  -2    0.28    0.69
  -9 -17  -2   -0.70    0.57
  17  -9  -2   -0.21    0.73
   9  17  -2    0.68    0.79
   9  17  -2    0.25    0.72
  -9 -17   2    0.38    0.59
  17  -9   2   -0.50    0.75
   9  17   2   -0.17    0.69
   8 -18  -2    1.16    0.94
   8 -18   2    0.25    0.72
   6 -18  -2    0.30    0.71
  -6  18  -2    0.28    0.81
 -18  -6  -2    1.02    0.64
  -6  18  -2    0.14    0.50
   6 -18  -2    0.47    0.62
 -18  -6   2    1.10    0.63
   6 -18   2    0.86    0.69
   6 -18   2    0.06    0.82
  18   6   2   -0.27    0.70
 -18  -4  -2    0.35    0.52
   4 -18  -2   -0.52    0.53
  -4  18  -2    0.22    0.47
  18   4  -2   -0.33    0.60
   4 -18  -2    0.66    0.56
  -4  18  -2    0.46    0.78
  -4  18   2    0.13    0.55
   4 -18   2    0.01    0.66
  18   4   2   -0.16    0.59
   4 -18   2   -0.36    0.47
 -18  -4   2    0.49    0.56
 -18  -2  -2   -0.11    0.52
  18   2  -2   -0.51    0.58
   2 -18  -2   -0.02    0.51
  18   2  -2    0.13    0.69
  -2  18  -2   -0.50    0.48
  -2  18  -2   -0.14    0.74
   2 -18  -2   -0.62    0.62
   2 -18   2   -0.22    0.55
   2 -18   2    0.62    0.60
  18   2   2    0.36    0.73
  -2  18   2   -0.47    0.42
   0 -18  -2    0.54    0.64
  18   0  -2    0.84    0.71
   0  18  -2   -0.06    0.50
   0  18  -2   -0.41    0.79
  18   0  -2   -0.79    0.53
   0 -18  -2   -0.18    0.62
   0 -18   2   -0.33    0.53
   0 -18   2    0.12    0.56
   0  18   2   -0.67    0.46
  18   0   2   -0.40    0.59
  18   0   2   -0.15    0.53
   2  18  -2    0.76    0.78
  18  -2  -2   -0.32    0.71
  -2 -18  -2   -0.32    0.54
   2  18  -2    0.32    0.55
  -2 -18  -2   -0.32    0.59
   2  18   2    0.19    0.54
  18  -2   2   -0.87    0.64
  -2 -18   2   -0.61    0.46
  18  -2   2   -0.32    0.73
  -4 -18  -2   -0.01    0.51
   4  18  -2   -0.79    0.54
  18  -4  -2   -0.50    0.57
  18  -4  -2    0.81    0.87
   4  18  -2   -0.20    0.76
   4  18   2    0.27    0.65
  18  -4   2    0.22    0.67
  18  -4   2    0.83    0.79
  -4 -18   2   -0.57    0.52
   6  18  -2   -0.43    0.72
  18  -6  -2   -0.25    0.68
   6  18  -2   -0.32    0.62
  -6 -18  -2    0.53    0.55
   6  18   2   -0.24    0.59
  18  -6   2   -0.15    0.62
  -6 -18   2   -0.04    0.58
  18  -6   2    0.74    0.79
  -8 -18  -2    0.64    0.61
   8  18  -2   -0.29    0.70
  18  -8  -2   -0.38    0.67
   8  18   2    0.69    0.84
  -8 -18   2    0.08    0.63
  18  -8   2    0.04    0.71
  -5  19  -2   -0.14    0.62
   5 -19  -2   -0.27    0.58
   5 -19  -2    0.86    0.85
   5 -19   2   -0.24    0.55
   5 -19   2   -0.39    0.61
 -19  -3  -2   -0.54    0.61
   3 -19  -2    0.17    0.66
  -3  19  -2    0.09    0.84
   3 -19  -2    0.22    0.56
  -3  19  -2    0.52    0.60
   3 -19   2   -0.82    0.51
   3 -19   2    0.65    0.77
  19   3   2    0.53    0.83
   1 -19  -2    0.72    0.67
   1 -19  -2    0.23    0.67
  -1  19  -2   -0.95    0.86
  -1  19  -2   -0.36    0.50
  -1  19   2    0.41    0.59
   1 -19   2   -0.29    0.63
  19   1   2    0.03    0.74
   1 -19   2    0.02    0.69
  -1 -19  -2   -0.58    0.63
   1  19  -2    0.88    0.80
   1  19  -2   -0.54    0.53
  -1 -19  -2    0.44    0.61
  19  -1   2    0.46    0.69
  19  -1   2    0.59    0.68
  -1 -19   2    0.52    0.55
   1  19   2    0.09    0.56
  -3 -19  -2    0.02    0.52
   3  19  -2   -0.56    0.58
   3  19  -2    0.43    0.90
  19  -3  -2    0.34    0.67
  19  -3   2   -0.20    0.67
   3  19   2    0.63    0.69
  -3 -19   2    0.10    0.60
  19  -3   2   -0.86    0.74
   5  19  -2   -0.17    0.66
  19  -5  -2    0.50    0.85
  -5 -19  -2   -0.78    0.59
  19  -5   2    0.90    0.87
  -5 -19   2    0.11    0.60
   5  19   2   -0.85    0.65
   0   1  -3    0.11    0.07
  -1   0  -3    0.13    0.06
  -1   0  -3    0.08    0.06
   1   0  -3    0.10    0.05
  -1   0  -3    0.08    0.05
   0  -1  -3    0.12    0.07
  -1   0  -3    0.14    0.07
   0   1  -3    0.09    0.07
   0  -1  -3    0.08    0.10
   1   0  -3    0.07    0.06
   0   1  -3    0.13    0.11
   1   0  -3    0.00    0.05
  -1   0  -3    0.07    0.07
   0  -1   3   -0.03    0.09
   1   0   3    0.01    0.04
   1   0   3    0.03    0.05
   1   0   3    0.09    0.08
   1   0   3    0.22    0.08
  -1   0   3    0.18    0.07
   1   0   3    0.04    0.06
   1  -2  -3    7.49    0.43
  -2  -1  -3    7.07    0.44
   1  -2  -3    7.24    0.46
  -2  -1  -3    7.39    0.46
  -1   2  -3    7.27    0.47
   1  -2  -3    8.44    0.54
  -1   2  -3    7.06    0.54
  -2  -1  -3    7.62    0.47
  -1   2  -3    7.48    0.49
  -2  -1  -3    7.58    0.48
  -1   2  -3    6.90    0.47
   1  -2  -3    7.67    0.46
   1  -2  -3    7.31    0.39
  -1   2   3    7.04    0.39
  -1   2   3    8.15    0.52
   2   1   3    7.17    0.47
   1  -2   3    7.31    0.46
   2   1   3    7.61    0.45
   2   1   3    7.10    0.46
   1  -2   3    6.69    0.48
  -1   2   3    9.55    0.47
   1  -2   3    5.87    0.53
  -1   2   3    7.26    0.42
   2   1   3    7.26    0.43
  -1   2   3    7.30    0.44
  -2   1  -3    2.18    0.23
  -1  -2  -3    2.75    0.23
   1   2  -3    2.59    0.20
   1   2  -3    2.03    0.27
   1   2  -3    2.07    0.19
  -1  -2  -3    2.98    0.30
   2  -1  -3    2.68    0.24
  -2   1  -3    2.57    0.28
  -2   1  -3    3.16    0.25
  -1  -2  -3    2.75    0.24
   2  -1  -3    2.28    0.21
  -1  -2  -3    2.74    0.24
  -1  -2  -3    2.80    0.25
  -1  -2  -3    3.19    0.30
  -2   1  -3    2.60    0.22
  -1  -2  -3    2.51    0.26
   1   2   3    2.66    0.23
   1   2   3    2.43    0.25
   1   2   3    2.68    0.23
  -2   1   3    2.46    0.23
  -1  -2   3    2.70    0.25
   1   2   3    3.27    0.30
   2  -1   3    2.13    0.22
  -1  -2   3    2.70    0.22
   1   2   3    2.76    0.28
   2  -1   3    2.29    0.27
  -1  -2   3    2.80    0.28
   2  -1   3    2.08    0.25
  -1  -2   3    2.40    0.20
   2  -1   3    3.04    0.25
   1   2   3    2.14    0.22
  -2   1   3    2.79    0.24
   2  -3  -3  160.07    6.94
   2  -3  -3  149.44    7.20
   3   2  -3  151.32    7.09
  -3  -2  -3  134.38    6.93
  -2   3  -3  150.54    7.11
  -3  -2  -3  152.24    6.81
  -3  -2  -3  152.92    7.09
  -2   3  -3  152.26    7.23
   3   2  -3  158.25    7.06
   2  -3  -3  155.42    7.91
  -3  -2  -3  152.30    7.21
   3   2  -3  154.73    7.22
   3   2  -3  161.79    6.78
   3   2  -3  154.80    6.94
   2  -3  -3  146.76    6.98
  -2   3  -3  149.89    6.95
   2  -3   3  143.64    7.22
  -3  -2   3  143.65    6.78
  -2   3   3  156.21    6.92
   3   2   3  138.12    7.18
  -3  -2   3  152.20    6.93
  -2   3   3  153.65    7.19
   3   2   3  162.89    6.94
  -2   3   3  155.48    7.21
   2  -3   3  136.54    6.94
  -2   3   3  162.60    7.89
   2  -3   3  150.36    7.92
   3   2   3  152.43    7.09
  -3  -2   3  155.08    7.06
  -2   3   3  153.67    6.99
   3   2   3  158.60    6.81
  -3  -2   3  159.61    7.21
   0  -3  -3   49.68    2.51
   0  -3  -3   43.53    2.24
   0   3  -3   49.00    2.50
   3   0  -3   45.75    2.12
  -3   0  -3   46.52    2.14
   0   3  -3   45.72    2.20
   0  -3  -3   46.52    2.19
   0  -3  -3   44.33    2.25
   0  -3  -3   45.36    2.17
   0   3  -3   44.59    2.27
   3   0  -3   44.09    2.17
  -3   0  -3   46.92    2.25
   0  -3  -3   44.05    2.15
   0   3  -3   46.95    2.27
   3   0  -3   44.12    2.16
  -3   0  -3   44.90    2.22
   0  -3  -3   45.20    2.25
  -3   0  -3   43.75    2.16
   3   0  -3   45.61    2.25
   0  -3   3   43.84    2.17
   3   0   3   44.10    2.16
   0   3   3   44.81    2.14
   3   0   3   46.51    2.22
   0   3   3   43.57    2.20
  -3   0   3   45.53    2.24
   0  -3   3   45.81    2.19
   0  -3   3   46.37    2.25
   0   3   3   47.61    2.25
   3   0   3   48.27    2.14
   0  -3   3   43.21    2.48
  -3   0   3   48.38    2.16
   0   3   3   48.14    2.48
   0   3   3   46.23    2.16
  -3   0   3   46.61    2.17
   3   0   3   46.17    2.25
   0   3   3   45.26    2.24
  -2  -3  -3    0.10    0.16
   2   3  -3    0.10    0.15
  -3   2  -3    0.00    0.16
  -2  -3  -3    0.45    0.19
   2   3  -3   -0.19    0.25
  -2  -3  -3    0.00    0.14
  -2  -3  -3   -0.08    0.23
   2   3  -3    0.05    0.13
  -2  -3  -3    0.12    0.19
  -2  -3  -3    0.12    0.14
   3  -2  -3    0.17    0.13
   2   3  -3   -0.16    0.16
   2   3  -3   -0.14    0.14
  -2  -3  -3    0.19    0.17
   3  -2  -3    0.49    0.21
  -3   2  -3    0.11    0.17
  -2  -3   3    0.22    0.16
   3  -2   3    0.01    0.15
  -2  -3   3    0.21    0.16
   2   3   3    0.22    0.19
  -3   2   3    0.07    0.18
  -2  -3   3    0.02    0.15
   2   3   3    0.09    0.22
   3  -2   3    0.22    0.25
   2   3   3   -0.11    0.15
  -2  -3   3   -0.08    0.17
   2   3   3    0.17    0.16
   2   3   3    0.08    0.17
   3  -2   3    0.39    0.16
   2   3   3   -0.22    0.19
   3  -2   3   -0.35    0.23
  -3   2   3    0.17    0.15
   2   3   3    0.05    0.18
   4   3  -3  192.16    9.21
   4   3  -3  198.12    9.16
   4   3  -3  198.75    9.02
  -3   4  -3  178.48    9.01
  -4  -3  -3  201.32    9.21
   3  -4  -3  197.79   10.27
  -4  -3  -3  195.10    8.84
   4   3  -3  194.06    8.79
   3  -4  -3  190.83    9.36
  -4  -3  -3  199.37    9.02
   3  -4  -3  200.16    9.02
  -4  -3  -3  199.75    9.36
  -3   4  -3  201.14    9.21
   4   3  -3  196.52    9.38
  -3   4  -3  199.37    9.38
   3  -4   3  189.52    9.02
  -4  -3   3  201.76    9.36
  -3   4   3  210.14   10.26
  -3   4   3  208.10    9.35
   3  -4   3  195.34   10.28
  -4  -3   3  189.32    8.80
   4   3   3  197.90    9.21
   4   3   3  191.86    8.99
  -4  -3   3  197.56    9.16
  -4  -3   3  196.64    9.00
  -3   4   3  209.10    9.01
  -3   4   3  198.55    9.08
  -4  -3   3  204.90    9.22
   4   3   3  198.08    9.35
   3  -4   3  195.14    9.38
   1  -4  -3   64.88    3.25
   1  -4  -3   68.99    3.13
  -4  -1  -3   66.88    3.25
  -4  -1  -3   65.08    3.08
   1  -4  -3   63.90    3.26
   4   1  -3   67.73    3.06
   1  -4  -3   65.74    3.60
  -4  -1  -3   67.48    3.14
  -1   4  -3   69.47    3.25
  -1   4  -3   66.34    3.15
   4   1  -3   65.58    3.18
   4   1  -3   68.99    3.20
   4   1  -3   63.94    3.25
  -4  -1  -3   64.77    3.20
  -1   4  -3   64.22    3.26
   4   1  -3   65.71    3.12
   1  -4  -3   69.11    3.15
  -1   4   3   62.87    3.11
  -1   4   3   63.73    3.24
  -1   4   3   67.72    3.24
   4   1   3   66.51    3.12
  -1   4   3   64.94    3.14
   1  -4   3   68.06    3.23
  -4  -1   3   65.88    3.12
   1  -4   3   60.04    3.59
   4   1   3   67.48    3.08
   4   1   3   67.68    3.21
  -4  -1   3   63.91    3.06
   4   1   3   64.56    3.25
  -4  -1   3   69.16    3.18
  -4  -1   3   67.02    3.24
   1  -4   3   67.46    3.15
  -1   4   3   71.76    3.59
   1   4  -3    6.78    0.47
  -1  -4  -3    6.62    0.50
  -1  -4  -3    7.18    0.65
  -4   1  -3    6.43    0.49
   1   4  -3    6.21    0.53
  -4   1  -3    7.63    0.54
   1   4  -3    7.00    0.61
   1   4  -3    7.46    0.45
   1   4  -3    6.22    0.56
  -1  -4  -3    6.56    0.55
  -1  -4  -3    6.43    0.56
  -1  -4  -3    6.95    0.57
  -4   1  -3    6.30    0.50
   4  -1  -3    7.31    0.55
  -1  -4  -3    6.23    0.51
  -1  -4  -3    6.19    0.50
   4  -1  -3    7.41    0.51
   4  -1  -3    6.27    0.47
  -4   1   3    7.13    0.41
   1   4   3    6.92    0.61
  -4   1   3    6.12    0.48
   1   4   3    6.91    0.53
   1   4   3    6.77    0.52
  -4   1   3    7.24    0.51
  -1  -4   3    5.76    0.59
  -1  -4   3    7.03    0.53
  -1  -4   3    5.76    0.46
   1   4   3    6.69    0.50
  -1  -4   3    6.40    0.52
  -1  -4   3    5.74    0.48
  -1  -4   3    6.37    0.52
   1   4   3    7.34    0.48
   1   4   3    6.36    0.53
   4  -1   3    7.23    0.50
   4  -1   3    7.02    0.57
   1   4   3    7.60    0.53
   4  -1   3    6.29    0.47
   3   4  -3   25.25    1.30
   3   4  -3   22.92    1.29
  -3  -4  -3   23.30    1.31
   4  -3  -3   25.82    1.30
  -3  -4  -3   24.67    1.37
   4  -3  -3   26.02    1.56
  -4   3  -3   23.21    1.30
   3   4  -3   25.06    1.41
   3   4  -3   23.99    1.34
  -4   3  -3   24.98    1.36
  -3  -4  -3   26.37    1.39
   3   4  -3   23.83    1.38
   3   4  -3   25.41    1.25
   4  -3  -3   24.78    1.39
  -3  -4  -3   23.21    1.29
   3   4   3   25.64    1.40
   4  -3   3   25.29    1.28
  -3  -4   3   25.96    1.37
   3   4   3   24.47    1.34
   4  -3   3   26.04    1.32
  -4   3   3   24.00    1.29
   3   4   3   23.55    1.35
   4  -3   3   23.90    1.42
  -3  -4   3   23.11    1.25
   3   4   3   23.38    1.37
  -3  -4   3   26.69    1.31
  -3  -4   3   23.96    1.30
   4  -3   3   22.66    1.52
   3   4   3   22.20    1.45
  -3  -4   3   24.97    1.40
  -4   3   3   24.95    1.33
   3   4   3   23.72    1.28
   5   4  -3    1.18    0.25
   5   4  -3    0.75    0.30
  -5  -4  -3    1.42    0.32
  -4   5  -3    1.07    0.30
  -5  -4  -3    1.54    0.33
   5   4  -3    0.63    0.36
   4  -5  -3    1.14    0.32
   4  -5  -3    0.88    0.25
  -5  -4  -3    0.95    0.28
   5   4  -3    0.64    0.23
   4  -5  -3    0.73    0.34
  -4   5  -3    1.24    0.32
   5   4  -3    0.77    0.24
  -5  -4  -3    1.51    0.28
   5   4   3    0.71    0.23
   4  -5   3    1.48    0.28
  -5  -4   3    1.04    0.28
   4  -5   3    1.33    0.42
   4  -5   3    0.90    0.40
   5   4   3    1.08    0.36
  -5  -4   3    1.70    0.30
  -4   5   3    0.82    0.19
  -4   5   3    0.93    0.27
  -5  -4   3    1.92    0.34
  -5  -4   3    0.60    0.27
   5   4   3    1.04    0.28
   5   4   3    1.03    0.30
  -4   5   3    0.85    0.25
  -5  -4   3    0.71    0.25
  -5  -2  -3    0.19    0.28
   2  -5  -3   -0.08    0.27
   5   2  -3    0.27    0.23
   5   2  -3    0.04    0.15
  -5  -2  -3   -0.11    0.19
   2  -5  -3    0.58    0.36
   5   2  -3    0.49    0.19
   5   2  -3    0.05    0.15
  -2   5  -3    0.47    0.26
  -5  -2  -3    0.27    0.26
   2  -5  -3    0.32    0.13
  -2   5  -3   -0.01    0.22
   5   2  -3    0.21    0.28
  -5  -2  -3    0.30    0.20
   2  -5  -3    0.31    0.19
   5   2   3    0.32    0.20
   5   2   3   -0.26    0.29
   5   2   3    0.32    0.19
  -2   5   3    0.42    0.22
  -2   5   3    0.22    0.17
   2  -5   3    0.20    0.19
   2  -5   3    0.25    0.35
  -5  -2   3    0.11    0.19
   2  -5   3    0.55    0.20
  -2   5   3    0.23    0.19
  -5  -2   3    0.24    0.26
  -2   5   3    0.00    0.21
  -5  -2   3   -0.02    0.20
   2  -5   3    0.62    0.30
  -2   5   3    0.79    0.29
   0   5  -3   11.72    0.75
   0  -5  -3   11.06    0.71
  -5   0  -3   10.95    0.74
   0  -5  -3   10.43    0.78
   0  -5  -3   10.17    0.68
   0   5  -3   10.25    0.84
  -5   0  -3   13.51    0.76
   0  -5  -3   10.26    0.72
   0   5  -3   10.00    0.78
   0  -5  -3   10.88    0.87
   5   0  -3   11.70    0.70
  -5   0  -3   12.25    0.73
   5   0  -3   10.18    0.69
   5   0  -3   10.31    0.77
   0  -5  -3   10.18    0.80
  -5   0   3   11.46    0.66
   0  -5   3   10.38    0.73
   0  -5   3   10.89    0.73
   0   5   3   12.27    0.84
   5   0   3   11.25    0.70
   0   5   3   10.90    0.72
   0   5   3   11.00    0.72
   0  -5   3    9.66    0.68
   0   5   3   11.33    0.69
   0   5   3   10.35    0.77
   5   0   3   11.25    0.73
   5   0   3    9.42    0.79
   0  -5   3   12.11    0.78
   0   5   3   10.53    0.71
  -5   0   3   11.02    0.72
  -5   0   3   10.20    0.69
  -5   0   3   10.64    0.73
   0  -5   3   11.12    0.88
   2   5  -3   41.21    2.21
  -2  -5  -3   44.56    2.18
   2   5  -3   45.61    2.31
   5  -2  -3   44.64    2.17
  -5   2  -3   44.71    2.26
  -2  -5  -3   43.05    2.20
   5  -2  -3   44.65    2.17
  -2  -5  -3   45.53    2.28
  -2  -5  -3   41.68    2.15
   2   5  -3   42.51    2.19
   2   5  -3   44.25    2.17
   2   5  -3   44.68    2.30
  -2  -5  -3   43.74    2.23
   5  -2  -3   41.91    2.26
  -2  -5  -3   44.20    2.49
   2   5  -3   44.26    2.09
  -5   2  -3   43.19    2.18
  -2  -5  -3   44.10    2.26
   2   5   3   45.49    2.19
   5  -2   3   43.28    2.50
   2   5   3   42.55    2.15
   2   5   3   46.50    2.50
   2   5   3   43.93    2.26
   5  -2   3   43.15    2.29
   2   5   3   44.52    2.27
  -5   2   3   43.74    2.17
   5  -2   3   44.16    2.17
  -2  -5   3   42.83    2.27
   2   5   3   43.74    2.15
  -5   2   3   43.11    2.23
  -2  -5   3   44.36    2.19
   2   5   3   42.84    2.27
  -2  -5   3   40.69    2.09
  -4  -5  -3   22.09    1.25
   5  -4  -3   19.99    1.38
  -4  -5  -3   18.67    1.19
   5  -4  -3   20.45    1.17
   4   5  -3   19.82    1.24
   4   5  -3   19.97    1.17
  -5   4  -3   20.62    1.23
  -4  -5  -3   21.82    1.26
   4   5  -3   18.11    1.10
   4   5  -3   20.50    1.17
   4   5  -3   20.22    1.29
  -4  -5  -3   20.21    1.18
   5  -4  -3   20.45    1.28
  -4  -5   3   20.94    1.25
   4   5   3   20.28    1.33
   5  -4   3   19.90    1.41
   4   5   3   21.22    1.28
   5  -4   3   22.90    1.18
  -5   4   3   19.74    1.17
   4   5   3   21.43    1.27
   4   5   3   21.08    1.24
  -5   4   3   19.64    1.05
   4   5   3   20.41    1.15
   5  -4   3   19.43    1.18
  -4  -5   3   19.29    1.12
   4   5   3   21.67    1.23
  -4  -5   3   19.95    1.18
  -5   4   3   21.51    1.21
   5  -4   3   20.61    1.29
  -4  -5   3   19.67    1.17
   6   5  -3   35.38    1.97
   5  -6  -3   34.27    2.06
   6   5  -3   36.26    2.06
  -5   6  -3   37.51    2.00
   6   5  -3   37.66    1.97
  -6  -5  -3   34.34    2.00
   5  -6  -3   35.50    2.28
   6   5  -3   37.29    1.89
  -6  -5  -3   39.76    2.06
   5  -6  -3   38.22    1.98
   6   5  -3   34.59    2.02
  -5   6  -3   39.27    2.09
  -6  -5  -3   35.05    1.93
  -6  -5   3   38.78    1.96
   6   5   3   34.02    2.02
   5  -6   3   38.85    2.12
  -5   6   3   37.41    1.86
  -6  -5   3   37.20    2.04
  -5   6   3   38.22    1.95
   6   5   3   34.92    2.02
   5  -6   3   35.96    1.97
   6   5   3   39.19    2.02
   5  -6   3   35.92    2.30
  -5   6   3   35.36    2.00
  -6  -5   3   32.45    1.87
  -6  -5   3   38.52    1.99
   6   5   3   38.12    1.95
   3  -6  -3   11.91    0.71
  -3   6  -3   11.41    0.89
  -3   6  -3   13.23    0.89
   6   3  -3   12.62    0.82
   6   3  -3   10.55    0.75
   6   3  -3   11.20    0.84
  -6  -3  -3   11.04    0.83
   3  -6  -3   11.79    0.99
   3  -6  -3   12.53    0.90
   6   3  -3   10.65    0.79
   6   3  -3   11.53    0.88
  -6  -3  -3   11.14    0.79
  -6  -3  -3   11.56    0.83
  -6  -3  -3   10.89    0.85
   3  -6  -3   11.86    0.80
   3  -6   3   11.49    0.82
   6   3   3   11.66    0.83
   6   3   3   11.64    0.87
  -6  -3   3   11.91    0.81
  -3   6   3   12.03    0.88
   6   3   3   11.60    0.91
  -6  -3   3   11.81    0.81
   6   3   3   11.48    0.78
  -6  -3   3   11.45    0.79
  -3   6   3   12.35    0.95
   3  -6   3   11.16    1.00
  -6  -3   3   12.13    0.85
  -3   6   3   11.65    0.73
  -3   6   3   11.28    0.82
   3  -6   3   11.38    0.91
  -3   6   3   11.71    0.80
  -6  -3   3   10.70    0.82
   1  -6  -3   12.79    0.95
   6   1  -3    8.68    0.67
  -1   6  -3    8.98    0.74
  -6  -1  -3    8.25    0.68
   6   1  -3    8.83    0.66
  -6  -1  -3    9.36    0.71
  -6  -1  -3    9.10    0.67
  -1   6  -3    8.07    0.78
   6   1  -3    8.77    0.77
  -1   6  -3    9.23    0.71
   1  -6  -3    8.80    0.69
   1  -6  -3    9.90    0.64
   1  -6  -3    9.53    0.68
  -6  -1  -3    8.32    0.68
   1  -6  -3   10.98    0.81
   6   1  -3    8.90    0.64
  -1   6   3    8.88    0.67
  -6  -1   3    8.72    0.68
   6   1   3    9.02    0.67
  -6  -1   3    9.52    0.68
  -6  -1   3    8.14    0.63
   6   1   3    9.05    0.74
   6   1   3    9.39    0.70
  -1   6   3    8.48    0.73
   1  -6   3   10.20    0.70
  -1   6   3   12.44    0.75
  -6  -1   3    8.52    0.69
   1  -6   3    9.02    0.87
   1  -6   3    9.94    0.71
  -1  -6  -3    2.48    0.36
   6  -1  -3    2.10    0.31
  -6   1  -3    2.49    0.37
  -1  -6  -3    2.08    0.34
  -1  -6  -3    2.58    0.42
   1   6  -3    2.43    0.43
   1   6  -3    2.57    0.35
  -6   1  -3    2.22    0.34
  -1  -6  -3    2.40    0.39
   6  -1  -3    3.00    0.37
  -1  -6  -3    3.24    0.38
   1   6  -3    2.54    0.43
  -1  -6  -3    2.33    0.46
   6  -1  -3    2.64    0.40
   1   6   3    2.39    0.35
   1   6   3    2.61    0.42
   6  -1   3    1.85    0.38
   1   6   3    2.74    0.44
  -1  -6   3    2.36    0.36
   6  -1   3    2.52    0.36
   1   6   3    2.67    0.34
   6  -1   3    2.37    0.32
  -6   1   3    2.92    0.30
   1   6   3    2.45    0.38
  -1  -6   3    2.32    0.36
  -1  -6   3    3.13    0.40
  -1  -6   3    2.07    0.46
   1   6   3    2.74    0.40
  -6   1   3    2.98    0.39
  -1  -6   3    2.58    0.38
  -6   1   3    2.75    0.35
   1   6   3    1.64    0.35
  -3  -6  -3   13.71    0.87
  -3  -6  -3   14.01    0.92
  -6   3  -3   13.87    0.94
   3   6  -3   14.56    0.89
   3   6  -3   12.86    0.83
   3   6  -3   13.09    0.97
   3   6  -3   12.92    0.99
  -3  -6  -3   14.92    0.98
   3   6  -3   13.41    0.88
   6  -3  -3   13.75    0.95
  -3  -6  -3   13.18    0.94
   6  -3  -3   13.39    0.87
  -3  -6  -3   14.60    0.92
  -6   3   3   12.88    0.89
  -6   3   3   12.87    0.88
   3   6   3   12.68    0.97
   3   6   3   12.55    0.95
  -3  -6   3   13.23    0.88
   3   6   3   13.94    0.94
   6  -3   3   13.53    0.87
   6  -3   3   13.72    1.02
   6  -3   3   12.99    0.86
   6  -3   3   13.33    1.06
  -3  -6   3   14.48    0.96
   3   6   3   13.36    1.04
  -3  -6   3   12.54    0.83
   3   6   3   13.83    0.93
   3   6   3   13.68    0.88
   3   6   3   13.15    0.84
   5   6  -3    5.40    0.58
  -5  -6  -3    6.61    0.65
   6  -5  -3    6.06    0.77
  -5  -6  -3    5.77    0.58
   5   6  -3    6.58    0.58
  -6   5  -3    6.96    0.70
   5   6  -3    6.11    0.60
  -5  -6  -3    7.87    0.68
   6  -5  -3    5.73    0.65
  -5  -6  -3    5.75    0.59
   5   6  -3    5.84    0.65
   6  -5  -3    6.81    0.60
   5   6  -3    6.06    0.68
   5   6   3    4.63    0.59
  -5  -6   3    6.26    0.66
  -5  -6   3    6.96    0.62
   5   6   3    6.56    0.65
   5   6   3    6.16    0.64
   6  -5   3    5.48    0.58
  -6   5   3    6.30    0.58
   6  -5   3    5.85    0.67
  -6   5   3    5.79    0.44
   5   6   3    8.60    0.68
  -5  -6   3    5.48    0.54
  -5  -6   3    7.25    0.60
   5   6   3    6.60    0.59
  -6   5   3    6.57    0.64
   6  -5   3    5.61    0.75
  -7  -6  -3    2.55    0.45
   7   6  -3    3.55    0.50
  -6   7  -3    2.73    0.49
   7   6  -3    3.27    0.47
   6  -7  -3    1.91    0.40
   6  -7  -3    2.47    0.51
  -7  -6  -3    2.75    0.48
  -6   7  -3    2.82    0.45
  -6   7  -3    1.76    0.37
   6  -7  -3    2.83    0.59
   7   6  -3    2.46    0.48
   7   6  -3    2.31    0.49
  -6   7   3    2.83    0.43
  -7  -6   3    2.26    0.44
   7   6   3    2.67    0.47
  -7  -6   3    3.53    0.47
  -6   7   3    3.12    0.36
   6  -7   3    2.16    0.46
   6  -7   3    3.28    0.57
   7   6   3    2.88    0.51
   7   6   3    2.49    0.42
   6  -7   3    2.29    0.60
  -7  -6   3    3.08    0.46
   7   6   3    2.08    0.42
   7   4  -3    0.61    0.27
  -7  -4  -3    0.23    0.27
  -7  -4  -3    1.21    0.33
  -4   7  -3    0.55    0.30
   4  -7  -3    0.87    0.27
   4  -7  -3    0.40    0.37
   7   4  -3    0.79    0.32
   7   4  -3    0.66    0.26
   4  -7  -3    0.59    0.34
  -7  -4  -3    0.37    0.31
  -4   7  -3    0.48    0.27
   4  -7  -3    0.20    0.20
   7   4  -3    0.85    0.37
   4  -7   3    0.04    0.34
   4  -7   3    0.82    0.30
   4  -7   3    0.72    0.41
   7   4   3    0.27    0.26
  -7  -4   3    0.52    0.28
  -4   7   3    0.35    0.25
  -7  -4   3    0.59    0.32
  -7  -4   3    1.11    0.32
   7   4   3    0.53    0.25
  -4   7   3    0.58    0.20
   7   4   3    0.94    0.35
  -4   7   3    0.55    0.28
  -4   7   3    0.45    0.31
  -7  -4   3    0.36    0.25
   2  -7  -3   44.37    2.24
  -7  -2  -3   47.51    2.35
  -7  -2  -3   45.34    2.25
   7   2  -3   44.45    2.36
   2  -7  -3   44.09    2.28
  -2   7  -3   43.84    2.38
  -7  -2  -3   47.66    2.37
  -2   7  -3   43.44    2.40
   2  -7  -3   42.45    2.37
  -2   7  -3   39.86    2.33
   7   2  -3   43.06    2.26
   7   2  -3   44.05    2.20
   2  -7  -3   43.75    2.65
   7   2  -3   44.77    2.31
  -2   7   3   45.40    2.35
  -2   7   3   41.58    2.24
  -7  -2   3   45.21    2.24
  -2   7   3   43.88    2.59
   2  -7   3   43.24    2.29
  -7  -2   3   41.90    2.22
  -2   7   3   48.01    2.26
   7   2   3   42.41    2.24
   7   2   3   43.32    2.36
  -7  -2   3   40.36    2.26
   7   2   3   43.88    2.33
   2  -7   3   41.62    2.63
  -7  -2   3   42.17    2.32
  -2   7   3   45.65    2.38
   7   0  -3    1.69    0.32
   0  -7  -3    1.22    0.39
   0   7  -3    1.25    0.36
   0  -7  -3    1.24    0.35
   0   7  -3    1.39    0.38
   0   7  -3    1.60    0.35
  -7   0  -3    1.75    0.35
   0  -7  -3    2.38    0.39
   7   0  -3    2.03    0.42
   0  -7  -3    1.23    0.31
  -7   0  -3    1.42    0.34
   0  -7  -3    1.00    0.26
   0  -7  -3    1.58    0.44
   0   7   3    2.12    0.43
   7   0   3    1.64    0.33
   0  -7   3    1.45    0.43
   0  -7   3    1.86    0.35
   0  -7   3    1.93    0.35
   0  -7   3    2.27    0.36
   0   7   3    1.82    0.44
   7   0   3    1.44    0.32
   0   7   3    1.41    0.30
  -7   0   3    1.79    0.36
   0   7   3    1.81    0.33
   7   0   3    1.48    0.39
  -7   0   3    1.36    0.26
   0   7   3    1.74    0.34
   0   7   3    1.69    0.30
   7   0   3    1.88    0.32
  -2  -7  -3   41.05    2.10
   7  -2  -3   37.11    1.97
   2   7  -3   37.62    1.99
   2   7  -3   34.39    2.08
  -2  -7  -3   38.15    1.98
  -2  -7  -3   34.10    1.95
  -2  -7  -3   37.69    2.05
  -7   2  -3   38.81    1.97
   2   7  -3   39.81    1.92
   2   7  -3   36.95    2.09
   7  -2  -3   37.44    2.06
  -2  -7  -3   39.95    2.04
  -7   2  -3   39.39    2.05
   2   7  -3   36.82    1.96
  -2  -7  -3   36.72    2.27
   7  -2   3   37.44    1.96
  -7   2   3   37.37    2.02
   2   7   3   36.47    1.97
   7  -2   3   36.17    2.27
   7  -2   3   36.73    1.94
   2   7   3   37.90    1.95
   2   7   3   37.90    2.06
  -2  -7   3   37.20    2.06
   2   7   3   39.51    2.30
  -7   2   3   36.15    1.96
  -2  -7   3   37.51    1.98
  -2  -7   3   36.68    2.02
   2   7   3   38.63    2.06
   7  -2   3   38.13    2.08
   2   7   3   38.58    2.07
  -2  -7   3   34.37    1.89
  -2  -7   3   35.84    2.25
   7  -4  -3    2.39    0.52
  -4  -7  -3    1.65    0.38
   7  -4  -3    2.35    0.38
  -7   4  -3    2.00    0.43
   7  -4  -3    1.85    0.44
   4   7  -3    1.87    0.37
  -4  -7  -3    2.46    0.44
   4   7  -3    2.68    0.38
   4   7  -3    2.23    0.37
   4   7  -3    1.54    0.41
   4   7  -3    1.55    0.37
  -4  -7  -3    2.01    0.35
   7  -4   3    1.95    0.43
   4   7   3    2.08    0.41
   7  -4   3    2.12    0.35
  -4  -7   3    3.11    0.39
  -4  -7   3    1.91    0.41
   7  -4   3    1.88    0.47
  -4  -7   3    1.85    0.39
   4   7   3    1.70    0.42
  -4  -7   3    2.66    0.37
   7  -6  -3   -0.31    0.28
   6   7  -3    0.26    0.24
  -7   6  -3   -0.12    0.23
   7  -6  -3    0.29    0.40
   6   7  -3    0.44    0.40
   6   7  -3    0.38    0.28
  -6  -7  -3   -0.23    0.26
  -6  -7  -3    0.46    0.36
   6   7  -3    0.33    0.30
   7  -6  -3    0.06    0.27
  -7   6  -3    0.62    0.31
  -6  -7   3   -0.07    0.23
  -6  -7   3   -0.08    0.24
   6   7   3    0.11    0.25
   7  -6   3    0.71    0.30
  -7   6   3    0.39    0.16
   7  -6   3    0.08    0.30
   6   7   3   -0.24    0.28
   6   7   3    0.17    0.27
  -6  -7   3    0.35    0.25
   6   7   3   -0.08    0.24
  -7   6   3   -0.25    0.22
   6   7   3   -0.07    0.31
   7  -6   3   -0.14    0.37
   8   7  -3    1.21    0.43
   8   7  -3    1.38    0.47
   8   7  -3    0.50    0.34
  -8  -7  -3    0.36    0.36
   7  -8  -3    0.83    0.43
  -7   8  -3    1.29    0.32
  -7   8  -3    0.81    0.39
   7  -8  -3    1.05    0.48
   8   7  -3    2.02    0.43
   7  -8  -3    1.60    0.42
   8   7   3    1.28    0.44
   8   7   3    1.60    0.43
  -7   8   3    0.84    0.34
   7  -8   3    0.86    0.36
   8   7   3    1.31    0.41
  -7   8   3    0.97    0.24
   7  -8   3    0.87    0.49
  -8  -7   3    1.58    0.42
   8   7   3    1.27    0.38
  -8  -7   3    1.16    0.36
   7  -8   3    0.64    0.40
  -8  -5  -3   15.54    1.10
  -8  -5  -3   15.80    1.13
   8   5  -3   14.46    1.12
   5  -8  -3   14.85    1.06
   8   5  -3   13.33    1.08
   5  -8  -3   15.17    1.30
  -5   8  -3   13.32    1.03
   5  -8  -3   14.89    1.16
  -5   8  -3   12.88    1.01
   8   5  -3   14.41    1.06
   8   5  -3   15.81    1.08
   8   5   3   14.40    1.03
   5  -8   3   16.25    1.09
  -5   8   3   14.60    1.00
   8   5   3   14.27    1.09
   5  -8   3   16.52    1.33
  -5   8   3   14.30    0.93
  -8  -5   3   13.36    1.00
  -5   8   3   15.54    1.14
   8   5   3   16.53    1.12
  -8  -5   3   14.68    1.05
   5  -8   3   13.33    1.10
   3  -8  -3    9.52    0.71
  -8  -3  -3   11.75    0.85
  -3   8  -3    9.72    0.87
   8   3  -3    9.69    0.87
   3  -8  -3   10.60    1.06
  -8  -3  -3    9.42    0.83
  -8  -3  -3   10.11    0.84
   8   3  -3    9.98    0.81
  -3   8  -3   10.16    0.83
  -3   8  -3    8.67    0.89
   8   3  -3    9.27    0.77
   3  -8  -3    8.93    0.84
   3  -8  -3    9.77    0.80
  -3   8  -3   10.30    0.81
   8   3  -3   10.47    0.83
  -3   8   3   10.03    0.76
  -8  -3   3    9.50    0.79
   3  -8   3   10.60    1.00
  -8  -3   3    9.04    0.76
  -3   8   3   10.26    0.87
   8   3   3   10.36    0.85
   8   3   3    9.76    0.79
  -3   8   3   10.02    0.73
   3  -8   3    8.24    0.82
  -3   8   3    9.22    0.79
  -8  -3   3    9.98    0.80
   3  -8   3    7.72    0.84
   8   3   3    9.95    0.82
  -1   8  -3    1.35    0.36
   1  -8  -3    0.85    0.34
  -8  -1  -3    1.05    0.35
   8   1  -3    1.04    0.35
   1  -8  -3    1.17    0.44
   1  -8  -3    1.69    0.35
   8   1  -3    0.84    0.32
  -1   8  -3    0.66    0.39
   1  -8  -3    1.16    0.28
  -1   8  -3    1.73    0.41
  -8  -1  -3    0.55    0.34
   8   1  -3    0.76    0.30
   1  -8  -3    1.10    0.31
  -1   8   3    1.06    0.32
   1  -8   3    0.75    0.44
  -8  -1   3    1.04    0.34
  -1   8   3    1.23    0.33
   8   1   3    0.85    0.34
  -8  -1   3    1.56    0.33
  -8  -1   3    1.18    0.31
   1  -8   3    1.00    0.32
  -1   8   3    1.36    0.30
  -8  -1   3    2.01    0.38
   8   1   3    1.26    0.35
   8   1   3    0.96    0.28
  -1   8   3    1.15    0.29
  -1   8   3    1.51    0.36
   1  -8   3    1.35    0.33
  -1  -8  -3    4.67    0.58
  -1  -8  -3    4.68    0.57
  -8   1  -3    5.43    0.61
   1   8  -3    5.09    0.61
  -1  -8  -3    5.09    0.62
   8  -1  -3    4.56    0.51
   1   8  -3    5.33    0.63
   1   8  -3    4.59    0.54
   8  -1  -3    4.85    0.60
  -8   1  -3    4.92    0.57
  -1  -8  -3    5.05    0.61
  -1  -8  -3    6.24    0.75
  -1  -8   3    5.53    0.53
  -8   1   3    4.83    0.56
  -8   1   3    5.13    0.55
   1   8   3    4.57    0.61
   1   8   3    6.21    0.60
  -1  -8   3    5.82    0.58
  -1  -8   3    4.95    0.59
  -1  -8   3    5.91    0.63
   1   8   3    5.17    0.57
  -1  -8   3    4.71    0.65
   1   8   3    5.14    0.59
   1   8   3    5.44    0.56
   8  -1   3    4.50    0.55
   8  -1   3    4.89    0.57
   8  -1   3    4.03    0.51
  -3  -8  -3   45.54    2.46
  -3  -8  -3   47.19    2.55
  -3  -8  -3   50.67    2.64
  -3  -8  -3   50.20    2.59
  -3  -8  -3   46.79    2.87
   3   8  -3   38.07    2.56
   3   8  -3   48.21    2.42
   3   8  -3   48.33    2.65
  -8   3  -3   52.34    2.61
   8  -3  -3   51.24    2.51
  -3  -8  -3   46.91    2.48
   8  -3  -3   47.65    2.60
   3   8  -3   47.91    2.53
   3   8  -3   49.04    2.50
   3   8   3   48.93    2.47
   3   8   3   50.34    2.62
   3   8   3   49.41    2.61
   3   8   3   48.09    2.50
   8  -3   3   48.98    2.88
  -8   3   3   51.46    2.49
   8  -3   3   45.69    2.49
  -8   3   3   47.72    2.57
   3   8   3   45.56    2.59
  -3  -8   3   47.56    2.52
  -3  -8   3   47.20    2.41
   8  -3   3   50.18    2.62
  -3  -8   3   45.19    2.60
   8  -5  -3    0.98    0.43
   5   8  -3    1.42    0.41
   5   8  -3    1.15    0.33
   5   8  -3    1.13    0.33
  -5  -8  -3    1.46    0.43
   8  -5  -3    2.03    0.41
   5   8  -3    1.46    0.42
   8  -5  -3    1.10    0.38
   5   8  -3    1.80    0.45
  -5  -8  -3    1.78    0.40
  -8   5  -3    1.54    0.37
   5   8   3    0.71    0.28
   5   8   3    1.82    0.42
   5   8   3    1.13    0.40
   8  -5   3    1.09    0.34
  -5  -8   3    1.97    0.41
   8  -5   3    1.29    0.40
  -5  -8   3    1.34    0.36
  -8   5   3    1.18    0.34
   5   8   3    2.24    0.42
  -5  -8   3    1.54    0.36
   5   8   3    0.97    0.39
   8  -5   3    0.11    0.39
   7   8  -3    0.49    0.34
   7   8  -3    1.34    0.42
  -8   7  -3    0.73    0.30
  -7  -8  -3    1.04    0.36
   8  -7  -3    0.98    0.43
   7   8  -3    0.49    0.32
   8  -7  -3    0.40    0.33
   7   8  -3    0.62    0.34
  -8   7  -3    0.19    0.30
   7   8  -3    0.58    0.33
   8  -7  -3    0.52    0.35
  -7  -8   3    0.60    0.30
   7   8   3    0.83    0.31
  -8   7   3    0.66    0.34
   8  -7   3    0.70    0.43
   7   8   3    1.28    0.41
   8  -7   3    0.55    0.36
   7   8   3    0.81    0.41
  -8   7   3    0.91    0.23
   7   8   3    0.84    0.35
   8  -7   3    0.88    0.38
   7   8   3    0.81    0.35
  -7  -8   3    0.54    0.28
   9   8  -3    1.43    0.47
   8  -9  -3    1.01    0.40
   8  -9  -3    1.45    0.60
   9   8  -3    1.33    0.47
  -9  -8  -3    0.91    0.46
  -8   9  -3    0.86    0.45
   9   8  -3    0.40    0.45
   9   8  -3    1.50    0.46
   8  -9  -3    1.23    0.56
  -8   9  -3    1.62    0.40
   9   8  -3    0.95    0.44
   8  -9   3    1.63    0.59
   8  -9   3    1.67    0.51
  -9  -8   3    2.28    0.52
   9   8   3    1.09    0.46
  -8   9   3    1.08    0.45
   9   8   3    2.47    0.56
   9   8   3    1.79    0.49
  -8   9   3    1.24    0.32
  -9  -8   3    1.75    0.44
   8  -9   3    1.88    0.50
   9   8   3    0.88    0.40
   9   6  -3    2.04    0.43
   6  -9  -3    1.74    0.41
   9   6  -3    1.58    0.44
  -9  -6  -3    1.71    0.42
   9   6  -3    2.78    0.51
   6  -9  -3    2.02    0.55
   6  -9  -3    1.54    0.49
  -6   9  -3    2.20    0.42
  -6   9  -3    1.89    0.46
   9   6  -3    1.94    0.53
   9   6   3    1.79    0.49
   6  -9   3    1.46    0.45
  -6   9   3    1.78    0.42
  -6   9   3    2.14    0.36
   6  -9   3    1.04    0.39
   9   6   3    2.10    0.49
  -9  -6   3    1.63    0.41
  -9  -6   3    1.51    0.44
   6  -9   3    1.59    0.54
   9   6   3    2.41    0.45
  -6   9   3    1.84    0.47
   4  -9  -3    3.36    0.44
   4  -9  -3    2.81    0.51
   9   4  -3    1.58    0.43
  -4   9  -3    2.53    0.53
  -4   9  -3    3.54    0.51
  -4   9  -3    2.67    0.50
  -9  -4  -3    3.29    0.49
   4  -9  -3    3.28    0.71
   9   4  -3    2.90    0.48
   4  -9  -3    3.13    0.55
  -9  -4  -3    3.43    0.56
   9   4  -3    4.06    0.56
  -4   9   3    3.16    0.49
   9   4   3    3.49    0.49
  -4   9   3    3.71    0.58
   9   4   3    2.33    0.48
   4  -9   3    3.20    0.55
  -4   9   3    3.00    0.42
   9   4   3    2.82    0.54
  -9  -4   3    2.50    0.45
   4  -9   3    3.53    0.67
   4  -9   3    2.34    0.47
  -9  -4   3    2.77    0.47
  -9  -2  -3    2.81    0.47
   9   2  -3    2.46    0.42
  -2   9  -3    2.55    0.49
   2  -9  -3    1.95    0.45
   9   2  -3    2.04    0.49
  -2   9  -3    2.40    0.52
   9   2  -3    2.81    0.46
   2  -9  -3    3.74    0.65
  -2   9  -3    1.96    0.42
  -9  -2  -3    2.77    0.50
  -2   9  -3    2.47    0.47
   2  -9  -3    2.57    0.52
   9   2   3    1.82    0.42
   2  -9   3    2.60    0.48
   2  -9   3    2.07    0.56
  -9  -2   3    2.52    0.44
  -9  -2   3    2.21    0.41
   9   2   3    1.79    0.43
  -2   9   3    1.70    0.41
   9   2   3    1.82    0.44
  -2   9   3    2.87    0.44
  -2   9   3    2.25    0.40
   0  -9  -3   25.62    1.76
   0   9  -3   24.08    1.53
   0  -9  -3   22.99    1.49
   9   0  -3   21.63    1.46
   0   9  -3   26.58    1.58
  -9   0  -3   24.65    1.51
   9   0  -3   25.69    1.48
   9   0  -3   24.02    1.53
   0   9  -3   21.94    1.54
   0   9  -3   25.53    1.50
   0  -9  -3   25.67    1.57
  -9   0  -3   21.83    1.42
   0  -9  -3   26.15    1.49
   0   9   3   24.38    1.51
   9   0   3   24.25    1.45
   0  -9   3   25.99    1.48
  -9   0   3   25.04    1.47
   0  -9   3   25.96    1.52
  -9   0   3   25.78    1.44
   0  -9   3   23.84    1.41
  -9   0   3   24.75    1.52
   9   0   3   24.05    1.49
   0  -9   3   23.66    1.69
   0   9   3   24.78    1.44
   0   9   3   21.55    1.37
   0   9   3   22.26    1.45
  -9   0   3   22.78    1.47
   0   9   3   23.64    1.53
   9   0   3   23.62    1.51
   2   9  -3    5.51    0.65
   9  -2  -3    6.60    0.74
   2   9  -3    7.21    0.79
  -2  -9  -3    6.31    0.72
  -2  -9  -3    7.04    0.72
   2   9  -3    8.51    0.78
   9  -2  -3    6.45    0.69
  -9   2  -3    7.33    0.76
  -2  -9  -3    7.58    0.87
   2   9  -3    6.48    0.78
  -2  -9  -3    7.82    0.80
  -9   2  -3    5.73    0.67
  -2  -9   3    7.58    0.72
   2   9   3    7.55    0.73
  -2  -9   3    6.99    0.67
   2   9   3    5.16    0.67
  -9   2   3    7.39    0.70
   2   9   3    7.54    0.68
   9  -2   3    7.84    0.77
  -2  -9   3    7.39    0.77
   9  -2   3    6.09    0.67
   2   9   3    5.97    0.70
  -2  -9   3    6.45    0.84
  -9   4  -3    0.43    0.31
  -4  -9  -3    1.17    0.37
   4   9  -3    0.83    0.36
   4   9  -3    1.42    0.44
   9  -4  -3    0.80    0.44
  -4  -9  -3    1.23    0.46
   4   9  -3    1.66    0.41
  -4  -9  -3    0.33    0.29
   9  -4  -3    0.94    0.33
   9  -4  -3    0.25    0.34
   4   9  -3    0.73    0.33
   4   9  -3    0.85    0.32
   4   9   3    1.51    0.37
   9  -4   3    0.88    0.42
  -4  -9   3    0.76    0.34
   9  -4   3    0.91    0.40
   9  -4   3    0.99    0.32
  -9   4   3    0.76    0.35
   4   9   3    1.57    0.43
   4   9   3    1.26    0.43
   4   9   3    0.70    0.38
   4   9   3    0.92    0.37
  -4  -9   3    0.53    0.30
   9  -6  -3    1.14    0.50
   6   9  -3    1.19    0.40
   6   9  -3    1.82    0.46
  -9   6  -3    2.05    0.43
   6   9  -3    2.37    0.47
   9  -6  -3    1.68    0.45
   6   9  -3    1.83    0.51
  -6  -9  -3    1.72    0.43
   9  -6  -3    2.05    0.42
   6   9  -3    1.82    0.44
  -6  -9   3    1.79    0.42
  -9   6   3    1.92    0.31
   6   9   3    1.53    0.37
   9  -6   3    2.44    0.50
  -6  -9   3    2.34    0.43
   9  -6   3    1.27    0.42
   6   9   3    1.99    0.51
   9  -6   3    0.45    0.43
   6   9   3    2.49    0.50
   6   9   3    2.22    0.50
   6   9   3    1.79    0.46
  -9   6   3    1.17    0.41
   8   9  -3    0.02    0.34
   8   9  -3    0.96    0.43
   8   9  -3    0.21    0.45
   9  -8  -3    0.14    0.46
  -9   8  -3    0.40    0.35
  -8  -9  -3    0.09    0.35
   8   9  -3    0.75    0.46
  -9   8  -3    0.23    0.30
   9  -8  -3    0.07    0.40
   9  -8  -3    0.49    0.34
   8   9  -3    0.32    0.37
  -9   8   3   -0.35    0.38
   8   9   3    0.16    0.38
  -9   8   3    0.00    0.20
   9  -8   3    0.41    0.46
   8   9   3    0.86    0.39
  -8  -9   3    0.19    0.36
   8   9   3    0.38    0.42
   8   9   3    0.15    0.39
   9  -8   3    0.45    0.39
  -8  -9   3    0.16    0.31
   8   9   3    0.66    0.37
   9  -8   3   -0.54    0.41
   9 -10  -3   21.30    1.85
  10   9  -3   19.79    1.62
 -10  -9  -3   20.54    1.52
   9 -10  -3   24.11    1.70
  10   9  -3   17.88    1.49
  10   9  -3   19.02    1.48
  -9  10  -3   18.59    1.38
   9 -10  -3   22.94    1.56
 -10  -9   3   17.70    1.39
   9 -10   3   20.02    1.63
  10   9   3   19.84    1.50
   9 -10   3   19.54    1.85
  10   9   3   21.93    1.60
  -9  10   3   18.13    1.24
  10   7  -3    0.68    0.42
  10   7  -3    0.44    0.42
  -7  10  -3    1.39    0.46
  -7  10  -3    0.68    0.36
   7 -10  -3    1.27    0.56
   7 -10  -3    1.24    0.57
 -10  -7  -3    1.23    0.48
   7 -10  -3    0.47    0.37
  10   7  -3    0.39    0.46
  10   7  -3    0.91    0.43
  -7  10   3    1.45    0.52
   7 -10   3    1.38    0.53
   7 -10   3    0.52    0.54
  10   7   3    0.88    0.46
 -10  -7   3    1.87    0.53
  -7  10   3    1.07    0.48
  10   7   3    1.72    0.47
  10   7   3    0.76    0.39
   7 -10   3    0.24    0.37
  -7  10   3    1.34    0.34
  10   7   3    1.18    0.48
 -10  -7   3    1.89    0.46
  10   5  -3   10.81    1.03
  10   5  -3   10.55    0.93
   5 -10  -3    9.26    0.99
  10   5  -3    9.27    0.92
  -5  10  -3    9.90    1.04
   5 -10  -3   12.51    1.20
   5 -10  -3   10.34    0.98
  -5  10  -3    8.72    0.92
 -10  -5  -3   10.01    0.97
  -5  10  -3    8.91    0.91
   5 -10   3    8.99    0.97
   5 -10   3   10.82    1.01
  -5  10   3    9.39    1.00
  10   5   3    9.57    0.90
 -10  -5   3    9.35    0.89
   5 -10   3   10.96    1.21
  10   5   3   10.99    0.95
  -5  10   3    9.88    0.79
 -10  -5   3   10.75    0.92
  10   5   3   10.37    0.98
  -5  10   3   10.14    0.91
  -3  10  -3    1.45    0.43
  -3  10  -3    0.73    0.34
  -3  10  -3    1.60    0.41
  10   3  -3    1.51    0.38
 -10  -3  -3    1.56    0.40
   3 -10  -3    0.68    0.37
  10   3  -3    1.64    0.39
  10   3  -3    1.45    0.44
   3 -10  -3    1.27    0.47
   3 -10  -3    1.27    0.51
  10   3   3    1.25    0.41
  -3  10   3    1.47    0.45
  -3  10   3    0.73    0.32
 -10  -3   3    1.31    0.37
   3 -10   3    1.26    0.42
   3 -10   3    0.83    0.44
  10   3   3    0.76    0.32
 -10  -3   3    0.62    0.35
  10   3   3    1.22    0.41
  -3  10   3    1.21    0.33
  10   1  -3    5.15    0.60
   1 -10  -3    5.13    0.80
  -1  10  -3    3.26    0.53
  10   1  -3    4.59    0.60
  10   1  -3    3.14    0.58
   1 -10  -3    4.15    0.58
   1 -10  -3    3.61    0.56
 -10  -1  -3    3.56    0.55
  -1  10  -3    4.73    0.63
  -1  10  -3    3.41    0.58
   1 -10   3    3.58    0.52
  -1  10   3    3.02    0.49
  -1  10   3    3.51    0.53
   1 -10   3    3.36    0.54
  10   1   3    3.71    0.58
 -10  -1   3    3.18    0.53
   1 -10   3    2.92    0.62
 -10  -1   3    3.33    0.52
  10   1   3    3.16    0.53
  -1  10   3    4.78    0.64
  10   1   3    3.47    0.51
  -1  10   3    4.42    0.57
   1 -10   3    3.29    0.55
   1  10  -3    5.89    0.76
   1  10  -3    5.00    0.69
  -1 -10  -3    4.86    0.75
  -1 -10  -3    4.18    0.62
  10  -1  -3    4.57    0.60
   1  10  -3    5.23    0.69
  -1 -10  -3    5.53    0.67
  -1 -10  -3    4.70    0.70
 -10   1  -3    4.92    0.62
  10  -1  -3    4.71    0.62
 -10   1  -3    4.30    0.59
   1  10  -3    5.68    0.65
  -1 -10   3    5.59    0.66
 -10   1   3    6.45    0.65
  10  -1   3    4.88    0.63
   1  10   3    5.74    0.63
  -1 -10   3    4.91    0.65
  -1 -10   3    4.56    0.58
  -1 -10   3    4.89    0.74
   1  10   3    6.16    0.68
  10  -1   3    4.15    0.62
   1  10   3    5.44    0.70
  10  -1   3    6.13    0.65
   1  10   3    5.01    0.63
  -3 -10  -3   10.08    0.92
   3  10  -3   11.44    0.98
  -3 -10  -3   12.18    1.02
  10  -3  -3   13.07    0.97
  10  -3  -3   11.10    0.99
   3  10  -3   13.06    0.99
   3  10  -3   12.17    1.05
   3  10  -3   10.10    1.02
  -3 -10  -3   10.97    1.07
 -10   3  -3   11.99    0.95
   3  10  -3   11.48    0.95
   3  10   3   11.77    1.00
  10  -3   3   12.37    0.98
 -10   3   3   13.30    0.99
  10  -3   3    9.18    1.08
  -3 -10   3    9.49    0.87
   3  10   3   11.40    1.01
  -3 -10   3   11.87    1.01
  10  -3   3   10.15    1.00
   3  10   3   14.65    1.02
   3  10   3   11.43    1.01
   3  10   3   10.86    0.93
   5  10  -3    1.29    0.41
   5  10  -3    0.85    0.45
  10  -5  -3    1.00    0.46
  -5 -10  -3    0.98    0.35
   5  10  -3    0.14    0.35
   5  10  -3    0.37    0.33
   5  10  -3    0.75    0.39
  10  -5  -3    0.54    0.31
  10  -5  -3    0.81    0.40
 -10   5  -3    1.03    0.39
  10  -5   3    0.70    0.38
  10  -5   3    0.28    0.38
   5  10   3   -0.01    0.35
   5  10   3    0.41    0.34
   5  10   3    0.30    0.30
   5  10   3    0.64    0.40
  -5 -10   3    0.72    0.31
 -10   5   3    1.04    0.35
  10  -5   3    1.16    0.39
   5  10   3    0.90    0.38
   7  10  -3    1.51    0.55
   7  10  -3    0.98    0.47
  -7 -10  -3    1.28    0.45
   7  10  -3    1.24    0.43
 -10   7  -3    2.54    0.53
  10  -7  -3    2.09    0.51
  10  -7  -3    1.59    0.59
  10  -7  -3    1.11    0.51
   7  10  -3    1.79    0.55
   7  10  -3    1.57    0.45
 -10   7   3    1.48    0.45
  10  -7   3    1.15    0.43
   7  10   3    1.93    0.47
 -10   7   3    1.26    0.31
  -7 -10   3    0.97    0.41
   7  10   3    1.76    0.46
   7  10   3    1.97    0.55
   7  10   3    1.43    0.50
  10  -7   3    1.64    0.53
  10  -7   3    1.60    0.58
  -7 -10   3    0.97    0.34
   7  10   3    0.71    0.46
   9  10  -3    0.39    0.49
  -9 -10  -3    0.46    0.40
  10  -9  -3    0.00    0.48
  10  -9  -3    0.86    0.48
  10  -9  -3    0.20    0.48
 -10   9  -3    0.63    0.31
   9  10  -3    0.51    0.50
   9  10  -3    0.33    0.44
  10  -9   3   -0.33    0.43
  10  -9   3   -0.02    0.50
   9  10   3    0.19    0.47
  -9 -10   3    0.94    0.43
   9  10   3    0.17    0.49
 -10   9   3    0.38    0.26
  11  10  -3    1.94    0.58
  10 -11  -3    0.68    0.58
  10 -11  -3    0.08    0.49
  11  10  -3    0.89    0.48
  11  10  -3   -0.08    0.53
 -10  11  -3    0.56    0.37
 -11 -10  -3    0.84    0.47
 -10  11   3    0.57    0.29
  10 -11   3    1.10    0.68
  10 -11   3    1.19    0.59
  11  10   3    0.31    0.40
  11  10   3   -0.28    0.41
 -11 -10   3    1.99    0.54
  11   8  -3    1.45    0.51
  -8  11  -3    1.58    0.44
   8 -11  -3    0.57    0.54
  11   8  -3    1.22    0.53
 -11  -8  -3    1.29    0.50
   8 -11  -3    1.41    0.55
   8 -11  -3    0.71    0.59
  11   8  -3    1.25    0.59
   8 -11   3    0.92    0.57
 -11  -8   3    0.77    0.50
  -8  11   3    0.18    0.40
   8 -11   3    0.60    0.54
  11   8   3    0.77    0.51
  11   8   3    1.37    0.54
  -8  11   3    1.19    0.34
  -6  11  -3    3.56    0.64
 -11  -6  -3    2.23    0.56
  11   6  -3    3.45    0.63
  -6  11  -3    3.81    0.72
  11   6  -3    3.76    0.73
   6 -11  -3    3.00    0.69
 -11  -6  -3    3.90    0.66
   6 -11  -3    3.29    0.81
   6 -11  -3    4.74    0.71
  11   6  -3    2.98    0.59
   6 -11   3    4.12    0.76
   6 -11   3    5.27    0.94
 -11  -6   3    3.25    0.60
   6 -11   3    3.92    0.67
  -6  11   3    4.06    0.55
  11   6   3    3.61    0.62
  -6  11   3    5.32    0.79
 -11  -6   3    2.52    0.60
  11   6   3    4.31    0.69
  11   6   3    3.68    0.70
   4 -11  -3    1.57    0.56
  -4  11  -3    1.06    0.39
  11   4  -3    1.28    0.54
 -11  -4  -3    1.54    0.47
 -11  -4  -3    1.39    0.45
  11   4  -3    1.22    0.43
   4 -11  -3    1.25    0.51
   4 -11  -3    1.39    0.48
  -4  11  -3    1.43    0.51
  -4  11  -3    1.37    0.46
  11   4  -3    2.37    0.50
 -11  -4   3    1.07    0.44
  11   4   3    0.72    0.39
  -4  11   3    1.59    0.36
 -11  -4   3    1.72    0.45
  -4  11   3    2.06    0.50
   4 -11   3    0.90    0.43
   4 -11   3    1.23    0.56
  11   4   3    1.99    0.51
  11   4   3    2.80    0.52
 -11  -2  -3    0.21    0.31
  11   2  -3    0.01    0.28
  -2  11  -3    0.30    0.31
  -2  11  -3    1.09    0.39
  -2  11  -3    0.46    0.40
  11   2  -3    0.15    0.31
 -11  -2  -3    0.23    0.30
   2 -11  -3    0.21    0.42
   2 -11  -3    0.54    0.41
  11   2  -3    0.45    0.37
   2 -11   3   -0.43    0.27
  -2  11   3    0.43    0.38
  -2  11   3    0.32    0.32
  -2  11   3    0.16    0.25
  -2  11   3    0.42    0.36
 -11  -2   3    0.87    0.36
  11   2   3    0.87    0.40
 -11  -2   3   -0.04    0.27
  11   2   3   -0.15    0.29
  11   2   3    0.48    0.36
   2 -11   3    0.42    0.45
   0 -11  -3    8.26    0.87
 -11   0  -3    6.27    0.75
 -11   0  -3    7.66    0.79
   0  11  -3    7.18    0.79
   0  11  -3    8.57    0.87
   0  11  -3    7.05    0.87
  11   0  -3    6.82    0.80
   0  11  -3    7.51    0.87
   0 -11  -3    6.34    0.76
  11   0  -3    6.85    0.78
   0 -11  -3    7.57    0.99
  11   0  -3    6.21    0.74
  11   0   3    6.97    0.82
  11   0   3    6.73    0.79
 -11   0   3    6.74    0.78
   0 -11   3    7.21    0.74
  11   0   3    7.35    0.77
   0 -11   3    8.21    0.89
   0  11   3    9.00    0.82
   0  11   3    8.47    0.85
 -11   0   3    9.01    0.84
   0  11   3    8.16    0.81
   0  11   3    7.97    0.88
   0 -11   3    8.89    1.02
  -2 -11  -3    1.72    0.46
  -2 -11  -3    1.81    0.50
  -2 -11  -3    1.26    0.46
   2  11  -3    1.66    0.56
  11  -2  -3    1.00    0.47
   2  11  -3    1.92    0.48
   2  11  -3    2.20    0.46
   2  11  -3    1.21    0.45
 -11   2  -3    1.60    0.44
  11  -2  -3    2.45    0.49
   2  11   3    1.27    0.39
   2  11   3    2.56    0.51
  -2 -11   3    0.80    0.42
  11  -2   3    0.63    0.44
  -2 -11   3    2.33    0.53
 -11   2   3    2.37    0.50
  11  -2   3    2.37    0.47
   2  11   3    1.55    0.46
   2  11   3    1.45    0.48
  11  -2   3    1.03    0.40
  -2 -11   3    1.56    0.41
   4  11  -3    1.20    0.50
   4  11  -3    1.89    0.44
 -11   4  -3    1.67    0.47
  -4 -11  -3    1.53    0.47
   4  11  -3    1.67    0.52
  11  -4  -3    2.09    0.59
   4  11  -3    1.71    0.47
  11  -4  -3    2.12    0.46
   4  11  -3    2.36    0.53
  11  -4  -3    1.27    0.53
  -4 -11  -3    3.30    0.55
   4  11   3    2.04    0.51
  11  -4   3    1.39    0.52
  -4 -11   3    1.82    0.44
   4  11   3    2.26    0.51
   4  11   3    2.86    0.47
  11  -4   3    1.85    0.50
   4  11   3    2.21    0.55
  11  -4   3    2.02    0.44
 -11   4   3    2.27    0.48
   4  11   3    2.64    0.54
  11  -6  -3    0.14    0.38
   6  11  -3    0.03    0.35
   6  11  -3   -0.08    0.31
  11  -6  -3   -0.69    0.28
  -6 -11  -3    0.75    0.39
   6  11  -3   -0.56    0.43
   6  11  -3   -0.43    0.28
  11  -6  -3   -0.19    0.51
   6  11   3   -0.44    0.35
   6  11   3    0.15    0.39
   6  11   3    0.10    0.35
   6  11   3   -0.07    0.32
  11  -6   3   -0.27    0.36
   6  11   3    0.21    0.35
  11  -6   3    0.57    0.49
  -6 -11   3    0.24    0.29
  11  -6   3    0.41    0.41
  -8 -11  -3    0.07    0.39
  11  -8  -3    0.79    0.54
  11  -8  -3   -0.12    0.37
 -11   8  -3    0.86    0.38
   8  11  -3    2.44    0.60
   8  11  -3    2.29    0.57
  11  -8  -3    0.49    0.56
 -11   8   3    0.03    0.24
   8  11   3   -0.76    0.38
  11  -8   3    0.46    0.51
   8  11   3    0.37    0.49
  11  -8   3    0.02    0.41
   8  11   3    0.54    0.41
  -8 -11   3    1.00    0.40
  11 -10  -3    0.30    0.55
  10  11  -3    0.35    0.49
  11 -10  -3   -0.46    0.49
 -11  10  -3    0.29    0.34
  10  11  -3   -0.51    0.42
 -10 -11  -3    1.22    0.47
  10  11  -3   -0.38    0.42
  11 -10   3    0.04    0.49
  10  11   3    0.11    0.51
 -10 -11   3   -0.16    0.35
  10  11   3   -0.04    0.48
 -11  10   3    0.49    0.29
  11 -10   3    0.50    0.57
  11 -12  -3   -0.42    0.47
 -12 -11  -3   -0.02    0.46
  12  11  -3   -0.12    0.44
  12  11  -3    0.51    0.51
  12  11  -3   -0.52    0.46
  11 -12  -3    0.78    0.60
 -11  12  -3    0.47    0.41
  12  11   3   -0.12    0.49
  11 -12   3   -0.12    0.50
  11 -12   3   -0.11    0.61
  12  11   3   -0.26    0.53
 -12 -11   3    0.60    0.44
 -11  12   3   -0.31    0.47
  12   9  -3    0.14    0.47
  -9  12  -3    0.02    0.30
  12   9  -3    0.62    0.44
   9 -12  -3    0.01    0.53
   9 -12  -3    0.83    0.52
 -12  -9  -3    0.48    0.45
   9 -12   3    0.10    0.56
  12   9   3    0.85    0.50
 -12  -9   3   -0.13    0.41
  12   9   3   -0.07    0.52
  -9  12   3   -0.46    0.40
  -9  12   3   -0.48    0.26
   9 -12   3    0.19    0.48
  12   7  -3    1.33    0.50
   7 -12  -3    1.40    0.55
  12   7  -3    1.23    0.60
 -12  -7  -3    2.29    0.54
  -7  12  -3    1.57    0.58
  -7  12  -3    2.12    0.53
   7 -12  -3    1.74    0.63
   7 -12  -3    1.66    0.70
  -7  12   3    2.19    0.45
  12   7   3    2.04    0.59
   7 -12   3    1.71    0.68
  -7  12   3    0.24    0.45
   7 -12   3    1.74    0.60
  12   7   3    2.53    0.61
 -12  -7   3    1.47    0.48
  12   5  -3   12.25    1.25
   5 -12  -3   13.85    1.20
   5 -12  -3   10.23    1.43
  12   5  -3   13.87    1.18
  12   5  -3   12.88    1.20
  -5  12  -3   14.69    1.19
   5 -12  -3   12.70    1.27
  -5  12  -3   15.01    1.29
 -12  -5  -3   12.00    1.15
 -12  -5   3   12.90    1.13
  -5  12   3   11.71    0.99
  12   5   3   13.37    1.19
  12   5   3   13.33    1.19
   5 -12   3   11.20    1.39
  -5  12   3   12.95    1.26
  -3  12  -3   -0.33    0.38
  -3  12  -3   -0.07    0.35
  12   3  -3   -0.35    0.40
   3 -12  -3    0.71    0.38
 -12  -3  -3    0.20    0.34
  12   3  -3   -0.23    0.40
  12   3  -3   -0.26    0.45
   3 -12  -3   -0.16    0.51
  -3  12  -3    0.43    0.47
 -12  -3  -3   -0.08    0.35
  12   3   3    0.27    0.43
  12   3   3   -0.23    0.38
   3 -12   3   -0.29    0.38
  -3  12   3   -0.12    0.33
 -12  -3   3   -0.10    0.34
   3 -12   3    0.14    0.41
  -3  12   3    0.20    0.40
 -12  -3   3   -0.10    0.33
  -3  12   3    0.24    0.27
  12   3   3    0.08    0.33
 -12  -1  -3    0.44    0.37
   1 -12  -3    0.32    0.37
  12   1  -3    0.39    0.34
  12   1  -3    0.35    0.36
  -1  12  -3    0.58    0.38
  -1  12  -3    0.04    0.45
  12   1  -3    0.26    0.37
 -12  -1  -3    0.51    0.37
  -1  12  -3    0.16    0.34
   1 -12  -3   -0.07    0.34
   1 -12  -3   -0.06    0.44
 -12  -1   3    0.55    0.37
  -1  12   3   -0.11    0.40
   1 -12   3    0.11    0.29
  12   1   3    0.68    0.40
   1 -12   3   -0.05    0.44
  -1  12   3    0.20    0.33
  12   1   3   -0.18    0.34
  -1  12   3    0.14    0.33
   1 -12   3   -0.05    0.34
  12   1   3   -0.33    0.38
 -12  -1   3    0.31    0.35
  -1  12   3   -0.03    0.33
   1  12  -3    0.65    0.45
   1  12  -3    1.50    0.44
 -12   1  -3    1.81    0.48
  12  -1  -3    1.10    0.45
   1  12  -3    1.01    0.42
 -12   1  -3    1.63    0.51
   1  12  -3    0.34    0.43
  12  -1  -3    1.60    0.43
  -1 -12  -3    1.41    0.47
  12  -1  -3    1.38    0.46
  -1 -12  -3    1.86    0.49
  -1 -12  -3    2.12    0.59
  -1 -12   3    2.70    0.62
   1  12   3    2.20    0.49
  12  -1   3    2.51    0.52
   1  12   3    1.64    0.56
  -1 -12   3    2.28    0.61
  12  -1   3    0.73    0.40
  -1 -12   3    1.81    0.43
 -12   1   3    1.44    0.44
   1  12   3    1.38    0.43
   1  12   3    2.64    0.54
  12  -1   3    0.83    0.44
   3  12  -3    0.37    0.41
 -12   3  -3   -0.29    0.35
  -3 -12  -3   -0.17    0.30
  -3 -12  -3   -0.19    0.34
  -3 -12  -3    0.28    0.39
   3  12  -3    0.40    0.40
  12  -3  -3    0.31    0.35
   3  12  -3   -0.26    0.40
  12  -3  -3   -0.63    0.30
   3  12  -3   -0.03    0.36
   3  12   3   -0.74    0.38
 -12   3   3   -0.17    0.32
   3  12   3   -0.12    0.31
  12  -3   3    0.15    0.37
   3  12   3    0.09    0.35
   3  12   3   -0.09    0.42
  -3 -12   3   -0.01    0.33
  -3 -12   3    0.15    0.28
  12  -3   3    0.72    0.41
  12  -3   3    0.51    0.45
  12  -5  -3   -0.51    0.40
   5  12  -3    0.15    0.40
   5  12  -3    0.42    0.43
   5  12  -3    0.34    0.41
  12  -5  -3   -0.64    0.44
   5  12  -3    0.01    0.35
  -5 -12  -3    0.50    0.38
  12  -5  -3    0.40    0.37
   5  12   3   -0.46    0.39
  12  -5   3   -0.38    0.43
   5  12   3    0.38    0.45
  12  -5   3   -0.11    0.40
  -5 -12   3    0.02    0.29
   5  12   3   -0.34    0.39
   7  12  -3   -0.11    0.44
   7  12  -3   -0.34    0.40
  -7 -12  -3   -0.30    0.40
   7  12  -3   -0.13    0.47
  12  -7  -3   -0.38    0.49
  12  -7  -3    0.20    0.54
 -12   7   3    0.51    0.28
  12  -7   3   -0.05    0.50
   7  12   3   -0.43    0.46
  -7 -12   3   -0.03    0.36
   7  12   3    0.16    0.47
  12  -7   3   -1.02    0.43
   7  12   3    0.24    0.46
  12  -9  -3    1.52    0.65
  12  -9  -3    0.72    0.62
  -9 -12  -3    2.07    0.58
 -12   9  -3    2.02    0.48
   9  12  -3    1.24    0.55
   9  12  -3    1.05    0.61
   9  12  -3    2.28    0.68
   9  12   3    1.92    0.61
   9  12   3    0.96    0.55
  -9 -12   3    1.19    0.51
  12  -9   3    1.44    0.69
  12  -9   3    2.28    0.65
   9  12   3    0.15    0.52
  12 -11  -3    1.42    0.64
  12 -11  -3    0.50    0.58
 -11 -12  -3   -0.13    0.37
  11  12  -3    0.43    0.53
  11  12  -3    0.14    0.60
  11  12  -3    0.18    0.50
 -12  11  -3    0.33    0.39
  12 -11   3    0.72    0.70
  11  12   3    0.38    0.55
 -11 -12   3    0.23    0.50
  11  12   3    0.00    0.55
  12 -11   3   -0.06    0.61
  12 -13  -3    0.49    0.68
  13  12  -3   -0.12    0.65
 -13 -12  -3   -0.47    0.40
  13  12  -3    0.27    0.62
  12 -13  -3    1.15    0.85
  12 -13   3   -0.81    0.58
  13  12   3    0.83    0.69
  12 -13   3    0.08    0.76
  13  12   3    0.53    0.62
 -13 -12   3    1.55    0.65
  13  10  -3   -0.13    0.59
 -10  13  -3    0.50    0.42
 -13 -10  -3    0.56    0.45
  13  10  -3    0.47    0.53
  10 -13  -3   -0.93    0.49
  10 -13  -3   -0.09    0.59
  10 -13   3    0.28    0.62
  13  10   3    0.68    0.56
  10 -13   3    0.74    0.69
 -13 -10   3    0.68    0.42
  13  10   3    0.31    0.57
 -10  13   3   -0.30    0.52
   8 -13  -3    0.58    0.62
  -8  13  -3    0.39    0.52
  13   8  -3    1.05    0.53
 -13  -8  -3    0.31    0.49
  13   8  -3    0.15    0.46
  -8  13  -3    0.09    0.36
   8 -13  -3    0.59    0.62
  13   8   3    0.28    0.48
   8 -13   3    0.40    0.48
  -8  13   3    0.97    0.56
  -8  13   3    1.06    0.36
  13   8   3    1.04    0.57
 -13  -8   3    0.82    0.46
   8 -13   3   -0.36    0.55
  13   6  -3    1.40    0.52
 -13  -6  -3    1.94    0.57
  -6  13  -3    0.99    0.48
   6 -13  -3    1.31    0.74
   6 -13  -3    0.63    0.53
  13   6  -3    2.04    0.65
  -6  13  -3    1.17    0.54
   6 -13   3    2.55    0.75
  13   6   3    1.31    0.59
  -6  13   3    2.09    0.59
 -13  -6   3    1.27    0.50
  -6  13   3    0.69    0.37
  13   6   3    1.21    0.48
   4 -13  -3   -0.51    0.53
   4 -13  -3   -0.05    0.41
  -4  13  -3   -0.26    0.33
  13   4  -3    0.28    0.45
  -4  13  -3    0.42    0.47
  13   4  -3    0.60    0.48
 -13  -4  -3    0.28    0.37
  13   4   3   -0.16    0.34
  13   4   3   -0.18    0.43
   4 -13   3   -0.40    0.45
 -13  -4   3   -0.03    0.41
  -4  13   3    0.06    0.31
  -4  13   3    0.33    0.47
  -2  13  -3   20.18    1.58
  13   2  -3   20.83    1.57
  -2  13  -3   21.03    1.65
   2 -13  -3   21.33    1.60
   2 -13  -3   19.38    1.52
  13   2  -3   20.74    1.67
   2 -13  -3   20.81    1.87
 -13  -2  -3   20.80    1.52
  13   2  -3   22.26    1.58
   2 -13   3   23.60    1.89
  13   2   3   22.42    1.59
  -2  13   3   22.62    1.68
  -2  13   3   20.17    1.48
  13   2   3   22.94    1.61
   2 -13   3   22.75    1.51
 -13  -2   3   21.33    1.53
   0  13  -3    2.77    0.70
  13   0  -3    2.10    0.55
  13   0  -3    1.03    0.60
   0 -13  -3    2.06    0.58
   0  13  -3    3.27    0.67
  13   0  -3    2.89    0.64
   0 -13  -3    2.32    0.61
 -13   0  -3    2.33    0.54
   0 -13  -3    3.18    0.76
  13   0   3    3.38    0.63
  13   0   3    1.85    0.54
   0  13   3    1.64    0.54
   0  13   3    2.87    0.73
   0 -13   3    2.85    0.69
   0 -13   3    2.89    0.58
   2  13  -3    0.83    0.47
  -2 -13  -3   -0.06    0.36
  13  -2  -3   -0.22    0.39
  -2 -13  -3    0.20    0.41
  13  -2  -3    0.08    0.36
  -2 -13  -3   -0.13    0.45
   2  13  -3    1.73    0.55
  13  -2  -3   -0.30    0.40
  13  -2   3    0.64    0.45
   2  13   3    0.01    0.39
   2  13   3   -0.16    0.39
  -2 -13   3    0.80    0.47
  13  -2   3   -0.11    0.42
  -2 -13   3   -0.09    0.37
  -4 -13  -3   -0.29    0.38
  13  -4  -3    0.52    0.40
  13  -4  -3   -0.65    0.45
   4  13  -3   -0.03    0.40
   4  13  -3    0.86    0.53
  13  -4  -3    0.09    0.48
  -4 -13  -3   -0.22    0.32
   4  13   3   -1.24    0.32
  13  -4   3   -0.13    0.42
  13  -4   3    0.51    0.47
   4  13   3    0.06    0.46
  -4 -13   3   -0.16    0.30
   6  13  -3    0.93    0.48
  13  -6  -3   -0.07    0.44
  -6 -13  -3    0.11    0.38
  13  -6  -3    0.18    0.50
   6  13  -3    0.14    0.45
   6  13  -3    0.62    0.37
  13  -6   3    0.11    0.57
   6  13   3   -0.28    0.39
  -6 -13   3   -0.13    0.36
  13  -6   3   -0.76    0.49
   6  13   3    0.13    0.48
   6  13   3   -0.15    0.46
  -8 -13  -3    3.51    0.76
  13  -8  -3    4.32    0.82
   8  13  -3    5.66    0.83
  13  -8  -3    3.99    0.96
   8  13  -3    5.61    0.90
   8  13  -3    3.85    0.76
   8  13   3    4.21    0.81
  -8 -13   3    5.42    0.74
   8  13   3    5.21    0.87
   8  13   3    4.34    0.83
  13  -8   3    4.71    0.97
  13  -8   3    5.35    0.93
  10  13  -3    0.30    0.64
  10  13  -3    0.49    0.54
 -13  10  -3    0.09    0.34
  13 -10  -3    0.32    0.59
 -10 -13  -3    0.52    0.50
  13 -10  -3   -0.20    0.58
  10  13  -3    0.95    0.58
  13 -10   3   -0.51    0.63
  10  13   3   -0.13    0.49
  13 -10   3    0.59    0.68
 -10 -13   3    0.35    0.48
  10  13   3    0.37    0.54
  12  13  -3    0.30    0.58
  12  13  -3    0.06    0.58
  13 -12  -3   -0.63    0.71
  13 -12  -3    0.26    0.74
 -12 -13  -3   -0.11    0.50
  12  13  -3    0.52    0.53
  12  13   3   -0.64    0.58
  13 -12   3    0.20    0.70
  12  13   3    0.11    0.51
 -12 -13   3   -0.16    0.40
  13 -12   3   -0.63    0.56
 -14 -13  -3   -0.09    0.52
  13 -14  -3   -1.03    0.62
  13 -14   3    0.04    0.82
  13 -14   3   -0.26    0.86
 -14 -13   3    0.06    0.58
  11 -14  -3    0.08    0.62
  14  11  -3   -0.81    0.63
 -11  14  -3    0.15    0.63
  11 -14  -3   -0.39    0.61
 -14 -11  -3    0.50    0.62
  14  11  -3    1.10    0.75
  14  11   3   -0.10    0.59
  14  11   3    0.38    0.53
 -14 -11   3    0.48    0.58
  11 -14   3    0.35    0.85
  11 -14   3    0.73    0.80
   9 -14  -3    0.34    0.57
 -14  -9  -3   -0.12    0.45
  14   9  -3    0.84    0.56
  14   9  -3    1.05    0.68
  -9  14  -3    0.51    0.54
  -9  14  -3    0.00    0.40
   9 -14  -3    0.64    0.76
   9 -14   3    0.69    0.70
   9 -14   3    0.02    0.60
  14   9   3    0.45    0.49
 -14  -9   3    0.71    0.53
  -9  14   3    0.16    0.60
  14   9   3    0.22    0.61
   7 -14  -3   -0.08    0.65
  -7  14  -3   -0.25    0.53
  -7  14  -3    0.48    0.37
 -14  -7  -3   -0.59    0.36
  14   7  -3    0.01    0.55
  14   7  -3    0.40    0.46
   7 -14  -3   -0.13    0.50
  -7  14   3    0.46    0.34
  -7  14   3    0.28    0.51
   7 -14   3    0.04    0.53
 -14  -7   3    1.13    0.52
  14   7   3    0.04    0.51
  14   7   3   -0.13    0.45
  -5  14  -3    0.27    0.53
  -5  14  -3   -0.18    0.34
   5 -14  -3   -0.25    0.45
  14   5  -3    0.05    0.42
  14   5  -3    0.20    0.43
 -14  -5  -3    0.66    0.44
  -5  14   3    0.01    0.42
  14   5   3   -0.65    0.47
   5 -14   3   -0.94    0.48
  14   5   3    0.42    0.43
  -5  14   3    0.19    0.32
 -14  -5   3   -0.02    0.39
  -3  14  -3    1.15    0.48
  14   3  -3    1.14    0.57
  14   3  -3    0.73    0.50
 -14  -3  -3    0.54    0.45
  -3  14  -3    0.52    0.53
   3 -14  -3    0.30    0.42
   3 -14  -3    0.81    0.59
  -3  14   3    0.29    0.36
   3 -14   3    0.79    0.55
   3 -14   3    0.62    0.41
  14   3   3    0.45    0.47
 -14  -3   3    0.23    0.45
  -3  14   3    0.42    0.54
  14   3   3    0.57    0.45
  14   1  -3   -0.25    0.47
 -14  -1  -3   -0.11    0.37
  14   1  -3   -0.58    0.42
  -1  14  -3    0.20    0.49
  -1  14  -3   -0.28    0.39
   1 -14  -3   -1.14    0.40
   1 -14  -3   -0.58    0.33
  14   1   3    0.93    0.51
   1 -14   3    0.42    0.35
  -1  14   3    0.18    0.47
   1 -14   3    0.23    0.48
  14   1   3   -0.52    0.42
  -1  14   3   -0.53    0.31
 -14  -1   3   -0.34    0.42
   1  14  -3    1.68    0.54
  -1 -14  -3    1.93    0.66
  14  -1  -3    1.66    0.58
  14  -1  -3    2.81    0.66
  -1 -14  -3    2.04    0.56
   1  14  -3    2.14    0.64
  14  -1   3    1.83    0.56
   1  14   3    2.05    0.50
  -1 -14   3    1.37    0.59
   1  14   3    2.58    0.66
  14  -1   3    0.77    0.58
  -1 -14   3    1.91    0.55
  14  -3  -3    0.87    0.56
  -3 -14  -3    0.26    0.46
   3  14  -3    0.83    0.54
   3  14  -3    0.73    0.51
  -3 -14  -3   -0.07    0.42
  14  -3   3    0.73    0.64
  -3 -14   3    1.02    0.43
   3  14   3   -0.05    0.45
  14  -3   3    0.12    0.44
  14  -3   3    0.16    0.46
   3  14   3    0.08    0.48
  -5 -14  -3    0.85    0.45
   5  14  -3    1.71    0.62
  14  -5  -3    1.76    0.71
   5  14  -3    1.18    0.56
  14  -5  -3    1.09    0.56
   5  14   3    1.48    0.60
   5  14   3    0.74    0.53
  -5 -14   3    2.17    0.49
  14  -5   3   -0.05    0.55
  14  -5   3    1.10    0.55
   7  14  -3    0.57    0.54
  -7 -14  -3   -0.43    0.37
   7  14  -3   -0.30    0.49
   7  14  -3   -0.55    0.33
  14  -7  -3   -0.13    0.56
  14  -7  -3    0.10    0.54
   7  14   3   -0.42    0.47
  14  -7   3   -0.71    0.48
  -7 -14   3   -0.54    0.40
  14  -7   3    0.27    0.64
   7  14   3   -0.03    0.52
   7  14   3   -0.09    0.54
  14  -9  -3   -0.02    0.56
   9  14  -3    0.11    0.56
  14  -9  -3    0.72    0.72
 -14   9  -3   -0.01    0.38
   9  14  -3   -0.56    0.54
   9  14  -3    0.74    0.53
  -9 -14  -3   -0.25    0.43
   9  14   3   -0.21    0.57
   9  14   3    0.25    0.55
  14  -9   3    0.19    0.61
   9  14   3    0.15    0.59
  -9 -14   3    0.17    0.48
  14  -9   3    0.31    0.64
  11  14  -3   -0.05    0.56
  11  14  -3    0.24    0.58
  11  14  -3    0.76    0.65
 -11 -14  -3    0.30    0.56
  14 -11  -3   -0.19    0.62
  14 -11  -3   -0.10    0.72
  11  14   3   -0.32    0.55
 -11 -14   3   -0.30    0.41
  14 -11   3   -0.13    0.73
  14 -11   3   -0.03    0.77
  11  14   3   -0.33    0.61
 -13 -14  -3    0.65    0.60
  13  14  -3    1.10    0.83
  14 -13  -3    1.10    0.96
  14 -13   3    0.85    0.85
 -13 -14   3   -0.35    0.59
  14 -13   3    0.56    0.77
 -12  15  -3    0.30    0.69
 -15 -12  -3    0.12    0.69
  12 -15  -3    0.25    0.93
 -15 -12   3   -0.62    0.51
  12 -15   3    0.28    0.91
  15  10  -3    0.78    0.66
  15  10  -3   -0.44    0.51
  10 -15  -3   -0.32    0.68
 -10  15  -3    1.05    0.64
 -15 -10  -3    1.06    0.59
  15  10   3   -0.41    0.59
  15  10   3    0.56    0.64
  10 -15   3    0.92    0.80
 -15 -10   3    0.42    0.56
  10 -15   3    1.25    0.74
 -15  -8  -3    0.85    0.55
  15   8  -3    0.27    0.68
  -8  15  -3    1.11    0.73
  15   8  -3    1.72    0.64
   8 -15  -3    0.96    0.74
   8 -15  -3    2.06    0.79
  -8  15  -3    0.13    0.46
  15   8   3    1.30    0.62
   8 -15   3    1.60    0.76
  -8  15   3    1.67    0.69
  15   8   3    1.17    0.67
 -15  -8   3    2.20    0.67
   6 -15  -3    0.38    0.55
  -6  15  -3   -0.41    0.42
 -15  -6  -3    0.34    0.53
  -6  15  -3    0.67    0.44
  15   6  -3   -0.28    0.53
  15   6  -3    0.06    0.48
  -6  15   3   -0.58    0.49
  15   6   3    1.07    0.61
 -15  -6   3   -0.02    0.50
   6 -15   3    0.40    0.66
  15   6   3   -0.37    0.36
  -6  15   3    0.02    0.35
  15   4  -3   -0.19    0.55
   4 -15  -3    0.48    0.68
  -4  15  -3    0.31    0.42
  -4  15  -3    0.58    0.62
   4 -15  -3    0.85    0.50
 -15  -4  -3    1.13    0.54
  15   4  -3    1.09    0.52
  -4  15   3    0.44    0.43
 -15  -4   3    0.97    0.49
   4 -15   3    0.00    0.63
  15   4   3    0.82    0.56
  -4  15   3    0.70    0.61
   4 -15   3    1.60    0.59
  15   4   3    0.01    0.44
  -2  15  -3    0.13    0.46
   2 -15  -3    0.57    0.47
  15   2  -3    0.36    0.56
  -2  15  -3   -0.52    0.53
  15   2  -3    0.69    0.42
 -15  -2  -3    0.55    0.48
   2 -15  -3    0.91    0.59
  15   2   3    0.85    0.55
   2 -15   3    1.15    0.59
  -2  15   3    0.79    0.43
  -2  15   3   -0.38    0.41
  15   2   3    0.03    0.44
 -15  -2   3    0.95    0.49
   2 -15   3    1.32    0.54
   0 -15  -3    1.12    0.57
  15   0  -3    1.30    0.57
   0  15  -3    1.75    0.73
 -15   0  -3    1.76    0.59
   0 -15  -3    0.92    0.59
  15   0  -3    1.64    0.64
   0  15  -3    1.01    0.54
  15   0   3    0.77    0.56
   0 -15   3    2.10    0.69
  15   0   3    0.91    0.59
   0  15   3    1.93    0.57
   0 -15   3    1.70    0.49
   0  15   3    3.00    0.77
   2  15  -3    4.02    0.79
  -2 -15  -3    3.72    0.84
   2  15  -3    3.47    0.80
  15  -2  -3    3.59    0.77
  -2 -15  -3    4.32    0.73
  15  -2  -3    3.55    0.73
  -2 -15   3    3.70    0.68
  15  -2   3    3.83    0.87
   2  15   3    4.85    0.87
  15  -2   3    3.08    0.70
  15  -2   3    3.19    0.75
   2  15   3    4.38    0.79
   4  15  -3    0.62    0.57
  15  -4  -3   -0.14    0.50
   4  15  -3    1.00    0.64
  15  -4  -3    0.76    0.59
  -4 -15  -3    0.15    0.45
  -4 -15   3   -0.12    0.39
  15  -4   3    0.17    0.58
  15  -4   3   -0.23    0.52
  15  -4   3   -0.31    0.49
   4  15   3    0.39    0.49
   4  15   3   -0.11    0.54
   6  15  -3    1.65    0.66
  -6 -15  -3    1.50    0.56
   6  15  -3    2.70    0.74
  15  -6  -3    1.81    0.85
  15  -6  -3    2.54    0.69
  -6 -15   3    0.86    0.56
  15  -6   3    1.90    0.75
   6  15   3    2.12    0.71
   6  15   3    0.81    0.61
  15  -6   3    1.33    0.77
  15  -8  -3    0.48    0.82
   8  15  -3   -0.31    0.54
   8  15  -3    0.01    0.52
  15  -8  -3    0.71    0.61
  -8 -15  -3    1.38    0.56
   8  15  -3    0.16    0.62
  15  -8   3    0.51    0.66
  -8 -15   3    1.04    0.58
  15  -8   3    0.67    0.69
   8  15   3    1.52    0.66
   8  15   3    0.28    0.55
   8  15   3   -0.01    0.55
 -10 -15  -3    0.17    0.54
  10  15  -3    0.50    0.63
  10  15  -3   -0.54    0.53
  10  15  -3   -0.65    0.69
  15 -10  -3    1.01    0.81
  15 -10  -3   -0.32    0.62
 -10 -15   3    0.28    0.51
  15 -10   3   -0.99    0.72
  10  15   3    0.57    0.68
  15 -10   3   -0.21    0.74
  12  15  -3    1.37    0.66
  12  15  -3    1.05    0.71
  15 -12  -3   -0.17    0.79
 -12 -15  -3    0.52    0.70
 -12 -15   3   -0.65    0.57
  15 -12   3    1.25    0.95
  11 -16  -3    0.25    0.94
 -16 -11   3    1.05    0.73
  11 -16   3   -0.10    0.83
  16   9  -3    0.85    0.80
  16   9  -3    0.23    0.63
 -16  -9  -3   -0.37    0.47
   9 -16  -3    0.38    0.73
  -9  16  -3    0.08    0.70
   9 -16   3    0.04    0.64
  16   9   3    0.38    0.76
 -16  -9   3   -0.15    0.58
  16   7  -3    0.05    0.69
  -7  16  -3    0.20    0.56
   7 -16  -3   -0.48    0.71
 -16  -7  -3    0.00    0.50
  16   7  -3    0.54    0.62
  -7  16  -3    0.24    0.39
  16   7   3    0.41    0.54
  16   7   3    0.10    0.52
   7 -16   3   -0.24    0.59
 -16  -7   3    0.16    0.59
  16   5  -3    0.24    0.45
   5 -16  -3    1.12    0.85
  16   5  -3    0.53    0.59
  -5  16  -3   -0.30    0.45
   5 -16  -3    0.20    0.57
  -5  16  -3    1.20    0.61
 -16  -5  -3   -0.11    0.51
  -5  16   3    0.11    0.43
   5 -16   3    0.68    0.60
 -16  -5   3    0.25    0.44
   5 -16   3    2.13    0.81
  -5  16   3    0.73    0.65
  16   5   3    1.05    0.60
  16   5   3   -0.25    0.57
  -3  16  -3    0.10    0.64
 -16  -3  -3   -0.16    0.44
   3 -16  -3   -0.28    0.41
  -3  16  -3    0.18    0.47
  16   3  -3   -0.16    0.49
   3 -16  -3    0.68    0.65
  16   3  -3    0.36    0.52
   3 -16   3   -0.19    0.39
  -3  16   3   -0.36    0.38
  -3  16   3   -1.16    0.48
   3 -16   3   -0.11    0.52
  16   3   3   -0.14    0.45
 -16  -3   3   -0.05    0.48
  16   3   3   -1.06    0.42
  -1  16  -3   -0.16    0.57
  16   1  -3    0.07    0.57
  -1  16  -3    0.14    0.48
  16   1  -3   -0.43    0.43
 -16  -1  -3   -0.15    0.39
   1 -16  -3    0.34    0.54
   1 -16  -3   -0.38    0.45
  16   1   3    0.58    0.58
   1 -16   3   -0.12    0.48
   1 -16   3    0.19    0.48
  -1  16   3    0.37    0.68
  16   1   3    0.18    0.47
  -1  16   3    0.33    0.49
  16  -1  -3    1.70    0.68
  -1 -16  -3    0.99    0.65
  -1 -16  -3    1.46    0.61
   1  16  -3    1.37    0.70
  16  -1  -3    1.22    0.55
   1  16  -3    1.48    0.62
   1  16   3    1.15    0.63
  16  -1   3    0.39    0.57
   1  16   3    1.53    0.60
  16  -1   3    0.45    0.64
  -1 -16   3    0.27    0.61
  -1 -16   3    0.84    0.53
  16  -3  -3   -0.34    0.58
  16  -3  -3    0.54    0.47
   3  16  -3    0.85    0.61
  -3 -16  -3    0.63    0.46
   3  16  -3   -0.26    0.45
   3  16   3   -0.55    0.59
  16  -3   3    0.53    0.45
  16  -3   3    0.30    0.62
  -3 -16   3   -0.13    0.46
   3  16   3   -0.65    0.47
  16  -3   3   -0.25    0.56
  16  -5  -3    0.08    0.63
   5  16  -3    1.04    0.58
  -5 -16  -3    0.07    0.52
   5  16  -3   -0.40    0.64
  16  -5  -3    1.54    0.74
  -5 -16   3    1.29    0.57
  16  -5   3    2.07    0.69
  16  -5   3    1.08    0.70
  16  -5   3    1.03    0.68
   5  16   3    0.65    0.65
   5  16   3    0.11    0.56
  16  -7  -3    1.49    0.87
  16  -7  -3    0.95    0.69
   7  16  -3    1.60    0.68
   7  16  -3    0.70    0.71
  -7 -16  -3    1.41    0.61
   7  16   3    0.91    0.66
  16  -7   3    2.38    0.86
  -7 -16   3    0.77    0.58
  16  -7   3    1.24    0.76
   7  16   3    2.03    0.77
  16  -9  -3    0.79    0.80
   9  16  -3    0.01    0.62
   9  16  -3    0.14    0.58
   9  16  -3    0.57    0.76
  -9 -16  -3    0.46    0.53
  -9 -16   3   -0.22    0.53
   9  16   3    0.87    0.70
  16  -9   3    0.21    0.68
   9  16   3   -0.05    0.68
  16  -9   3    0.24    0.75
  16 -11  -3    0.55    0.72
  11  16  -3    0.93    0.74
 -11 -16  -3   -0.33    0.54
 -11 -16   3    0.54    0.64
  16 -11   3    0.81    0.78
 -17 -10   3    0.87    0.73
  -8  17  -3    0.23    0.73
 -17  -8  -3    0.83    0.63
   8 -17  -3    0.79    0.75
 -17  -8   3   -0.61    0.56
   8 -17   3    0.36    0.86
  17   6  -3    0.06    0.68
  -6  17  -3   -1.31    0.64
  -6  17  -3    0.22    0.57
 -17  -6  -3    0.03    0.60
   6 -17  -3    0.17    0.83
   6 -17  -3    0.09    0.49
  17   6  -3   -0.11    0.57
 -17  -6   3   -0.63    0.51
   6 -17   3   -0.14    0.49
  17   6   3   -0.21    0.56
  17   6   3   -0.69    0.58
   6 -17   3    0.66    0.84
  -4  17  -3    0.32    0.69
  17   4  -3   -1.00    0.45
 -17  -4  -3   -0.17    0.49
   4 -17  -3   -0.43    0.60
  -4  17  -3   -0.68    0.45
  17   4  -3    0.04    0.66
   4 -17  -3   -0.46    0.54
 -17  -4   3   -0.13    0.45
  17   4   3    1.18    0.69
  -4  17   3    0.55    0.49
  17   4   3    0.66    0.58
   4 -17   3    0.71    0.67
   4 -17   3   -0.12    0.52
  -2  17  -3    0.12    0.47
  -2  17  -3    0.22    0.69
  17   2  -3    0.05    0.51
   2 -17  -3    0.15    0.45
   2 -17  -3    0.41    0.57
 -17  -2  -3    0.18    0.44
  17   2  -3    0.14    0.63
   2 -17   3   -0.03    0.43
  17   2   3    0.10    0.60
  -2  17   3    0.02    0.70
  -2  17   3   -0.70    0.36
   2 -17   3    0.36    0.53
  17   2   3   -0.20    0.47
   0  17  -3    0.43    0.55
   0  17  -3    0.49    0.69
  17   0  -3    0.55    0.56
   0 -17  -3    1.14    0.54
   0 -17  -3    0.71    0.67
  17   0  -3    0.83    0.63
   0  17   3    0.76    0.64
  17   0   3    1.16    0.58
  17   0   3    0.74    0.66
   0 -17   3    2.86    0.66
   0 -17   3    1.21    0.65
   0  17   3   -0.27    0.52
  -2 -17  -3    0.65    0.60
  17  -2  -3    0.29    0.58
   2  17  -3    0.40    0.55
  -2 -17  -3    0.42    0.55
  17  -2  -3   -0.18    0.56
   2  17  -3   -0.67    0.62
  17  -2   3    0.18    0.47
   2  17   3   -0.23    0.65
  17  -2   3   -0.27    0.59
   2  17   3   -0.10    0.48
  -2 -17   3   -0.48    0.42
  17  -2   3    0.93    0.69
  17  -4  -3   -0.02    0.72
  -4 -17  -3   -0.10    0.52
   4  17  -3   -0.42    0.68
  17  -4  -3    0.53    0.50
  17  -4  -3    0.03    0.55
   4  17  -3   -0.28    0.61
  -4 -17   3    0.17    0.50
   4  17   3    0.16    0.68
  17  -4   3    0.51    0.66
   4  17   3    0.10    0.55
  17  -4   3   -0.37    0.52
  17  -4   3    0.23    0.57
  17  -6  -3    0.84    0.68
  17  -6  -3    0.68    0.84
   6  17  -3   -0.27    0.64
  -6 -17  -3    1.44    0.58
   6  17  -3    0.09    0.62
   6  17   3    1.09    0.65
  17  -6   3    0.08    0.55
  17  -6   3    0.20    0.83
  -6 -17   3    0.10    0.55
  17  -6   3    0.87    0.77
   8  17  -3   -0.49    0.63
   8  17  -3   -0.36    0.64
  17  -8  -3    0.45    0.82
  -8 -17  -3    0.64    0.62
   8  17   3    0.86    0.68
  -8 -17   3    0.33    0.58
  17  -8   3    0.38    0.81
  17  -8   3   -0.90    0.72
 -10 -17  -3   -0.14    0.54
  17 -10  -3   -1.09    0.82
  10  17  -3   -0.43    0.66
  17 -10   3   -0.18    0.94
 -10 -17   3   -0.26    0.59
   7 -18  -3   -0.75    0.54
   7 -18  -3    0.37    0.97
  -7  18  -3    0.67    0.86
   7 -18   3   -0.72    0.63
   7 -18   3    0.84    0.72
 -18  -7   3   -0.13    0.60
  -5  18  -3    0.47    0.57
 -18  -5  -3    0.79    0.59
  -5  18  -3    0.22    0.77
   5 -18  -3    0.22    0.67
   5 -18  -3    0.30    0.69
   5 -18   3    0.03    0.61
 -18  -5   3    0.03    0.54
   5 -18   3    0.04    0.66
  18   5   3    0.09    0.72
  18   3  -3    0.23    0.73
  -3  18  -3   -0.41    0.64
   3 -18  -3    0.26    0.67
   3 -18  -3   -0.02    0.48
  -3  18  -3   -0.22    0.44
 -18  -3  -3   -0.14    0.58
 -18  -3   3    0.18    0.53
  -3  18   3   -0.26    0.53
   3 -18   3    0.05    0.57
  18   3   3   -0.31    0.69
   3 -18   3   -0.71    0.50
  18   1  -3   -0.25    0.55
  -1  18  -3    0.06    0.52
   1 -18  -3    0.54    0.65
 -18  -1  -3   -0.09    0.49
  18   1  -3   -0.26    0.70
   1 -18  -3    0.60    0.65
  -1  18  -3   -0.29    0.79
   1 -18   3   -0.24    0.59
   1 -18   3    0.11    0.56
  18   1   3   -0.11    0.66
  -1  18   3   -0.13    0.46
   1  18  -3   -0.41    0.83
  -1 -18  -3   -0.28    0.46
  18  -1  -3    0.39    0.55
  18  -1  -3   -0.18    0.67
   1  18  -3    0.37    0.57
  -1 -18  -3   -0.01    0.64
  18  -1   3   -0.50    0.56
  -1 -18   3    0.49    0.55
  18  -1   3    0.73    0.73
  18  -1   3    0.60    0.72
   1  18   3    0.12    0.53
  -3 -18  -3    0.26    0.48
  18  -3  -3    0.17    0.65
   3  18  -3    0.64    0.69
  18  -3  -3    1.45    0.87
   3  18  -3   -0.85    0.73
  -3 -18   3   -0.30    0.53
  18  -3   3   -0.32    0.68
  18  -3   3    0.21    0.65
   3  18   3    0.96    0.59
   5  18  -3    1.45    0.81
   5  18  -3   -0.27    0.60
  18  -5  -3    0.46    0.76
  -5 -18  -3   -0.48    0.48
  -5 -18   3   -0.09    0.55
   5  18   3    0.10    0.62
  18  -5   3    0.04    0.72
  18  -5   3    0.88    0.79
  18  -7  -3   -0.09    0.71
   7  18  -3    0.33    0.74
  -7 -18  -3    0.59    0.62
  18  -7   3   -0.11    0.80
   7  18   3    0.24    0.66
  18  -7   3   -0.05    0.84
  -7 -18   3   -0.26    0.58
   4 -19  -3    0.60    0.69
   4 -19  -3    0.49    0.90
  -4  19  -3    0.59    0.68
   4 -19   3    0.23    0.78
 -19  -4   3    0.17    0.73
   4 -19   3    0.23    0.65
  -2  19  -3   -0.02    0.55
   2 -19  -3   -0.46    0.71
  -2  19  -3    0.47    0.84
 -19  -2  -3    0.49    0.78
   2 -19  -3    0.10    0.62
  19   2   3   -0.29    0.73
  -2  19   3   -0.01    0.49
   2 -19   3    0.31    0.62
   2 -19   3    0.16    0.60
   0  19  -3   -0.87    0.83
   0 -19  -3   -0.48    0.57
   0  19  -3    0.02    0.62
   0 -19  -3    0.67    0.70
   0 -19   3   -0.46    0.55
   0 -19   3   -1.12    0.52
  19   0   3    0.30    0.78
   0  19   3    1.08    0.69
   2  19  -3    0.45    0.80
  -2 -19  -3    0.42    0.68
   2  19  -3    1.28    0.89
  19  -2   3   -0.03    0.82
  19  -2   3    0.97    0.82
  -2 -19   3   -0.60    0.53
   2  19   3    0.21    0.65
  -4 -19  -3   -0.20    0.60
  19  -4  -3    0.06    0.89
   4  19  -3    0.09    0.64
  -4 -19   3    0.85    0.65
  19  -4   3    0.85    0.87
   4  19   3   -0.71    0.65
  19  -4   3   -0.27    0.73
   0   0  -4  543.19   24.73
   0   0  -4  543.09   23.81
   1  -1  -4  212.08    9.88
   1  -1  -4  217.42    9.52
  -1  -1  -4  215.22    9.54
  -1  -1  -4  238.57   10.83
  -1   1  -4  215.70    9.55
   1   1  -4  217.10    9.32
  -1  -1  -4  214.53    9.37
  -1   1  -4  205.26   10.84
   1  -1  -4  210.11    9.88
  -1  -1  -4  210.54    9.75
  -1  -1  -4  213.78    9.53
  -1   1  -4  212.31    9.91
  -1   1  -4  212.81    9.32
  -1  -1  -4  210.96    9.89
   1   1  -4  210.07    9.91
   1   1  -4  203.57    9.77
   1  -1   4  189.79   10.82
   1  -1   4  209.73    9.70
  -1  -1   4  210.53    9.32
   1   1   4  210.86    9.76
   1   1   4  218.75    9.38
   1  -1   4  207.95    9.54
  -1  -1   4  219.41    9.77
   1  -1   4  216.62    9.33
  -2   0  -4    0.11    0.13
   0   2  -4    0.09    0.15
  -2   0  -4    0.46    0.13
  -2   0  -4    0.39    0.14
   2   0  -4    0.33    0.11
   2   0  -4    0.48    0.12
  -2   0  -4    0.43    0.12
   0  -2  -4    0.29    0.19
   0  -2  -4    0.52    0.11
   0  -2  -4    0.75    0.18
   0  -2  -4    0.43    0.21
   2   0  -4    0.20    0.13
   0  -2  -4    0.40    0.12
   0  -2  -4    0.40    0.13
   0   2  -4    0.50    0.15
   0   2  -4    0.55    0.16
   0  -2  -4    0.33    0.09
   0   2   4    0.39    0.09
   2   0   4    0.28    0.15
  -2   0   4    0.27    0.10
   0   2   4    0.32    0.10
   2   0   4    0.40    0.13
   0  -2   4    0.45    0.09
   0   2   4    0.39    0.14
  -2   0   4    0.45    0.11
   0  -2   4    0.32    0.09
   0  -2   4    0.54    0.18
  -2   0   4    0.23    0.11
   2   0   4    0.17    0.14
   2   0   4    0.40    0.13
   0   2   4    0.47    0.10
   0  -2   4    0.42    0.15
   2   0   4    0.68    0.12
   0  -2   4    0.30    0.13
   2  -2  -4    3.48    0.26
  -2   2  -4    2.36    0.26
  -2  -2  -4    2.35    0.25
   2   2  -4    2.66    0.25
   2   2  -4    2.73    0.32
  -2  -2  -4    2.66    0.27
  -2  -2  -4    2.42    0.26
  -2   2  -4    3.09    0.31
  -2  -2  -4    3.46    0.35
  -2   2  -4    3.32    0.35
   2   2  -4    2.94    0.27
   2   2  -4    3.08    0.25
   2   2  -4    2.77    0.31
  -2  -2  -4    2.42    0.29
   2  -2  -4    2.54    0.27
   2   2   4    3.20    0.32
  -2  -2   4    3.08    0.28
  -2  -2   4    3.11    0.32
   2   2   4    2.73    0.27
   2  -2   4    2.08    0.34
   2   2   4    2.88    0.27
   2   2   4    2.83    0.26
   2  -2   4    2.54    0.27
   2   2   4    2.87    0.29
  -2   2   4    2.96    0.25
   2  -2   4    2.95    0.31
  -2   2   4    3.08    0.27
   2   2   4    2.52    0.31
  -2   2   4    3.38    0.30
  -2  -2   4    2.84    0.28
  -2  -2   4    2.42    0.25
  -2  -2   4    2.70    0.24
   2  -2   4    2.96    0.26
  -1   3  -4    9.20    0.68
   1  -3  -4    7.87    0.57
  -3  -1  -4    8.82    0.58
  -3  -1  -4    9.22    0.57
  -1   3  -4   10.86    0.63
  -3  -1  -4    9.12    0.59
   3   1  -4   10.14    0.64
  -1   3  -4    8.90    0.59
   1  -3  -4    9.03    0.61
  -1   3  -4    9.79    0.64
   3   1  -4   10.16    0.56
   1  -3  -4    9.32    0.55
   1  -3  -4    9.85    0.71
   1  -3  -4   10.33    0.53
   3   1  -4   10.10    0.60
   3   1  -4    9.51    0.55
  -3  -1  -4    9.33    0.62
  -3  -1   4    9.23    0.56
   3   1   4    9.31    0.56
  -1   3   4    9.63    0.66
  -3  -1   4    8.94    0.58
   3   1   4    8.70    0.59
   3   1   4    9.22    0.59
   3   1   4   10.03    0.58
   1  -3   4    8.80    0.69
  -1   3   4    9.13    0.54
  -3  -1   4   10.21    0.58
   1  -3   4    9.22    0.60
  -3  -1   4    8.80    0.57
   1  -3   4    9.58    0.63
  -1   3   4    9.01    0.57
  -1   3   4    9.81    0.55
  -1   3   4    8.89    0.55
  -1   3   4    9.04    0.52
   3  -1  -4   25.69    1.26
  -3   1  -4   26.07    1.38
   1   3  -4   26.50    1.42
   1   3  -4   26.52    1.25
   3  -1  -4   27.06    1.38
  -1  -3  -4   26.37    1.31
  -1  -3  -4   26.41    1.35
  -1  -3  -4   26.39    1.33
  -3   1  -4   24.11    1.32
   1   3  -4   25.83    1.40
  -1  -3  -4   27.32    1.38
   1   3  -4   25.54    1.35
  -3   1  -4   26.30    1.30
   1   3  -4   27.36    1.52
  -1  -3  -4   26.54    1.40
   3  -1  -4   26.90    1.31
   1   3  -4   26.49    1.30
  -1  -3  -4   26.73    1.37
  -1  -3  -4   29.58    1.55
   3  -1   4   24.71    1.51
  -1  -3   4   27.36    1.38
   1   3   4   24.16    1.35
  -1  -3   4   26.32    1.30
  -3   1   4   29.10    1.35
   1   3   4   26.13    1.31
   1   3   4   25.95    1.40
  -3   1   4   28.84    1.31
   3  -1   4   27.22    1.35
   1   3   4   27.36    1.30
   1   3   4   26.47    1.34
   3  -1   4   26.75    1.38
   1   3   4   25.44    1.35
   3  -1   4   25.71    1.32
  -3   1   4   25.87    1.26
   1   3   4   30.72    1.53
  -1  -3   4   25.71    1.25
   3  -1   4   27.95    1.30
  -3  -3  -4    0.14    0.25
   3  -3  -4    0.03    0.13
   3   3  -4   -0.46    0.21
   3   3  -4    0.16    0.18
   3  -3  -4   -0.35    0.22
  -3  -3  -4   -0.02    0.22
   3   3  -4    0.42    0.28
  -3  -3  -4    0.28    0.18
  -3   3  -4   -0.15    0.20
  -3  -3  -4   -0.18    0.16
  -3  -3  -4    0.20    0.18
   3  -3  -4    0.01    0.25
  -3   3  -4   -0.20    0.17
   3  -3   4   -0.07    0.27
   3   3   4    0.30    0.18
   3  -3   4    0.35    0.17
  -3   3   4    0.13    0.07
   3   3   4    0.31    0.19
  -3  -3   4   -0.09    0.17
   3  -3   4    0.55    0.33
  -3  -3   4    0.34    0.18
   3   3   4    0.40    0.15
  -3   3   4    0.12    0.20
  -3   3   4    0.20    0.16
  -3  -3   4    0.17    0.19
  -2   4  -4  402.33   18.76
   4   2  -4  401.27   18.74
  -4  -2  -4  402.03   18.72
  -4  -2  -4  404.14   17.67
   4   2  -4  406.05   18.35
  -4  -2  -4  401.90   18.03
  -2   4  -4  391.19   18.42
   4   2  -4  403.18   18.38
   2  -4  -4  416.69   20.52
   2  -4  -4  411.52   18.28
  -2   4  -4  373.28   18.05
   2  -4  -4  407.33   18.73
   2  -4  -4  372.67   18.02
   4   2  -4  379.75   17.62
   4   2  -4  407.75   18.04
  -4  -2  -4  393.62   18.39
  -2   4   4  428.00   18.71
   4   2   4  403.48   18.39
   4   2   4  396.84   18.71
  -2   4   4  404.74   18.01
   4   2   4  388.80   18.02
  -4  -2   4  407.98   17.64
  -4  -2   4  406.33   18.73
   2  -4   4  384.49   18.74
   2  -4   4  390.01   20.51
  -2   4   4  403.82   18.27
  -2   4   4  391.06   18.71
  -4  -2   4  417.82   18.03
   2  -4   4  380.46   18.05
  -2   4   4  427.25   20.49
   0   4  -4    4.27    0.41
   4   0  -4    4.61    0.37
   4   0  -4    3.75    0.35
  -4   0  -4    3.30    0.37
   4   0  -4    4.28    0.42
   0  -4  -4    3.90    0.36
   0  -4  -4    4.85    0.51
   4   0  -4    4.34    0.34
   0   4  -4    3.84    0.42
  -4   0  -4    3.91    0.37
  -4   0  -4    3.73    0.40
   0   4  -4    3.54    0.45
   0  -4  -4    4.23    0.42
   0  -4  -4    4.20    0.35
   0  -4  -4    3.69    0.43
   0  -4  -4    3.76    0.44
  -4   0  -4    3.52    0.36
   0  -4  -4    3.99    0.38
  -4   0   4    4.11    0.32
  -4   0   4    4.25    0.37
   0   4   4    3.87    0.34
   0  -4   4    3.66    0.32
   4   0   4    4.61    0.37
   0  -4   4    3.12    0.42
   0   4   4    3.74    0.36
   0  -4   4    3.57    0.38
   0   4   4    4.20    0.40
  -4   0   4    4.62    0.38
   4   0   4    3.99    0.38
   0   4   4    4.34    0.37
   4   0   4    3.93    0.39
   0   4   4    4.35    0.39
   0  -4   4    3.72    0.35
   4   0   4    3.57    0.34
   0   4   4    4.84    0.47
   0  -4   4    3.77    0.40
   2   4  -4    0.11    0.20
  -4   2  -4   -0.20    0.16
  -2  -4  -4    0.21    0.24
  -2  -4  -4   -0.06    0.16
   2   4  -4    0.05    0.14
   2   4  -4    0.09    0.13
   2   4  -4   -0.02    0.28
   4  -2  -4   -0.33    0.22
  -2  -4  -4   -0.19    0.15
  -2  -4  -4    0.07    0.14
   2   4  -4    0.13    0.23
  -2  -4  -4    0.12    0.25
   2   4  -4    0.35    0.15
  -2  -4  -4   -0.04    0.22
  -2  -4  -4    0.07    0.16
   4  -2  -4    0.16    0.15
  -4   2  -4    0.14    0.17
  -2  -4   4   -0.05    0.17
  -4   2   4   -0.11    0.07
  -4   2   4    0.24    0.21
   4  -2   4    0.12    0.32
   2   4   4    0.23    0.18
   4  -2   4   -0.27    0.26
   2   4   4   -0.12    0.16
  -2  -4   4   -0.04    0.17
   2   4   4   -0.35    0.23
  -2  -4   4   -0.21    0.17
   2   4   4   -0.09    0.22
  -4   2   4    0.14    0.18
   2   4   4    0.19    0.17
   4  -2   4    0.12    0.14
  -2  -4   4    0.24    0.18
   4  -2   4    0.25    0.18
   2   4   4   -0.22    0.20
  -4  -4  -4   48.91    2.49
   4  -4  -4   50.79    2.41
   4   4  -4   49.49    2.32
   4   4  -4   49.63    2.42
   4   4  -4   50.74    2.42
   4   4  -4   49.30    2.54
   4  -4  -4   48.42    2.79
  -4  -4  -4   48.86    2.40
  -4   4  -4   46.46    2.41
  -4   4  -4   45.85    2.50
   4  -4  -4   46.47    2.50
  -4  -4  -4   48.90    2.50
   4   4  -4   46.35    2.49
  -4  -4  -4   47.28    2.39
   4   4   4   48.45    2.49
  -4   4   4   50.07    2.48
  -4  -4   4   49.89    2.51
   4   4   4   48.50    2.38
  -4  -4   4   47.67    2.49
   4   4   4   50.71    2.44
   4   4   4   51.04    2.73
  -4   4   4   48.27    2.39
   4  -4   4   49.06    2.79
  -4  -4   4   50.90    2.41
   4  -4   4   48.31    2.55
  -4  -4   4   52.27    2.44
  -4  -4   4   47.66    2.33
  -4   4   4   47.13    2.30
   4   4   4   45.88    2.48
   4  -4   4   48.68    2.42
   3  -5  -4   16.16    1.20
   5   3  -4   17.13    0.94
  -3   5  -4   14.59    1.02
   5   3  -4   15.66    0.98
  -5  -3  -4   15.86    1.03
   5   3  -4   15.63    0.96
   5   3  -4   16.96    1.02
   3  -5  -4   16.97    0.87
  -3   5  -4   17.33    1.07
  -5  -3  -4   16.63    1.02
   3  -5  -4   17.49    0.98
  -5  -3  -4   16.41    1.02
  -5  -3  -4   16.75    0.98
   3  -5  -4   15.92    1.04
  -3   5  -4   15.61    0.98
   5   3  -4   15.48    1.07
   3  -5   4   15.77    1.10
  -3   5   4   16.24    0.88
  -5  -3   4   16.89    0.98
  -5  -3   4   15.82    0.97
   3  -5   4   14.40    1.18
  -5  -3   4   15.92    1.00
  -3   5   4   16.86    1.13
   3  -5   4   16.07    1.00
   5   3   4   15.62    1.04
  -5  -3   4   15.64    1.00
   5   3   4   16.64    1.03
  -3   5   4   16.73    0.99
   5   3   4   16.55    0.95
  -3   5   4   15.58    1.03
  -3   5   4   16.29    0.96
  -5  -3   4   16.73    0.99
   1  -5  -4   21.87    1.17
   5   1  -4   19.97    1.10
   1  -5  -4   21.39    1.35
   5   1  -4   21.19    1.11
  -1   5  -4   21.43    1.18
  -5  -1  -4   18.23    1.10
  -5  -1  -4   21.00    1.16
   1  -5  -4   21.17    1.08
  -5  -1  -4   20.68    1.17
  -1   5  -4   20.25    1.22
   5   1  -4   20.18    1.08
   5   1  -4   18.99    1.12
   1  -5  -4   20.27    1.12
   5   1  -4   18.40    1.16
   1  -5  -4   18.61    1.19
  -1   5  -4   17.52    1.11
  -5  -1  -4   18.51    1.12
  -1   5   4   19.74    1.16
   1  -5   4   19.72    1.13
  -5  -1   4   18.80    1.11
  -5  -1   4   20.38    1.14
   5   1   4   19.37    1.17
   1  -5   4   19.67    1.32
  -1   5   4   20.75    1.14
   5   1   4   19.06    1.08
   5   1   4   20.57    1.15
  -5  -1   4   20.16    1.09
  -5  -1   4   18.50    1.08
  -1   5   4   20.44    1.11
  -1   5   4   21.80    1.30
  -1   5   4   20.15    1.08
  -1   5   4   20.58    1.08
  -1  -5  -4   11.31    0.71
  -5   1  -4   11.92    0.74
   5  -1  -4   13.15    0.72
   5  -1  -4   10.73    0.70
   5  -1  -4   14.56    0.85
   1   5  -4   10.29    0.67
   1   5  -4   12.42    0.85
  -1  -5  -4   10.05    0.85
  -5   1  -4   10.09    0.70
   1   5  -4    9.14    0.75
   1   5  -4   10.18    0.74
  -5   1  -4   10.43    0.72
  -1  -5  -4    9.47    0.67
  -1  -5  -4   11.75    0.80
  -1  -5  -4   10.23    0.70
  -1  -5  -4   10.22    0.77
  -1  -5  -4   10.61    0.74
   1   5   4   10.08    0.75
   5  -1   4   11.06    0.78
  -5   1   4   12.47    0.73
   5  -1   4    9.58    0.68
   1   5   4   12.26    0.85
  -5   1   4   11.28    0.62
  -1  -5   4   10.89    0.75
  -5   1   4   10.54    0.71
   5  -1   4   10.49    0.72
   1   5   4   11.21    0.73
   1   5   4   10.20    0.67
   1   5   4   10.05    0.76
  -1  -5   4   11.06    0.75
  -1  -5   4   10.82    0.68
   1   5   4   10.86    0.72
  -1  -5   4    9.81    0.66
  -1  -5   4    9.98    0.86
   1   5   4   11.47    0.76
   5  -1   4   12.29    0.72
   3   5  -4    9.13    0.57
  -3  -5  -4    8.64    0.67
  -3  -5  -4    8.59    0.61
  -3  -5  -4    7.67    0.66
   3   5  -4    8.42    0.69
   3   5  -4    9.15    0.62
  -5   3  -4    8.96    0.70
   5  -3  -4    8.59    0.72
  -3  -5  -4    9.70    0.70
   5  -3  -4    7.73    0.60
  -3  -5  -4   10.31    0.73
  -5   3  -4    7.32    0.62
   3   5   4   11.57    0.73
   5  -3   4    7.27    0.61
   5  -3   4    8.51    0.63
   3   5   4   11.13    0.78
  -5   3   4    9.02    0.66
   3   5   4    9.23    0.66
   3   5   4    7.98    0.59
   5  -3   4    8.24    0.84
   3   5   4    8.49    0.69
  -3  -5   4    8.24    0.67
  -5   3   4    8.29    0.61
   3   5   4    9.26    0.71
   5  -3   4    6.95    0.70
  -3  -5   4    7.37    0.60
  -3  -5   4    8.90    0.62
   3   5   4    7.63    0.67
  -5   5  -4   53.17    2.72
   5   5  -4   49.27    2.61
  -5  -5  -4   52.83    2.71
  -5  -5  -4   49.64    2.58
   5  -5  -4   52.13    2.59
   5   5  -4   53.51    2.75
   5   5  -4   52.70    2.51
   5  -5  -4   52.17    3.02
  -5  -5  -4   52.85    2.68
   5   5  -4   48.60    2.58
   5   5  -4   50.93    2.70
  -5  -5  -4   52.59    2.58
   5  -5  -4   49.72    2.71
   5   5   4   53.19    2.70
  -5   5   4   50.72    2.56
  -5   5   4   53.16    2.68
   5   5   4   49.07    2.68
  -5   5   4   50.58    2.48
   5  -5   4   49.21    2.75
   5   5   4   51.35    2.94
  -5  -5   4   52.88    2.58
   5  -5   4   50.64    2.61
  -5  -5   4   48.73    2.51
   5   5   4   50.57    2.56
   5  -5   4   52.46    3.04
  -5  -5   4   54.44    2.73
  -5  -5   4   53.39    2.62
   5   5   4   58.00    2.66
   6   4  -4    3.80    0.46
   6   4  -4    4.95    0.49
   4  -6  -4    4.49    0.48
   4  -6  -4    4.26    0.66
   6   4  -4    3.88    0.54
  -4   6  -4    4.67    0.55
   6   4  -4    4.36    0.52
   6   4  -4    4.31    0.49
  -4   6  -4    5.08    0.54
   4  -6  -4    3.38    0.52
  -6  -4  -4    5.18    0.55
  -6  -4  -4    4.63    0.51
  -6  -4  -4    5.04    0.51
  -6  -4  -4    3.64    0.48
   6   4   4    4.20    0.46
  -4   6   4    5.01    0.61
   4  -6   4    4.32    0.64
  -6  -4   4    4.21    0.47
  -6  -4   4    4.07    0.48
  -6  -4   4    4.83    0.48
  -4   6   4    4.58    0.47
  -4   6   4    4.85    0.54
  -6  -4   4    4.52    0.53
  -4   6   4    3.95    0.37
   6   4   4    3.81    0.50
  -4   6   4    4.16    0.49
   4  -6   4    3.77    0.48
   6   4   4    3.04    0.48
   4  -6   4    3.64    0.53
  -2   6  -4    4.86    0.57
   6   2  -4    4.09    0.47
   2  -6  -4    4.87    0.55
  -2   6  -4    4.93    0.54
   2  -6  -4    4.58    0.48
   6   2  -4    4.44    0.52
   6   2  -4    4.72    0.48
   6   2  -4    4.22    0.47
   2  -6  -4    4.43    0.41
   6   2  -4    5.77    0.50
   2  -6  -4    5.56    0.67
  -6  -2  -4    6.25    0.58
  -6  -2  -4    5.66    0.53
  -6  -2  -4    5.78    0.56
  -6  -2  -4    4.58    0.49
   6   2   4    4.91    0.52
   6   2   4    4.81    0.47
  -2   6   4    4.98    0.45
   6   2   4    4.00    0.53
  -2   6   4    5.87    0.52
  -6  -2   4    4.87    0.49
   6   2   4    5.48    0.52
  -2   6   4    5.23    0.51
   2  -6   4    4.67    0.50
  -6  -2   4    4.97    0.52
  -2   6   4    5.89    0.57
  -6  -2   4    5.21    0.51
   2  -6   4    5.87    0.57
   2  -6   4    4.72    0.66
  -2   6   4    5.96    0.63
  -6  -2   4    6.34    0.54
   0   6  -4   39.09    2.05
   6   0  -4   34.94    1.97
   0  -6  -4   37.57    2.01
   0  -6  -4   37.15    1.92
   6   0  -4   37.15    1.88
  -6   0  -4   38.76    1.91
   0  -6  -4   35.01    1.91
   6   0  -4   36.92    1.90
  -6   0  -4   37.68    1.98
   0   6  -4   35.24    1.93
  -6   0  -4   36.43    1.89
   0  -6  -4   39.20    2.00
   0  -6  -4   35.46    1.92
   0  -6  -4   39.20    2.25
   0   6  -4   38.55    2.04
   6   0   4   37.74    1.96
  -6   0   4   34.60    1.89
   0   6   4   34.19    1.97
   0   6   4   37.47    1.96
   0   6   4   37.95    1.90
   6   0   4   37.21    1.98
   0   6   4   39.40    2.20
   0   6   4   37.63    1.93
   0  -6   4   39.12    1.96
   0  -6   4   34.29    2.18
  -6   0   4   37.67    1.87
   0   6   4   36.17    1.85
   0  -6   4   37.66    2.00
  -6   0   4   36.44    1.95
   0  -6   4   37.54    1.92
   0  -6   4   35.17    1.82
   6   0   4   36.79    1.89
  -6   0   4   36.22    1.89
   2   6  -4    2.23    0.46
  -6   2  -4    2.43    0.38
   2   6  -4    2.76    0.36
  -2  -6  -4    3.40    0.38
  -6   2  -4    2.91    0.39
   2   6  -4    2.36    0.33
  -2  -6  -4    2.65    0.42
   6  -2  -4    3.55    0.43
  -2  -6  -4    2.88    0.46
   2   6  -4    2.70    0.46
  -2  -6  -4    2.73    0.37
  -2  -6  -4    2.70    0.41
  -2  -6  -4    2.98    0.41
   2   6  -4    2.43    0.39
  -2  -6  -4    4.19    0.47
  -6   2  -4    2.66    0.39
   2   6  -4    2.66    0.31
   6  -2  -4    2.75    0.37
   6  -2  -4    2.62    0.39
   6  -2   4    2.37    0.47
  -2  -6   4    2.79    0.35
  -2  -6   4    2.92    0.39
   2   6   4    2.87    0.44
  -2  -6   4    3.67    0.43
   6  -2   4    3.00    0.39
   2   6   4    2.97    0.41
  -2  -6   4    3.31    0.40
   6  -2   4    2.77    0.47
   6  -2   4    2.77    0.36
  -6   2   4    3.44    0.40
   2   6   4    2.38    0.41
  -6   2   4    3.20    0.29
  -6   2   4    2.44    0.36
   2   6   4    2.78    0.46
   2   6   4    2.77    0.43
   2   6   4    2.56    0.34
  -6   4  -4    1.54    0.37
   4   6  -4    2.06    0.35
  -4  -6  -4    1.67    0.38
   4   6  -4    1.90    0.42
   6  -4  -4    2.45    0.35
   4   6  -4    1.93    0.41
  -4  -6  -4    1.66    0.32
   4   6  -4    2.08    0.33
  -4  -6  -4    2.06    0.41
   6  -4  -4    1.50    0.47
  -4  -6  -4    1.25    0.37
   4   6  -4    2.06    0.32
   6  -4  -4    1.90    0.42
  -4  -6   4    2.56    0.41
   4   6   4    2.39    0.42
  -4  -6   4    2.23    0.34
  -4  -6   4    2.03    0.31
   4   6   4    2.18    0.40
   4   6   4    2.35    0.45
   6  -4   4    2.08    0.42
   6  -4   4    1.83    0.36
   4   6   4    2.10    0.38
   6  -4   4    1.37    0.40
  -6   4   4    1.87    0.35
   4   6   4    2.01    0.34
   6  -4   4    2.22    0.36
   4   6   4    2.20    0.43
  -6   4   4    1.99    0.35
  -4  -6   4    2.35    0.36
   6   6  -4    0.09    0.23
  -6   6  -4   -0.31    0.22
   6   6  -4    0.04    0.20
  -6   6  -4    0.01    0.19
   6  -6  -4    0.71    0.39
  -6  -6  -4   -0.26    0.29
   6  -6  -4    0.03    0.21
   6   6  -4    0.30    0.29
  -6  -6  -4    0.02    0.24
   6   6  -4    0.00    0.22
  -6  -6  -4   -0.08    0.21
   6  -6  -4   -0.32    0.28
   6   6   4    0.02    0.27
   6  -6   4    0.18    0.24
   6  -6   4   -0.28    0.25
  -6  -6   4    0.45    0.28
  -6   6   4    0.20    0.24
  -6  -6   4    0.33    0.21
   6  -6   4   -0.07    0.35
  -6   6   4   -0.23    0.22
  -6   6   4    0.03    0.11
  -6  -6   4    0.05    0.23
  -6  -6   4   -0.09    0.25
   6   6   4    0.10    0.26
   6   6   4    0.27    0.24
   6   6   4   -0.17    0.20
   7   5  -4    7.48    0.68
   7   5  -4    7.73    0.71
   5  -7  -4    7.02    0.87
   5  -7  -4    9.22    0.74
  -7  -5  -4    8.70    0.73
  -7  -5  -4    6.97    0.72
   7   5  -4    6.84    0.74
  -5   7  -4    8.38    0.80
  -5   7  -4    7.30    0.71
   5  -7  -4    7.02    0.77
  -7  -5  -4    7.22    0.69
   7   5  -4    7.54    0.76
   7   5   4    7.58    0.75
  -7  -5   4    7.92    0.68
   7   5   4    7.92    0.74
  -5   7   4    7.73    0.76
  -7  -5   4    8.33    0.77
   5  -7   4    7.02    0.89
  -7  -5   4    8.07    0.71
   5  -7   4    7.27    0.78
  -5   7   4    8.28    0.71
  -5   7   4    6.42    0.68
  -5   7   4    7.94    0.56
   7   5   4    8.03    0.68
   5  -7   4    6.35    0.69
   7   5   4    7.86    0.74
  -7  -5   4    7.87    0.67
  -3   7  -4   65.88    3.45
  -3   7  -4   67.83    3.51
   3  -7  -4   72.47    3.37
   7   3  -4   65.24    3.41
  -7  -3  -4   68.37    3.35
   3  -7  -4   67.98    3.29
   7   3  -4   72.06    3.36
  -7  -3  -4   67.91    3.42
   7   3  -4   63.48    3.47
   3  -7  -4   65.82    3.49
   3  -7  -4   65.10    3.87
   7   3  -4   69.34    3.40
  -7  -3  -4   67.92    3.30
   7   3  -4   70.43    3.27
  -7  -3  -4   70.24    3.49
  -3   7   4   67.37    3.44
  -7  -3   4   70.33    3.47
   3  -7   4   65.30    3.38
   7   3   4   66.09    3.45
  -7  -3   4   68.09    3.31
   7   3   4   65.43    3.31
   3  -7   4   60.73    3.84
  -3   7   4   73.33    3.88
  -7  -3   4   69.73    3.28
   7   3   4   68.94    3.44
   3  -7   4   69.29    3.52
  -3   7   4   64.49    3.29
  -3   7   4   67.94    3.48
  -3   7   4   68.76    3.31
  -7  -1  -4   10.98    0.80
   1  -7  -4    8.71    0.90
   1  -7  -4   10.08    0.73
   7   1  -4   12.66    0.81
   1  -7  -4    9.73    0.77
  -1   7  -4   15.08    0.91
  -1   7  -4   12.65    0.95
   1  -7  -4    9.98    0.82
  -7  -1  -4    9.91    0.78
   7   1  -4   10.40    0.82
  -7  -1  -4    9.63    0.77
   1  -7  -4   10.39    0.85
   1  -7  -4   11.92    0.85
   7   1  -4    9.61    0.74
   7   1  -4    9.16    0.77
  -1   7  -4   13.27    0.92
  -7  -1   4   10.33    0.73
   7   1   4   11.16    0.82
  -1   7   4   10.03    0.77
   1  -7   4   14.32    1.08
  -1   7   4   10.70    0.85
  -7  -1   4    8.57    0.77
   1  -7   4   13.21    0.81
   1  -7   4   10.86    0.82
  -1   7   4    9.90    0.72
  -7  -1   4   10.11    0.78
  -7  -1   4   10.84    0.76
   7   1   4   10.49    0.76
  -1   7   4    9.46    0.94
  -1   7   4   11.45    0.82
   7   1   4    9.86    0.82
   7  -1  -4   -0.35    0.19
   7  -1  -4    0.18    0.31
  -1  -7  -4    0.15    0.24
  -1  -7  -4    0.05    0.21
  -1  -7  -4   -0.09    0.26
  -7   1  -4    0.05    0.21
   1   7  -4   -0.04    0.18
   1   7  -4    0.26    0.31
  -1  -7  -4    0.41    0.22
   1   7  -4    0.05    0.25
   7  -1  -4    0.13    0.23
  -7   1  -4   -0.11    0.21
  -7   1  -4   -0.25    0.20
  -1  -7  -4    0.15    0.28
  -1  -7  -4   -0.18    0.25
  -1  -7   4   -0.15    0.23
  -7   1   4   -0.02    0.22
   1   7   4    0.09    0.23
   1   7   4    0.21    0.27
  -7   1   4    0.08    0.14
   7  -1   4   -0.21    0.25
   7  -1   4    0.11    0.24
  -1  -7   4   -0.26    0.21
   7  -1   4    0.14    0.22
   1   7   4   -0.03    0.22
  -7   1   4    0.17    0.21
  -1  -7   4    0.02    0.20
   1   7   4    0.07    0.18
  -1  -7   4    0.20    0.23
   7  -1   4    0.03    0.19
   1   7   4   -0.10    0.23
   1   7   4    0.43    0.28
  -1  -7   4    0.14    0.27
   3   7  -4    0.52    0.31
  -3  -7  -4    0.42    0.24
   3   7  -4    0.45    0.24
  -7   3  -4    0.44    0.27
   7  -3  -4    0.70    0.25
   3   7  -4    0.71    0.37
  -3  -7  -4    0.28    0.30
  -3  -7  -4    0.31    0.26
   3   7  -4    0.65    0.25
  -3  -7  -4    0.73    0.30
   7  -3  -4    0.42    0.28
  -3  -7  -4    0.72    0.28
  -3  -7  -4    0.60    0.33
   3   7  -4    1.08    0.30
  -7   3   4    0.54    0.28
  -3  -7   4    0.70    0.29
  -7   3   4    0.44    0.24
   3   7   4    0.06    0.28
  -3  -7   4    0.54    0.25
   3   7   4    0.17    0.25
   3   7   4    0.67    0.23
   3   7   4    1.67    0.44
   7  -3   4    0.49    0.34
   7  -3   4    0.42    0.24
   3   7   4    0.58    0.27
   7  -3   4    0.55    0.35
  -3  -7   4    0.52    0.24
   3   7   4    0.69    0.29
  -5  -7  -4    0.16    0.26
   5   7  -4    0.32    0.21
   7  -5  -4    0.50    0.26
   5   7  -4    0.12    0.22
   5   7  -4   -0.01    0.21
  -5  -7  -4    0.22    0.32
   5   7  -4    0.54    0.33
   5   7  -4   -0.45    0.30
   7  -5  -4    0.52    0.33
  -5  -7  -4    0.31    0.28
   7  -5  -4    0.69    0.35
  -5  -7   4    0.40    0.27
  -7   5   4    0.18    0.27
   5   7   4    0.74    0.29
  -7   5   4    0.55    0.16
  -5  -7   4    0.21    0.32
  -7   5   4    0.31    0.24
  -5  -7   4    0.81    0.27
   5   7   4    0.21    0.24
   5   7   4    0.18    0.27
  -5  -7   4    0.59    0.27
   5   7   4    0.88    0.35
   5   7   4   -0.13    0.27
   7   7  -4    1.58    0.41
   7  -7  -4    1.83    0.45
   7  -7  -4    1.26    0.47
   7   7  -4    1.44    0.38
   7   7  -4    2.13    0.48
  -7  -7  -4    1.52    0.38
   7  -7  -4    1.40    0.37
  -7  -7  -4    1.54    0.46
  -7   7  -4    2.62    0.44
  -7  -7  -4    2.11    0.40
   7   7  -4    1.33    0.36
   7   7   4    2.85    0.50
  -7   7   4    2.06    0.28
  -7   7   4    2.24    0.41
  -7  -7   4    1.83    0.36
   7  -7   4    2.26    0.50
   7  -7   4    2.61    0.45
   7   7   4    1.39    0.40
   7   7   4    2.93    0.51
   7   7   4    1.78    0.38
   7  -7   4    1.74    0.54
  -7  -7   4    2.48    0.42
  -8  -6  -4    0.39    0.33
   6  -8  -4   -0.13    0.39
  -6   8  -4    0.33    0.30
  -6   8  -4    0.01    0.25
   8   6  -4   -0.50    0.23
   8   6  -4    0.14    0.32
   8   6  -4   -0.09    0.25
  -8  -6  -4    0.36    0.27
   8   6  -4    0.32    0.27
   6  -8  -4    0.28    0.29
   6  -8  -4   -0.19    0.30
  -6   8   4    0.04    0.16
   6  -8   4    0.53    0.31
  -6   8   4    0.24    0.26
   6  -8   4    0.20    0.35
  -8  -6   4    0.23    0.29
   8   6   4   -0.34    0.33
   8   6   4    0.18    0.27
   8   6   4   -0.19    0.27
   8   6   4   -0.25    0.23
   6  -8   4    0.08    0.36
  -8  -6   4    0.13    0.26
  -6   8   4    0.38    0.31
   4  -8  -4  138.05    7.36
   8   4  -4  138.53    6.53
   4  -8  -4  137.31    6.40
  -4   8  -4  133.15    6.65
   8   4  -4  134.16    6.37
   4  -8  -4  135.29    6.66
  -4   8  -4  127.31    6.51
  -8  -4  -4  136.77    6.27
   8   4  -4  133.10    6.48
   4  -8  -4  135.74    6.34
  -8  -4  -4  135.47    6.63
   8   4  -4  132.62    6.63
  -8  -4  -4  128.59    6.38
   8   4   4  133.89    6.59
   4  -8   4  128.79    6.63
   8   4   4  137.36    6.36
   4  -8   4  128.60    7.31
  -4   8   4  130.60    6.62
  -4   8   4  131.38    6.36
  -8  -4   4  144.85    6.36
   8   4   4  136.75    6.54
   4  -8   4  137.10    6.42
  -4   8   4  132.57    6.60
  -8  -4   4  135.60    6.22
  -4   8   4  135.48    6.34
   8   2  -4    2.68    0.43
   8   2  -4    3.79    0.47
   2  -8  -4    3.57    0.43
   2  -8  -4    2.88    0.44
  -8  -2  -4    3.97    0.50
  -2   8  -4    4.06    0.54
  -2   8  -4    3.14    0.53
  -2   8  -4    3.43    0.51
   2  -8  -4    3.61    0.63
  -8  -2  -4    4.65    0.56
  -8  -2  -4    3.01    0.47
   2  -8  -4    3.53    0.54
   8   2  -4    3.17    0.50
  -2   8   4    3.72    0.50
   8   2   4    2.70    0.47
   8   2   4    3.72    0.46
   2  -8   4    3.57    0.62
  -2   8   4    3.70    0.51
  -2   8   4    4.07    0.44
   2  -8   4    3.49    0.49
  -8  -2   4    3.18    0.47
  -8  -2   4    3.99    0.51
   8   2   4    4.06    0.51
  -8  -2   4    4.29    0.48
  -2   8   4    3.85    0.48
   0  -8  -4   31.37    1.76
   8   0  -4   32.06    1.83
   0  -8  -4   31.68    1.78
   0  -8  -4   32.83    1.84
  -8   0  -4   28.68    1.70
  -8   0  -4   33.79    1.81
   0   8  -4   29.62    1.86
   8   0  -4   29.63    1.72
   0  -8  -4   30.83    1.76
   0   8  -4   32.43    1.84
   0   8  -4   31.69    1.82
   0  -8  -4   31.76    2.05
   0  -8   4   32.29    2.02
   0  -8   4   29.70    1.64
   0   8   4   29.80    1.79
  -8   0   4   29.40    1.73
   0   8   4   31.30    1.71
   0  -8   4   33.93    1.75
   8   0   4   31.83    1.78
   0   8   4   30.59    1.68
  -8   0   4   32.15    1.77
   8   0   4   30.32    1.70
   0   8   4   31.04    1.79
   0   8   4   29.97    1.73
   0  -8   4   30.89    1.78
   8   0   4   29.12    1.78
  -8   0   4   35.15    1.74
   8  -2  -4    5.15    0.59
  -2  -8  -4    6.29    0.69
  -2  -8  -4    6.30    0.66
   2   8  -4    6.24    0.59
   2   8  -4    5.65    0.58
  -2  -8  -4    4.94    0.59
   2   8  -4    5.11    0.66
  -8   2  -4    7.05    0.67
   8  -2  -4    6.04    0.60
   2   8  -4    4.91    0.67
  -8   2  -4    5.07    0.58
  -2  -8  -4    5.47    0.72
  -2  -8  -4    6.22    0.66
   2   8   4    5.37    0.62
  -8   2   4    5.74    0.60
  -2  -8   4    5.30    0.54
   8  -2   4    5.82    0.57
  -8   2   4    6.02    0.59
   2   8   4    5.44    0.58
  -2  -8   4    6.57    0.65
   2   8   4    5.25    0.61
   2   8   4    6.68    0.63
  -2  -8   4    4.69    0.60
  -2  -8   4    6.34    0.59
   8  -2   4    5.95    0.64
   2   8   4    4.87    0.54
   2   8   4    5.32    0.63
   8  -2   4    4.28    0.66
  -8   4  -4    5.67    0.64
   8  -4  -4    4.34    0.58
   4   8  -4    5.31    0.63
   8  -4  -4    4.45    0.54
   4   8  -4    3.91    0.52
  -4  -8  -4    3.38    0.53
   4   8  -4    4.46    0.54
  -4  -8  -4    5.53    0.58
  -4  -8  -4    4.76    0.64
  -4  -8  -4    3.10    0.52
   4   8  -4    5.08    0.65
   4   8   4    4.37    0.61
  -8   4   4    5.65    0.57
   4   8   4    4.85    0.59
   8  -4   4    3.67    0.59
   4   8   4    5.20    0.58
   8  -4   4    4.20    0.67
  -8   4   4    5.51    0.61
   8  -4   4    4.72    0.54
  -4  -8   4    5.59    0.57
   4   8   4    4.43    0.60
   4   8   4    5.04    0.55
  -4  -8   4    4.13    0.47
   6   8  -4   14.17    1.15
   6   8  -4   15.99    1.09
   6   8  -4   13.77    1.17
   8  -6  -4   14.53    1.13
  -6  -8  -4   15.49    1.18
  -6  -8  -4   15.55    1.11
   6   8  -4   15.82    1.08
  -6  -8  -4   15.39    1.08
   8  -6  -4   15.80    1.32
   8  -6  -4   15.76    1.10
  -6  -8   4   14.00    0.98
   6   8   4   14.52    1.06
   8  -6   4   12.75    1.26
  -6  -8   4   16.28    1.11
   6   8   4   15.48    1.19
   8  -6   4   15.48    1.20
   6   8   4   14.66    1.15
   6   8   4   15.46    1.12
   8  -6   4   17.14    1.13
  -8   6   4   13.96    0.87
   6   8   4   15.09    1.11
  -8   6   4   17.50    1.11
   8   8  -4    2.30    0.50
   8  -8  -4    1.89    0.59
   8  -8  -4    2.20    0.46
  -8   8  -4    2.24    0.45
   8   8  -4    2.23    0.59
  -8  -8  -4    1.89    0.44
  -8   8  -4    2.74    0.50
   8  -8  -4    2.51    0.53
   8   8  -4    2.22    0.52
   8   8  -4    1.28    0.42
   8  -8   4    2.45    0.50
   8   8   4    1.92    0.49
  -8  -8   4    2.45    0.46
  -8  -8   4    2.50    0.52
   8  -8   4    2.58    0.61
   8   8   4    2.78    0.54
   8  -8   4    1.90    0.57
   8   8   4    3.02    0.54
  -8   8   4    2.29    0.33
   8   8   4    3.66    0.52
   9   7  -4    7.68    0.88
  -7   9  -4    9.76    0.92
   9   7  -4    8.64    0.87
  -9  -7  -4    8.51    0.86
   9   7  -4    7.87    0.89
   7  -9  -4    8.00    0.83
   9   7  -4    8.08    0.82
  -7   9  -4    7.75    0.82
   7  -9  -4    6.75    1.03
   7  -9  -4    8.58    0.95
   7  -9   4    8.83    0.92
   7  -9   4    8.34    0.93
  -9  -7   4   10.70    0.98
  -7   9   4    7.98    0.65
   9   7   4    8.31    0.86
  -9  -7   4    8.24    0.82
  -7   9   4    8.81    0.92
   7  -9   4    8.53    1.11
   9   7   4    7.91    0.89
   9   7   4    8.59    0.90
   9   7   4    6.97    0.81
   9   5  -4    1.92    0.43
   5  -9  -4    1.56    0.45
  -9  -5  -4    2.19    0.44
  -5   9  -4    2.13    0.43
  -5   9  -4    2.19    0.47
   9   5  -4    1.22    0.41
   9   5  -4    2.50    0.46
   9   5  -4    1.43    0.41
   5  -9  -4    2.14    0.46
   5  -9  -4    2.01    0.59
   9   5   4    2.43    0.47
  -9  -5   4    2.29    0.42
  -9  -5   4    2.97    0.47
   5  -9   4    2.02    0.59
   5  -9   4    2.61    0.54
  -5   9   4    2.16    0.36
  -5   9   4    2.71    0.51
   9   5   4    1.68    0.40
   5  -9   4    1.90    0.44
   9   5   4    2.10    0.47
  -5   9   4    2.90    0.47
   9   3  -4    0.23    0.27
  -9  -3  -4    0.06    0.28
  -3   9  -4    0.57    0.32
   9   3  -4    0.19    0.37
   3  -9  -4    0.48    0.41
  -3   9  -4    0.60    0.39
   3  -9  -4   -0.15    0.16
   9   3  -4    0.09    0.25
   3  -9  -4    0.30    0.28
  -9  -3  -4    0.72    0.38
   3  -9  -4   -0.01    0.35
  -3   9  -4    0.01    0.27
  -9  -3   4    0.41    0.27
  -9  -3   4   -0.12    0.30
   9   3   4    0.29    0.30
  -3   9   4    0.66    0.26
   3  -9   4    0.95    0.46
  -3   9   4    0.06    0.23
   3  -9   4    0.69    0.31
  -3   9   4   -0.14    0.30
   9   3   4    0.13    0.27
   9   3   4    0.47    0.33
  -9  -1  -4   -0.28    0.24
  -9  -1  -4    0.32    0.28
   1  -9  -4    0.31    0.30
   1  -9  -4    0.33    0.37
  -1   9  -4    0.75    0.35
   1  -9  -4    0.60    0.33
   9   1  -4    0.30    0.36
   1  -9  -4    0.12    0.29
   9   1  -4   -0.01    0.24
   9   1  -4   -0.09    0.29
  -1   9  -4    0.42    0.29
  -1   9  -4    0.53    0.35
   9   1   4    0.44    0.26
  -1   9   4    0.03    0.25
  -9  -1   4   -0.03    0.23
   9   1   4    0.08    0.32
  -1   9   4    0.17    0.26
  -1   9   4    0.51    0.34
   1  -9   4    0.23    0.26
   1  -9   4    0.10    0.27
   1  -9   4    0.32    0.37
   1  -9   4    0.78    0.33
  -1   9   4    0.63    0.27
   9   1   4    0.23    0.23
  -9  -1   4    0.42    0.32
   9  -1  -4    9.26    0.77
   1   9  -4    8.19    0.86
  -1  -9  -4    8.56    0.81
  -9   1  -4    9.70    0.82
  -9   1  -4    9.44    0.80
   1   9  -4    9.44    0.89
  -1  -9  -4    9.89    1.05
   1   9  -4    8.95    0.79
   1   9  -4    7.57    0.87
  -1  -9  -4    7.63    0.81
  -1  -9  -4    9.65    0.86
   9  -1  -4    7.79    0.80
  -9   1   4    9.27    0.75
   1   9   4    9.80    0.79
   1   9   4    9.58    0.80
  -1  -9   4   10.53    0.77
   1   9   4    9.48    0.84
   1   9   4    8.77    0.73
   9  -1   4    8.40    0.73
  -1  -9   4    8.05    0.82
  -1  -9   4    8.80    0.89
   9  -1   4    8.28    0.77
  -1  -9   4    9.69    0.79
   9  -1   4   10.31    0.85
   3   9  -4   10.87    0.98
   9  -3  -4   10.70    0.84
  -3  -9  -4    9.43    0.82
  -3  -9  -4   11.48    1.00
   9  -3  -4   11.05    0.95
   3   9  -4   12.23    1.04
   3   9  -4   11.62    0.87
  -9   3  -4    9.43    0.88
   3   9  -4   10.62    0.86
  -3  -9  -4   10.20    0.96
  -3  -9  -4    9.74    0.93
  -3  -9  -4    9.29    0.87
   3   9   4   11.04    0.95
   3   9   4   11.47    0.92
   3   9   4    9.33    0.85
   3   9   4   11.78    0.89
   9  -3   4    9.66    0.87
  -3  -9   4   10.00    0.78
   9  -3   4    9.23    1.03
  -9   3   4    9.42    0.70
  -3  -9   4   10.84    0.84
   9  -3   4    9.99    0.92
   3   9   4    9.48    0.81
  -9   3   4   11.06    0.87
   5   9  -4    0.91    0.34
   5   9  -4    0.10    0.29
  -5  -9  -4    0.41    0.26
  -5  -9  -4   -0.04    0.25
   9  -5  -4    0.17    0.36
   5   9  -4    1.18    0.37
   5   9  -4    0.41    0.35
   9  -5  -4   -0.17    0.30
   9  -5  -4   -0.04    0.24
   5   9   4    0.28    0.34
   5   9   4    0.06    0.27
   9  -5   4   -0.04    0.33
   5   9   4    0.53    0.28
   9  -5   4    0.13    0.31
   9  -5   4   -0.03    0.27
   5   9   4   -0.09    0.30
  -5  -9   4    0.43    0.29
   5   9   4    0.11    0.27
  -9   5   4   -0.03    0.26
   7   9  -4    1.38    0.42
   9  -7  -4    2.39    0.46
   7   9  -4    2.21    0.51
   9  -7  -4    1.50    0.60
   7   9  -4    1.66    0.47
   9  -7  -4    1.86    0.47
   7   9  -4    1.66    0.46
   7   9  -4    1.73    0.49
  -7  -9  -4    1.96    0.47
  -9   7  -4    1.15    0.39
   7   9   4    1.85    0.47
   7   9   4    2.29    0.55
   7   9   4    1.23    0.40
  -9   7   4    1.72    0.28
   9  -7   4    1.07    0.39
   9  -7   4    1.65    0.58
   7   9   4    2.03    0.47
  -7  -9   4    1.57    0.40
   9  -7   4    1.79    0.51
   7   9   4    2.31    0.54
  -7  -9   4    2.20    0.49
   9   9  -4    0.41    0.47
   9   9  -4    1.06    0.48
   9   9  -4   -0.30    0.35
  -9  -9  -4    0.30    0.34
   9   9  -4    0.51    0.41
  -9   9  -4    0.07    0.29
   9  -9  -4    0.13    0.53
   9  -9  -4    0.12    0.41
   9  -9  -4    0.55    0.54
   9   9   4    0.11    0.44
   9  -9   4   -0.21    0.45
  -9   9   4    0.48    0.25
  -9  -9   4    0.06    0.29
   9  -9   4    0.18    0.48
   9   9   4   -0.21    0.37
  10   8  -4   -0.45    0.36
 -10  -8  -4    0.42    0.40
   8 -10  -4   -0.55    0.45
  10   8  -4   -0.32    0.40
   8 -10  -4    0.25    0.45
  10   8  -4   -0.30    0.42
  -8  10  -4   -0.19    0.34
   8 -10  -4   -0.42    0.50
  10   8  -4   -0.58    0.34
  10   8   4    0.49    0.42
   8 -10   4    0.36    0.49
  10   8   4   -0.49    0.43
  -8  10   4   -0.17    0.33
 -10  -8   4   -0.06    0.34
   8 -10   4   -0.28    0.45
  -8  10   4   -0.03    0.23
  10   6  -4   11.63    1.07
   6 -10  -4    9.71    1.26
  10   6  -4   10.65    1.00
  -6  10  -4    9.79    0.92
   6 -10  -4   10.89    1.03
  10   6  -4   11.92    1.04
  -6  10  -4   11.32    0.99
   6 -10  -4   11.32    1.11
 -10  -6  -4    9.81    0.97
  10   6  -4   10.64    0.97
   6 -10   4   10.53    1.05
  10   6   4   12.17    1.07
 -10  -6   4   11.91    0.99
  -6  10   4   10.54    1.07
  10   6   4   12.39    0.99
  10   6   4   12.63    1.09
   6 -10   4   10.82    1.10
   6 -10   4   10.75    1.27
 -10  -6   4   11.46    0.95
  -6  10   4   10.76    0.81
   4 -10  -4    0.64    0.48
   4 -10  -4    0.66    0.35
  10   4  -4   -0.02    0.31
 -10  -4  -4   -0.28    0.27
   4 -10  -4    0.07    0.34
  -4  10  -4    0.64    0.33
  10   4  -4    0.17    0.35
  -4  10  -4    0.12    0.32
  10   4  -4    0.54    0.32
  -4  10  -4    0.60    0.31
  10   4   4    0.46    0.34
  -4  10   4    0.12    0.33
  -4  10   4    0.23    0.32
  10   4   4    0.37    0.29
  10   4   4    0.39    0.35
 -10  -4   4   -0.28    0.24
   4 -10   4    0.88    0.43
 -10  -4   4   -0.10    0.30
   4 -10   4    0.45    0.32
  -4  10   4    0.07    0.21
  10   2  -4    1.33    0.39
  10   2  -4    1.53    0.47
  -2  10  -4    1.55    0.42
   2 -10  -4    1.45    0.38
  10   2  -4    0.93    0.35
   2 -10  -4    1.61    0.56
  -2  10  -4    1.33    0.38
  -2  10  -4    1.12    0.39
 -10  -2  -4    1.04    0.39
  -2  10   4    1.15    0.31
   2 -10   4    2.09    0.43
  10   2   4    2.26    0.47
  -2  10   4    1.23    0.40
  10   2   4    1.71    0.44
  -2  10   4    1.26    0.40
   2 -10   4    0.48    0.48
  -2  10   4    0.69    0.29
   2 -10   4    2.00    0.44
 -10  -2   4    1.51    0.38
 -10  -2   4    1.08    0.34
  10   2   4    1.00    0.34
   0  10  -4   13.55    1.16
  10   0  -4   13.61    1.03
   0 -10  -4   14.88    1.28
   0  10  -4   13.28    1.10
 -10   0  -4   13.30    1.02
   0 -10  -4   14.78    1.10
   0  10  -4   15.12    1.14
  10   0  -4   13.40    1.08
   0 -10  -4   14.71    1.13
   0 -10  -4   13.81    1.06
  10   0  -4   13.15    1.07
  10   0   4   14.74    1.12
  10   0   4   14.40    1.02
   0 -10   4   13.53    0.97
   0  10   4   15.70    1.14
   0  10   4   14.71    1.01
  10   0   4   12.99    1.05
   0 -10   4   12.74    1.09
   0 -10   4   12.79    1.17
   0  10   4   14.50    1.04
   0 -10   4   13.63    1.05
 -10   0   4   13.97    1.04
   0  10   4   14.56    1.07
  10  -2  -4    0.61    0.38
  -2 -10  -4    0.29    0.37
 -10   2  -4    0.77    0.32
   2  10  -4    0.99    0.35
   2  10  -4    0.79    0.38
  -2 -10  -4    0.65    0.39
  -2 -10  -4    0.56    0.31
  -2 -10  -4   -0.04    0.31
   2  10  -4    1.14    0.40
  10  -2  -4    1.59    0.37
  -2 -10   4    0.68    0.40
  10  -2   4    0.38    0.27
 -10   2   4    1.05    0.27
   2  10   4    0.03    0.29
   2  10   4    1.51    0.38
  -2 -10   4    0.19    0.29
   2  10   4    0.82    0.33
  -2 -10   4    0.77    0.32
  10  -2   4    0.26    0.37
   2  10   4    0.60    0.31
 -10   2   4    1.01    0.34
  10  -2   4    1.41    0.41
  -2 -10   4    0.73    0.32
  10  -2   4   -0.06    0.36
   4  10  -4    0.73    0.34
   4  10  -4    1.02    0.40
   4  10  -4    0.26    0.35
   4  10  -4    0.46    0.32
  -4 -10  -4    0.53    0.35
  10  -4  -4    0.80    0.40
 -10   4  -4    0.51    0.33
  -4 -10  -4    0.43    0.38
  10  -4  -4    0.47    0.29
   4  10  -4    0.76    0.35
  -4 -10  -4    0.87    0.34
   4  10   4    0.43    0.29
  -4 -10   4    0.71    0.28
 -10   4   4    0.92    0.36
   4  10   4    0.85    0.38
   4  10   4    0.49    0.36
  10  -4   4    0.12    0.30
  10  -4   4   -0.04    0.28
   4  10   4    0.66    0.37
  10  -4   4    0.89    0.41
   4  10   4    0.99    0.38
   6  10  -4    0.94    0.36
  10  -6  -4    0.09    0.40
  -6 -10  -4    1.29    0.45
   6  10  -4    0.38    0.34
 -10   6  -4    0.96    0.38
  10  -6  -4    2.01    0.47
  10  -6  -4    0.68    0.44
   6  10  -4    0.89    0.40
   6  10  -4    0.41    0.33
   6  10  -4    1.03    0.47
   6  10   4    0.72    0.43
   6  10   4   -0.17    0.37
   6  10   4    0.81    0.38
  10  -6   4    0.85    0.48
  10  -6   4    0.74    0.41
   6  10   4    1.00    0.37
  -6 -10   4    0.43    0.29
  10  -6   4    0.37    0.37
  10  -8  -4   15.49    1.44
  -8 -10  -4   15.08    1.16
 -10   8  -4   13.49    1.09
   8  10  -4   13.32    1.25
  10  -8  -4   13.85    1.26
  10  -8  -4   12.44    1.15
   8  10  -4   16.41    1.21
   8  10  -4   13.56    1.16
   8  10  -4   12.99    1.28
   8  10   4   15.15    1.26
  10  -8   4   12.85    1.43
  10  -8   4   11.87    1.28
 -10   8   4   14.08    0.92
  -8 -10   4   13.41    1.06
   8  10   4   12.32    1.24
  10 -10  -4    0.75    0.60
 -10 -10  -4    1.36    0.55
  10  10  -4    1.89    0.55
  10  10  -4    0.60    0.55
  10  10  -4    0.01    0.46
  10 -10  -4    0.46    0.72
 -10  10  -4    0.47    0.39
  10 -10   4   -0.08    0.51
  10  10   4    1.20    0.56
  10  10   4    2.26    0.64
  10 -10   4    1.03    0.56
 -10  10   4    0.83    0.31
 -10 -10   4    0.76    0.43
  11   9  -4    0.08    0.40
  11   9  -4    0.15    0.51
   9 -11  -4   -0.28    0.54
  11   9  -4    0.19    0.44
 -11  -9  -4   -0.34    0.41
   9 -11  -4    0.08    0.51
  -9  11  -4   -0.25    0.34
  11   9   4   -0.64    0.46
 -11  -9   4    0.54    0.42
  -9  11   4    0.33    0.24
  -9  11   4    0.11    0.41
   9 -11   4   -0.37    0.48
  11   9   4    0.46    0.43
   9 -11   4    0.77    0.52
  11   7  -4   -0.04    0.44
  11   7  -4   -0.02    0.48
 -11  -7  -4    0.38    0.38
   7 -11  -4    1.03    0.50
   7 -11  -4    0.19    0.53
  11   7  -4    0.66    0.46
   7 -11  -4    0.47    0.43
  11   7  -4    0.72    0.43
  -7  11  -4    0.80    0.39
  11   7   4    1.70    0.55
   7 -11   4    0.31    0.59
  11   7   4    1.05    0.54
   7 -11   4    0.27    0.48
 -11  -7   4    0.83    0.42
  -7  11   4   -0.24    0.40
  -7  11   4    0.49    0.30
  -5  11  -4   25.65    1.68
  -5  11  -4   24.72    1.69
   5 -11  -4   26.09    1.71
  -5  11  -4   27.56    1.81
 -11  -5  -4   26.59    1.72
  11   5  -4   26.87    1.71
   5 -11  -4   23.16    1.78
  11   5  -4   24.20    1.74
  11   5  -4   27.00    1.70
   5 -11  -4   26.66    2.04
  -5  11   4   27.95    1.79
  11   5   4   25.38    1.73
 -11  -5   4   25.66    1.65
  -5  11   4   25.03    1.52
   5 -11   4   26.10    1.73
   5 -11   4   25.49    2.00
  11   5   4   24.20    1.63
 -11  -5   4   22.64    1.61
  11   5   4   24.30    1.73
  -3  11  -4    0.32    0.34
  -3  11  -4    0.74    0.48
   3 -11  -4    1.00    0.43
  11   3  -4    1.67    0.43
   3 -11  -4    1.04    0.53
   3 -11  -4    0.65    0.35
  11   3  -4    1.31    0.41
  -3  11  -4    0.34    0.35
  11   3  -4    1.12    0.44
 -11  -3  -4    0.65    0.36
  11   3   4    1.09    0.43
 -11  -3   4    1.03    0.40
  11   3   4    0.55    0.37
   3 -11   4    1.68    0.47
  -3  11   4    0.67    0.42
  -3  11   4    0.65    0.27
 -11  -3   4    1.68    0.41
   3 -11   4    0.71    0.43
  11   3   4    0.79    0.37
  -1  11  -4    1.60    0.42
 -11  -1  -4    0.31    0.35
   1 -11  -4    1.73    0.44
  -1  11  -4    0.03    0.34
  11   1  -4    1.43    0.39
  -1  11  -4    1.47    0.48
   1 -11  -4    1.88    0.56
  11   1  -4    1.49    0.44
   1 -11  -4    1.04    0.40
  11   1  -4    1.30    0.46
  -1  11   4    0.88    0.32
  11   1   4    0.88    0.37
  -1  11   4    1.66    0.44
   1 -11   4    0.93    0.43
  -1  11   4    1.27    0.44
   1 -11   4    0.90    0.42
 -11  -1   4    0.72    0.36
 -11  -1   4    1.46    0.39
  -1  11   4    1.04    0.34
   1 -11   4    1.58    0.37
  11   1   4    1.05    0.44
  11   1   4    1.12    0.37
   1  11  -4    1.41    0.41
  -1 -11  -4    0.58    0.37
  -1 -11  -4    1.16    0.50
   1  11  -4    0.51    0.46
   1  11  -4    1.11    0.42
   1  11  -4    0.37    0.34
  11  -1  -4    0.46    0.38
 -11   1  -4    1.10    0.41
  11  -1  -4    0.72    0.43
  -1 -11  -4    0.66    0.38
   1  11   4    1.69    0.44
   1  11   4    0.79    0.39
  -1 -11   4    0.92    0.45
  11  -1   4    0.75    0.34
  11  -1   4    0.95    0.43
 -11   1   4    0.12    0.30
   1  11   4    1.98    0.45
  -1 -11   4    0.89    0.36
  11  -1   4    0.73    0.38
  -1 -11   4    1.13    0.43
   1  11   4    0.79    0.39
  -3 -11  -4    1.33    0.46
   3  11  -4    1.88    0.47
  -3 -11  -4    0.25    0.40
 -11   3  -4    0.81    0.37
  11  -3  -4    1.62    0.49
   3  11  -4    2.01    0.57
   3  11  -4    1.03    0.40
  11  -3  -4    1.08    0.41
   3  11  -4    1.57    0.50
  -3 -11  -4    0.61    0.37
   3  11   4    1.75    0.47
  -3 -11   4    0.54    0.34
  -3 -11   4    0.58    0.36
  11  -3   4    1.30    0.42
  11  -3   4    0.55    0.47
  11  -3   4    1.01    0.42
   3  11   4    0.97    0.37
   3  11   4    0.76    0.41
  11  -3   4    0.67    0.37
  -5 -11  -4    1.58    0.45
   5  11  -4    0.96    0.43
   5  11  -4    0.75    0.40
  11  -5  -4    0.85    0.52
   5  11  -4    0.39    0.48
  11  -5  -4    1.06    0.44
  11  -5  -4    0.84    0.40
   5  11  -4    1.68    0.45
   5  11  -4    0.22    0.33
 -11   5  -4    0.62    0.40
  11  -5   4    1.53    0.46
   5  11   4    1.12    0.42
  11  -5   4    1.04    0.48
   5  11   4    1.05    0.41
   5  11   4    1.74    0.53
  11  -5   4    1.42    0.58
   5  11   4    0.56    0.45
  -5 -11   4    1.04    0.35
   7  11  -4    0.77    0.46
   7  11  -4    0.84    0.54
  -7 -11  -4    0.67    0.41
   7  11  -4    0.52    0.47
  11  -7  -4    0.69    0.52
   7  11  -4    0.08    0.41
  11  -7  -4    0.66    0.43
  11  -7  -4    0.28    0.54
  -7 -11   4    0.79    0.35
  11  -7   4    1.11    0.56
 -11   7   4    0.87    0.29
  11  -7   4    0.99    0.51
   7  11   4    0.83    0.51
   7  11   4    0.85    0.52
   7  11   4    1.34    0.47
   9  11  -4    0.16    0.49
   9  11  -4    0.28    0.45
 -11   9  -4    0.33    0.32
   9  11  -4    0.33    0.48
  11  -9  -4   -1.09    0.53
  -9 -11  -4   -0.15    0.37
  11  -9  -4   -0.96    0.49
  11  -9   4    0.15    0.55
   9  11   4    0.50    0.40
  -9 -11   4   -0.13    0.33
 -11   9   4    0.20    0.25
  11  -9   4    0.17    0.59
   9  11   4    0.17    0.43
 -11  11  -4   -0.18    0.29
  11  11  -4    0.98    0.52
  11  11  -4    0.11    0.47
  11 -11  -4    0.61    0.55
  11  11  -4   -0.26    0.52
 -11 -11  -4    0.87    0.48
  11 -11  -4    0.60    0.61
 -11 -11   4    0.46    0.41
  11  11   4   -0.18    0.50
  11 -11   4    0.31    0.52
  11  11   4    0.13    0.52
  11 -11   4    0.00    0.62
  12  10  -4    0.81    0.58
 -12 -10  -4    0.67    0.48
  12  10  -4    0.11    0.45
  10 -12  -4    0.36    0.60
  10 -12  -4   -0.70    0.47
  12  10  -4    0.10    0.40
 -10  12  -4    0.10    0.29
 -12 -10   4    1.03    0.44
  12  10   4   -0.47    0.45
  10 -12   4   -0.82    0.48
  10 -12   4   -0.41    0.65
 -10  12   4    1.40    0.53
  12  10   4   -0.63    0.40
   8 -12  -4   -0.22    0.46
  12   8  -4    0.35    0.52
  -8  12  -4    0.32    0.32
   8 -12  -4   -0.53    0.48
  12   8  -4   -0.05    0.42
 -12  -8  -4   -0.67    0.43
  -8  12   4   -0.15    0.26
 -12  -8   4    0.07    0.41
  -8  12   4   -0.50    0.41
  12   8   4    0.32    0.45
   8 -12   4    0.28    0.54
   8 -12   4    0.09    0.63
  12   8   4    0.97    0.51
   6 -12  -4    4.26    1.00
 -12  -6  -4    5.25    0.77
  12   6  -4    4.84    0.75
  -6  12  -4    4.86    0.82
   6 -12  -4    5.01    0.78
  12   6  -4    4.57    0.83
   6 -12  -4    5.36    0.88
  12   6  -4    5.73    0.79
  -6  12  -4    5.09    0.74
  -6  12   4    5.58    0.63
  -6  12   4    6.14    0.89
 -12  -6   4    5.15    0.73
  12   6   4    5.82    0.81
   6 -12   4    4.71    0.83
   6 -12   4    5.21    0.96
  12   6   4    5.41    0.78
  -4  12  -4    6.58    0.83
 -12  -4  -4    4.78    0.72
  12   4  -4    6.17    0.88
   4 -12  -4    7.40    0.92
  12   4  -4    5.38    0.76
   4 -12  -4    6.01    0.83
  -4  12  -4    6.52    0.90
  12   4  -4    5.75    0.80
   4 -12  -4    6.47    1.00
  12   4   4    7.21    0.87
  12   4   4    5.99    0.81
 -12  -4   4    6.22    0.79
   4 -12   4    4.92    0.93
  -4  12   4    5.36    0.67
  -4  12   4    6.42    0.86
  12   2  -4    3.83    0.66
  12   2  -4    4.55    0.71
   2 -12  -4    5.79    0.76
  12   2  -4    4.36    0.71
   2 -12  -4    5.52    0.76
  -2  12  -4    5.68    0.74
 -12  -2  -4    6.18    0.76
 -12  -2  -4    5.48    0.74
   2 -12  -4    4.97    0.90
  -2  12  -4    4.40    0.78
  -2  12  -4    4.78    0.75
  -2  12   4    6.75    0.73
 -12  -2   4    5.81    0.72
  12   2   4    5.94    0.72
   2 -12   4    5.70    0.78
  -2  12   4    5.21    0.69
  12   2   4    5.63    0.77
   2 -12   4    4.22    0.83
  -2  12   4    5.96    0.81
  12   2   4    4.22    0.69
 -12  -2   4    6.41    0.77
   2 -12   4    5.71    0.69
  12   0  -4   -0.51    0.32
  12   0  -4   -0.04    0.32
   0  12  -4    0.20    0.34
   0 -12  -4    0.03    0.34
   0  12  -4   -0.04    0.33
   0  12  -4    0.16    0.41
   0  12  -4    0.11    0.32
   0 -12  -4   -0.10    0.36
   0 -12  -4   -0.43    0.35
 -12   0  -4    0.43    0.38
 -12   0  -4    0.20    0.37
  12   0  -4   -0.72    0.34
   0  12   4   -0.44    0.35
  12   0   4   -0.23    0.29
 -12   0   4   -0.10    0.30
  12   0   4   -0.19    0.33
   0  12   4    0.15    0.32
   0  12   4   -0.24    0.37
   0 -12   4    0.80    0.46
   0 -12   4    0.11    0.36
   0 -12   4   -0.69    0.25
  12   0   4    0.32    0.38
  12  -2  -4    0.02    0.38
  -2 -12  -4    0.07    0.39
   2  12  -4    0.22    0.35
  -2 -12  -4    0.53    0.44
   2  12  -4   -0.10    0.28
   2  12  -4   -0.03    0.34
 -12   2  -4   -0.21    0.34
  12  -2  -4   -0.15    0.28
  -2 -12  -4   -0.22    0.30
   2  12  -4   -0.50    0.33
  12  -2   4    0.41    0.38
  -2 -12   4   -0.39    0.28
   2  12   4   -0.41    0.35
   2  12   4    0.22    0.35
  12  -2   4   -0.16    0.45
 -12   2   4   -0.21    0.34
  -2 -12   4    0.12    0.43
   2  12   4   -0.03    0.29
  12  -2   4    0.38    0.34
  12  -2   4    0.40    0.44
  -2 -12   4   -0.02    0.34
   4  12  -4    8.97    1.00
  -4 -12  -4    8.23    0.97
  12  -4  -4    7.38    0.93
   4  12  -4    4.76    0.82
   4  12  -4    8.85    0.91
  -4 -12  -4    7.05    0.85
  12  -4  -4    9.29    0.95
  12  -4   4    7.35    0.90
   4  12   4    7.97    0.97
   4  12   4    9.36    1.02
  -4 -12   4    8.58    0.83
  12  -4   4    6.26    0.98
  12  -4   4    7.41    0.89
   4  12   4    8.87    0.91
  -6 -12  -4    0.56    0.46
  12  -6  -4    0.58    0.48
   6  12  -4    0.30    0.38
  12  -6  -4    1.07    0.56
   6  12  -4   -0.45    0.39
  12  -6  -4    0.75    0.54
   6  12  -4    0.20    0.48
   6  12   4    0.27    0.51
  12  -6   4    0.52    0.59
  12  -6   4    0.09    0.46
   6  12   4    1.10    0.48
  -6 -12   4    0.58    0.38
   6  12   4    0.03    0.36
   8  12  -4    0.99    0.51
   8  12  -4   -0.39    0.44
  12  -8  -4    0.41    0.56
  12  -8  -4    0.98    0.49
 -12   8  -4    0.99    0.43
  -8 -12  -4    1.43    0.50
   8  12  -4   -0.13    0.44
   8  12   4   -0.12    0.46
  12  -8   4    0.70    0.60
 -12   8   4    0.65    0.27
  -8 -12   4    0.76    0.46
   8  12   4    0.39    0.51
   8  12   4    0.29    0.45
  12  -8   4    1.71    0.61
  10  12  -4    4.36    0.81
  10  12  -4    4.56    0.81
 -12  10  -4    4.19    0.66
 -10 -12  -4    4.72    0.82
  12 -10  -4    5.17    1.03
  10  12  -4    3.33    0.80
  12 -10  -4    3.80    0.86
  12 -10   4    6.42    1.00
  12 -10   4    4.16    0.94
  10  12   4    2.81    0.73
 -10 -12   4    3.87    0.70
  10  12   4    4.75    0.89
  12 -12  -4   -0.07    0.64
  12  12  -4    0.28    0.51
  12  12  -4    1.06    0.56
 -12  12  -4    0.13    0.36
  12  12  -4    0.64    0.64
 -12 -12  -4    0.34    0.51
  12 -12  -4   -0.20    0.56
  12 -12   4    0.82    0.71
  12  12   4   -1.00    0.55
  12  12   4    0.82    0.63
 -12 -12   4    1.04    0.56
  12 -12   4    0.90    0.67
 -13 -11  -4   -0.21    0.44
  13  11  -4    0.75    0.62
  11 -13  -4    0.38    0.64
  11 -13  -4    0.44    0.65
 -11  13  -4   -0.14    0.34
  13  11  -4   -0.05    0.51
  11 -13   4    0.65    0.78
  13  11   4    0.17    0.47
  13  11   4    0.56    0.54
 -13 -11   4   -0.63    0.41
  11 -13   4   -0.48    0.63
  -9  13  -4    0.30    0.57
  13   9  -4    0.06    0.47
   9 -13  -4    0.85    0.64
  13   9  -4    1.02    0.57
   9 -13  -4    0.04    0.68
  -9  13  -4    0.36    0.40
 -13  -9  -4    1.39    0.54
 -13  -9   4    1.17    0.49
  -9  13   4    0.58    0.51
   9 -13   4    0.10    0.65
   9 -13   4    0.30    0.61
  13   9   4    0.95    0.50
  13   9   4    0.86    0.52
   7 -13  -4   -0.53    0.52
  13   7  -4    0.01    0.43
  13   7  -4    0.20    0.46
  -7  13  -4    0.28    0.35
   7 -13  -4    0.21    0.54
 -13  -7  -4    0.23    0.45
  -7  13  -4    0.31    0.49
  13   7   4   -0.11    0.45
  -7  13   4    0.44    0.44
  -7  13   4    0.02    0.29
  13   7   4   -0.38    0.47
   7 -13   4   -0.12    0.60
 -13  -7   4   -0.41    0.41
   7 -13   4    0.04    0.55
  -5  13  -4    1.93    0.67
   5 -13  -4    3.35    0.73
   5 -13  -4    1.66    0.68
 -13  -5  -4    1.74    0.52
  13   5  -4    2.22    0.57
  -5  13  -4    1.12    0.48
   5 -13  -4    0.81    0.51
  13   5  -4    1.77    0.65
   5 -13   4    1.47    0.67
  13   5   4    1.76    0.55
 -13  -5   4    2.57    0.56
  13   5   4    1.98    0.60
  -5  13   4    1.17    0.41
  -5  13   4    1.22    0.59
  13   3  -4    0.50    0.46
 -13  -3  -4    0.58    0.51
  -3  13  -4    1.93    0.59
   3 -13  -4    0.65    0.47
  13   3  -4    0.92    0.46
  13   3  -4    1.58    0.59
  -3  13  -4    0.60    0.43
   3 -13  -4    0.65    0.48
   3 -13  -4    0.13    0.62
   3 -13   4    0.55    0.55
  13   3   4    0.75    0.50
 -13  -3   4    0.16    0.40
  -3  13   4    1.27    0.53
  -3  13   4    0.88    0.39
  13   3   4    2.00    0.58
   3 -13   4    1.71    0.51
  13   1  -4    6.49    0.86
  -1  13  -4    5.21    0.83
   1 -13  -4    5.48    0.83
  -1  13  -4    7.15    0.94
  13   1  -4    5.17    0.79
  13   1  -4    6.11    0.79
 -13  -1  -4    5.42    0.78
   1 -13  -4    6.15    1.01
   1 -13  -4    6.59    0.85
   1 -13   4    5.36    0.89
  13   1   4    7.84    0.93
  -1  13   4    6.25    0.78
  -1  13   4    6.38    0.90
   1 -13   4    6.28    0.77
  13   1   4    5.98    0.87
 -13  -1   4    5.43    0.82
   1  13  -4    2.01    0.59
  13  -1  -4    1.24    0.57
   1  13  -4    1.61    0.53
 -13   1  -4    2.69    0.59
  13  -1  -4    1.84    0.58
  -1 -13  -4    2.03    0.60
  -1 -13  -4    2.03    0.58
  -1 -13  -4    0.81    0.56
  13  -1  -4    2.21    0.52
  -1 -13   4    2.43    0.53
  13  -1   4    3.64    0.65
  -1 -13   4    2.91    0.70
   1  13   4    2.25    0.55
  13  -1   4    2.03    0.54
   1  13   4    3.03    0.60
   3  13  -4    0.08    0.34
  13  -3  -4   -0.82    0.39
  13  -3  -4    0.50    0.44
  -3 -13  -4    0.12    0.35
  -3 -13  -4   -0.14    0.37
  -3 -13  -4    0.19    0.42
   3  13  -4    0.33    0.53
   3  13   4   -0.13    0.45
  13  -3   4   -0.50    0.44
  13  -3   4    0.23    0.44
  -3 -13   4   -0.41    0.33
   3  13   4    0.78    0.45
  13  -3   4    0.08    0.47
  13  -5  -4   -0.02    0.44
   5  13  -4    0.66    0.47
   5  13  -4    0.10    0.44
   5  13  -4   -0.26    0.42
  -5 -13  -4    0.68    0.44
  13  -5  -4   -0.31    0.46
   5  13   4   -0.16    0.40
   5  13   4    0.33    0.46
  13  -5   4   -0.34    0.47
  13  -5   4   -0.02    0.48
   5  13   4   -0.95    0.43
  -5 -13   4   -0.32    0.34
  13  -7  -4    1.38    0.64
  13  -7  -4   -0.21    0.55
   7  13  -4   -0.14    0.46
   7  13  -4   -0.71    0.42
  -7 -13  -4    0.05    0.41
   7  13  -4    0.38    0.48
   7  13   4    1.45    0.57
  13  -7   4    0.33    0.50
   7  13   4    0.80    0.53
  -7 -13   4    0.76    0.45
   7  13   4   -0.02    0.51
  13  -7   4    0.98    0.53
 -13   9  -4    0.26    0.42
  13  -9  -4    1.24    0.67
  13  -9  -4    0.07    0.59
   9  13  -4    0.05    0.46
  -9 -13  -4    0.08    0.41
   9  13  -4    0.99    0.59
   9  13  -4    0.47    0.52
   9  13   4    0.83    0.58
  13  -9   4   -0.37    0.62
   9  13   4    0.49    0.52
  -9 -13   4    1.16    0.51
  13  -9   4   -0.29    0.51
 -13  11  -4   -0.66    0.27
  13 -11  -4    0.30    0.68
  11  13  -4    0.21    0.55
  13 -11  -4    0.09    0.67
 -11 -13  -4    0.72    0.49
  11  13  -4   -0.61    0.46
  11  13  -4   -0.61    0.44
 -11 -13   4   -0.49    0.45
  13 -11   4    0.25    0.68
  11  13   4    0.50    0.61
  13 -11   4    0.57    0.73
  11  13   4   -0.18    0.56
  13 -13  -4   -0.93    0.62
  13  13  -4    0.06    0.64
  13  13  -4    1.19    0.70
 -13 -13  -4    0.06    0.60
  13  13  -4   -0.72    0.62
  13 -13   4   -1.72    0.63
 -13 -13   4   -0.75    0.55
  13 -13   4    0.02    0.66
  14  12  -4   -0.39    0.66
  12 -14  -4    0.40    0.73
  14  12  -4    0.21    0.58
 -14 -12  -4    0.06    0.52
  12 -14   4   -0.38    0.74
 -14 -12   4    0.22    0.52
  12 -14   4   -0.66    0.74
 -10  14  -4   -0.29    0.58
 -10  14  -4    0.57    0.46
  14  10  -4   -0.18    0.46
  10 -14  -4    0.65    0.77
 -14 -10  -4    1.39    0.58
  14  10  -4    0.42    0.66
  10 -14  -4   -0.57    0.59
  10 -14   4    0.18    0.69
 -14 -10   4   -0.26    0.43
  14  10   4   -0.30    0.57
  14  10   4    0.72    0.63
  10 -14   4   -0.18    0.54
  14   8  -4    0.25    0.51
   8 -14  -4   -0.50    0.54
  -8  14  -4   -0.47    0.54
  14   8  -4   -0.62    0.54
 -14  -8  -4   -0.03    0.51
  -8  14  -4   -0.05    0.39
   8 -14  -4   -0.63    0.65
 -14  -8   4    0.29    0.47
  14   8   4   -0.19    0.48
  14   8   4   -0.16    0.47
  -8  14   4    0.81    0.56
   8 -14   4   -0.70    0.63
  -6  14  -4    0.46    0.40
   6 -14  -4   -0.22    0.50
   6 -14  -4    0.09    0.64
  -6  14  -4    0.48    0.49
  14   6  -4    0.49    0.56
  14   6  -4    0.14    0.44
 -14  -6  -4    0.04    0.42
  14   6   4    0.59    0.42
  -6  14   4    0.02    0.47
   6 -14   4   -0.11    0.55
 -14  -6   4    0.46    0.43
  -6  14   4    0.25    0.35
  14   6   4    0.28    0.54
  -4  14  -4    0.26    0.38
 -14  -4  -4   -0.20    0.42
  -4  14  -4    0.31    0.48
   4 -14  -4    2.04    0.73
  14   4  -4    0.32    0.56
  14   4  -4    0.48    0.45
  -4  14   4    0.57    0.50
   4 -14   4    1.04    0.63
  14   4   4    0.13    0.50
 -14  -4   4    1.17    0.55
  -4  14   4    0.54    0.38
  14   4   4    0.90    0.51
   2 -14  -4    0.06    0.40
   2 -14  -4   -0.28    0.47
 -14  -2  -4   -0.19    0.34
  -2  14  -4   -0.20    0.38
  14   2  -4    0.48    0.47
  -2  14  -4    0.74    0.57
  14   2  -4   -0.32    0.44
  14   2   4   -0.33    0.48
  -2  14   4   -0.06    0.34
   2 -14   4   -0.49    0.39
  -2  14   4    0.09    0.50
 -14  -2   4    0.07    0.40
  14   2   4    0.49    0.47
   2 -14   4    0.22    0.55
 -14   0  -4    0.98    0.44
   0  14  -4    0.93    0.54
  14   0  -4    1.11    0.53
   0 -14  -4    1.65    0.57
  14   0  -4    0.76    0.47
   0  14  -4    1.38    0.55
   0 -14  -4    1.18    0.60
   0  14   4    0.94    0.62
   0 -14   4    0.17    0.42
  14   0   4    0.83    0.50
   0 -14   4   -0.02    0.47
  14   0   4    0.92    0.53
   0  14   4    1.26    0.46
   2  14  -4    7.51    1.04
  -2 -14  -4    6.56    1.02
  14  -2  -4    6.41    0.89
  14  -2  -4    6.51    0.87
   2  14  -4    5.74    0.90
  -2 -14  -4    6.40    0.88
  -2 -14   4    6.93    0.82
  14  -2   4    6.12    0.89
  14  -2   4    4.73    1.00
   2  14   4    6.27    0.89
  14  -2   4    6.24    0.89
   2  14   4    8.62    1.01
  14  -4  -4    1.84    0.59
  14  -4  -4    1.87    0.68
  -4 -14  -4    2.18    0.59
   4  14  -4    0.78    0.63
   4  14  -4    2.45    0.70
  14  -4   4    3.14    0.71
   4  14   4    1.52    0.57
  -4 -14   4    1.21    0.47
  14  -4   4    1.84    0.57
   4  14   4    1.82    0.61
  14  -4   4    1.07    0.61
   6  14  -4    4.90    0.84
   6  14  -4    3.23    0.77
  14  -6  -4    2.24    0.74
  -6 -14  -4    2.73    0.67
   6  14  -4    3.31    0.73
  14  -6  -4    3.30    0.87
  14  -6   4    2.63    0.74
  -6 -14   4    2.03    0.60
   6  14   4    3.23    0.69
  14  -6   4    1.12    0.76
   6  14   4    3.17    0.79
   6  14   4    3.72    0.81
  -8 -14  -4   -0.06    0.53
  14  -8  -4    0.61    0.72
   8  14  -4   -0.17    0.45
  14  -8  -4    0.58    0.62
   8  14  -4   -0.58    0.45
   8  14  -4   -0.05    0.64
   8  14   4    0.89    0.62
  -8 -14   4   -0.35    0.41
  14  -8   4    1.04    0.69
  14  -8   4   -0.35    0.54
   8  14   4    0.29    0.54
   8  14   4    0.63    0.62
  10  14  -4    0.38    0.64
 -10 -14  -4    0.21    0.53
  14 -10  -4    0.31    0.75
  10  14  -4    1.24    0.64
 -14  10  -4   -0.21    0.40
  14 -10  -4   -0.04    0.55
  10  14  -4    0.02    0.53
  14 -10   4   -0.20    0.59
  14 -10   4   -0.50    0.65
  10  14   4   -0.35    0.61
  10  14   4    0.99    0.67
 -10 -14   4    0.88    0.53
  12  14  -4    0.76    0.72
  12  14  -4   -0.41    0.54
 -12 -14  -4   -0.23    0.59
  14 -12  -4   -0.25    0.79
  12  14  -4   -0.69    0.52
 -12 -14   4    0.49    0.57
  14 -12   4   -1.10    0.70
  14 -12   4   -0.37    0.69
  15  11  -4   -0.37    0.57
 -15 -11  -4    0.11    0.67
 -11  15  -4    1.04    0.75
  11 -15  -4   -0.75    0.64
  11 -15   4   -0.01    0.78
  11 -15   4    1.15    0.87
 -15 -11   4    0.76    0.55
  15   9  -4    1.09    0.62
 -15  -9  -4    0.31    0.58
  15   9  -4   -0.33    0.55
  -9  15  -4    0.72    0.58
   9 -15  -4   -0.02    0.56
  -9  15  -4    0.77    0.45
   9 -15  -4    0.43    0.75
  15   9   4   -0.14    0.60
  15   9   4    0.02    0.52
 -15  -9   4    0.47    0.57
   9 -15   4    1.33    0.83
 -15  -7  -4   -0.27    0.54
  15   7  -4    0.15    0.51
   7 -15  -4   -0.37    0.61
  15   7  -4    0.27    0.53
   7 -15  -4    0.50    0.68
  -7  15  -4   -0.27    0.56
  -7  15  -4    0.16    0.48
  -7  15   4   -0.18    0.55
  15   7   4    0.75    0.57
  15   7   4    0.79    0.56
   7 -15   4    1.11    0.76
 -15  -7   4   -0.06    0.41
  15   5  -4    0.75    0.51
  -5  15  -4    0.01    0.41
   5 -15  -4   -0.43    0.50
 -15  -5  -4    0.82    0.50
  -5  15  -4    0.13    0.55
  15   5  -4    0.08    0.59
  15   5   4   -0.23    0.51
 -15  -5   4    0.27    0.45
   5 -15   4   -0.13    0.64
  -5  15   4   -0.59    0.45
  -5  15   4   -0.44    0.35
  15   5   4   -0.47    0.44
  15   3  -4    0.36    0.54
  15   3  -4    0.02    0.45
  -3  15  -4   -0.41    0.36
 -15  -3  -4    0.31    0.46
  -3  15  -4    0.38    0.49
   3 -15  -4    0.18    0.40
   3 -15  -4   -0.20    0.48
  -3  15   4   -0.08    0.35
  -3  15   4    0.24    0.53
   3 -15   4    0.34    0.47
  15   3   4   -0.80    0.37
  15   3   4   -0.02    0.45
 -15  -3   4   -0.27    0.46
   3 -15   4   -0.55    0.46
  15   1  -4    1.23    0.48
   1 -15  -4    0.65    0.57
  -1  15  -4    0.10    0.47
 -15  -1  -4    1.65    0.56
  15   1  -4    0.32    0.51
  -1  15  -4    1.25    0.63
   1 -15  -4    1.21    0.51
   1 -15   4    0.62    0.53
  -1  15   4    0.66    0.40
  15   1   4    1.57    0.56
  15   1   4    0.77    0.56
   1 -15   4    1.00    0.49
  -1  15   4    0.72    0.63
  -1 -15  -4   -0.36    0.51
   1  15  -4   -0.20    0.43
   1  15  -4   -0.42    0.46
  15  -1  -4    0.65    0.49
  -1 -15  -4   -0.14    0.50
  15  -1  -4   -0.32    0.40
  15  -1   4    0.04    0.51
  -1 -15   4    0.05    0.49
   1  15   4   -0.02    0.47
  15  -1   4    0.18    0.48
  -1 -15   4   -0.27    0.41
   1  15   4   -0.58    0.42
  15  -3  -4    0.84    0.61
   3  15  -4   -0.17    0.57
   3  15  -4    0.41    0.50
  -3 -15  -4    0.01    0.44
  -3 -15  -4    1.00    0.50
  15  -3  -4    0.57    0.45
  15  -3   4    0.17    0.49
  15  -3   4   -0.71    0.49
   3  15   4    0.03    0.48
  -3 -15   4    0.48    0.44
   3  15   4    1.44    0.53
  15  -3   4   -0.87    0.50
   5  15  -4    1.26    0.57
   5  15  -4   -0.63    0.50
  -5 -15  -4   -0.19    0.40
  15  -5  -4    0.42    0.69
  15  -5  -4    0.69    0.59
   5  15   4   -0.18    0.47
  -5 -15   4    0.54    0.46
  15  -5   4    0.44    0.62
  15  -5   4   -0.17    0.53
   5  15   4   -0.18    0.51
  15  -5   4   -0.12    0.49
  -7 -15  -4    1.11    0.59
  15  -7  -4    0.03    0.57
   7  15  -4    0.01    0.60
  15  -7  -4    0.39    0.51
   7  15  -4    0.28    0.61
   7  15  -4    0.15    0.53
   7  15   4    0.83    0.61
   7  15   4   -0.13    0.57
  -7 -15   4    0.19    0.47
   7  15   4    0.32    0.55
  15  -7   4   -0.48    0.55
  15  -7   4    0.22    0.63
   9  15  -4    1.41    0.67
 -15   9  -4   -0.32    0.37
  15  -9  -4   -0.43    0.54
   9  15  -4   -0.16    0.57
   9  15  -4   -0.38    0.61
  15  -9  -4    0.07    0.72
  -9 -15  -4    0.50    0.56
  15  -9   4    0.41    0.73
   9  15   4    0.31    0.55
  15  -9   4    0.70    0.71
  -9 -15   4   -0.29    0.48
  11  15  -4   -0.07    0.60
 -11 -15  -4    0.47    0.61
  11  15  -4   -0.72    0.69
  11  15  -4    0.07    0.54
  15 -11  -4   -0.97    0.71
 -11 -15   4   -0.27    0.46
  15 -11   4    0.33    0.76
  15 -11   4    0.09    0.77
  10 -16  -4    0.56    0.90
 -16 -10  -4   -0.20    0.57
 -10  16  -4    0.26    0.70
  10 -16   4   -0.55    0.74
 -16 -10   4   -0.22    0.65
  16   8  -4    0.20    0.63
 -16  -8  -4    0.75    0.61
  -8  16  -4    1.11    0.70
  16   8  -4   -0.05    0.56
   8 -16  -4    0.59    0.72
  -8  16  -4   -0.22    0.42
 -16  -8   4    0.04    0.56
  16   8   4    0.24    0.66
  16   8   4    1.08    0.56
   8 -16   4   -0.07    0.69
  16   6  -4    0.13    0.67
  16   6  -4   -0.32    0.52
  -6  16  -4    0.10    0.42
 -16  -6  -4    0.11    0.52
   6 -16  -4   -0.81    0.49
  -6  16  -4   -0.37    0.54
   6 -16   4   -0.23    0.62
  16   6   4    0.80    0.63
 -16  -6   4    0.54    0.54
  16   6   4    1.10    0.55
  -4  16  -4    0.37    0.62
   4 -16  -4   -0.27    0.47
  -4  16  -4    0.41    0.50
  16   4  -4   -0.21    0.57
  16   4  -4   -0.71    0.42
 -16  -4  -4    0.36    0.43
   4 -16  -4    0.15    0.54
  -4  16   4    0.43    0.59
   4 -16   4    0.03    0.47
  16   4   4    0.33    0.57
 -16  -4   4   -0.22    0.46
  16   4   4    0.11    0.50
   4 -16   4   -0.43    0.50
  -4  16   4    0.15    0.41
  -2  16  -4   -0.69    0.38
 -16  -2  -4    0.07    0.42
   2 -16  -4    0.66    0.48
   2 -16  -4   -0.23    0.50
  16   2  -4    0.18    0.55
  -2  16  -4    0.16    0.53
  16   2  -4   -0.36    0.39
   2 -16   4    0.49    0.46
  -2  16   4   -0.19    0.58
   2 -16   4    0.00    0.55
  16   2   4   -0.57    0.40
  -2  16   4   -0.15    0.39
  16   2   4    0.30    0.51
   0 -16  -4   -0.29    0.46
   0  16  -4    0.20    0.62
   0 -16  -4   -0.51    0.47
 -16   0  -4    0.70    0.45
   0  16  -4    0.41    0.47
  16   0  -4    0.96    0.53
  16   0  -4    0.72    0.60
   0  16   4   -0.50    0.52
  16   0   4    0.20    0.49
  16   0   4   -0.16    0.46
   0 -16   4    0.18    0.43
   0 -16   4   -0.40    0.41
   0  16   4    0.19    0.50
  -2 -16  -4    0.24    0.48
   2  16  -4   -0.79    0.44
   2  16  -4    1.42    0.76
  -2 -16  -4    0.01    0.49
  16  -2  -4   -0.15    0.55
  16  -2  -4    0.85    0.58
  -2 -16   4   -0.08    0.37
   2  16   4   -0.09    0.46
  16  -2   4   -0.90    0.61
  16  -2   4   -0.41    0.44
   2  16   4   -0.22    0.53
  16  -2   4   -0.17    0.53
  16  -4  -4   -0.04    0.61
   4  16  -4   -0.02    0.49
  -4 -16  -4   -0.05    0.44
  16  -4  -4    0.43    0.67
   4  16  -4    0.98    0.70
  -4 -16   4    0.01    0.45
  16  -4   4    0.18    0.56
  16  -4   4    0.32    0.61
   4  16   4    0.36    0.50
  16  -4   4   -0.06    0.61
   4  16   4    0.56    0.60
   6  16  -4   -0.26    0.56
  16  -6  -4    0.40    0.63
   6  16  -4   -0.10    0.60
  16  -6  -4    1.17    0.58
  -6 -16  -4    0.27    0.54
  16  -6   4    0.09    0.66
  16  -6   4   -0.34    0.60
  -6 -16   4    0.82    0.50
   6  16   4    0.95    0.61
   6  16   4    0.07    0.61
  16  -6   4    0.40    0.58
  16  -8  -4    0.01    0.71
  16  -8  -4    1.46    0.86
   8  16  -4    0.78    0.73
   8  16  -4    0.44    0.65
   8  16  -4   -0.57    0.43
  -8 -16  -4    0.31    0.51
  16  -8   4   -0.05    0.66
  16  -8   4    0.11    0.63
  -8 -16   4    0.45    0.56
   8  16   4   -0.17    0.64
   8  16   4   -0.61    0.67
 -10 -16  -4    0.51    0.53
  10  16  -4   -0.22    0.61
  10  16  -4    0.16    0.65
  16 -10  -4   -0.76    0.67
 -10 -16   4   -0.11    0.56
  16 -10   4    1.12    0.83
  16 -10   4    0.12    0.84
   9 -17  -4   -0.05    0.76
   9 -17   4   -0.44    0.78
 -17  -9   4    0.52    0.59
  17   7  -4   -0.72    0.55
   7 -17  -4   -0.45    0.55
  -7  17  -4    0.59    0.76
 -17  -7  -4    0.76    0.60
  -7  17  -4    0.32    0.49
 -17  -7   4    0.03    0.57
   7 -17   4   -0.22    0.66
  17   5  -4   -0.22    0.67
 -17  -5  -4    0.01    0.51
  -5  17  -4   -1.21    0.65
  -5  17  -4    1.16    0.57
   5 -17  -4   -0.56    0.66
   5 -17  -4    0.40    0.57
  17   5  -4    0.01    0.52
   5 -17   4    0.15    0.75
  17   5   4   -0.12    0.53
  17   5   4    1.11    0.70
   5 -17   4    0.16    0.51
 -17  -5   4    0.70    0.57
  17   3  -4    0.21    0.52
   3 -17  -4   -0.70    0.54
   3 -17  -4    1.37    0.75
  17   3  -4    0.27    0.52
  -3  17  -4   -0.31    0.46
 -17  -3  -4    0.24    0.48
  -3  17  -4    1.04    0.75
   3 -17   4    0.12    0.50
   3 -17   4   -0.12    0.52
  17   3   4    0.43    0.64
 -17  -3   4   -0.57    0.52
  -3  17   4    0.17    0.44
  17   3   4   -0.62    0.43
  17   1  -4    0.25    0.54
   1 -17  -4    0.33    0.47
  17   1  -4   -0.55    0.56
 -17  -1  -4    0.32    0.47
   1 -17  -4   -0.46    0.49
  -1  17  -4    0.25    0.50
  -1  17  -4    0.13    0.72
  17   1   4   -0.03    0.50
   1 -17   4    0.45    0.52
  -1  17   4    0.20    0.53
  17   1   4   -0.14    0.60
   1 -17   4   -0.02    0.60
  -1 -17  -4    0.37    0.50
   1  17  -4   -0.30    0.49
  17  -1  -4   -0.24    0.54
  17  -1  -4   -0.57    0.56
  -1 -17  -4   -0.13    0.58
   1  17  -4   -1.31    0.70
  -1 -17   4   -0.15    0.40
  -1 -17   4    0.58    0.59
  17  -1   4   -0.25    0.66
  17  -1   4   -0.13    0.50
   1  17   4    0.02    0.49
  17  -1   4   -0.12    0.54
  17  -3  -4   -0.11    0.64
   3  17  -4    0.35    0.67
   3  17  -4    0.35    0.56
  -3 -17  -4   -0.12    0.52
  17  -3  -4   -0.38    0.54
  17  -3   4    0.07    0.58
  17  -3   4   -0.77    0.48
   3  17   4   -0.40    0.48
  17  -3   4    0.07    0.54
  -3 -17   4    0.36    0.50
   5  17  -4    0.56    0.77
  17  -5  -4   -0.17    0.60
  -5 -17  -4   -0.37    0.43
   5  17  -4    0.33    0.66
  17  -5  -4    0.86    0.76
   5  17   4    0.46    0.54
  17  -5   4    0.32    0.72
  17  -5   4   -0.08    0.64
  17  -5   4    0.07    0.62
  -5 -17   4    0.33    0.52
   7  17  -4    0.44    0.67
   7  17  -4   -0.23    0.62
  -7 -17  -4    2.79    0.80
  17  -7  -4    0.39    0.69
  -7 -17   4    0.02    0.53
  17  -7   4    0.79    0.78
  17  -7   4    0.20    0.78
   7  17   4    0.59    0.64
   9  17  -4    0.24    0.64
  17  -9  -4    0.66    0.88
  -9 -17  -4    0.47    0.57
   9  17  -4   -0.52    0.64
  17  -9   4    0.58    0.84
  -9 -17   4   -0.67    0.53
  17  -9   4    1.07    0.86
  -6  18  -4    0.21    0.81
   6 -18  -4   -0.58    0.67
  -6  18  -4    0.91    0.57
 -18  -6  -4    0.97    0.58
   6 -18  -4    0.05    0.69
   6 -18   4    0.33    0.61
   6 -18   4    0.73    0.81
 -18  -6   4   -0.45    0.53
  -4  18  -4    0.77    0.57
   4 -18  -4    0.06    0.63
  -4  18  -4    0.04    0.68
 -18  -4  -4    0.69    0.57
   4 -18  -4    0.97    0.61
   4 -18   4    0.75    0.75
 -18  -4   4    0.25    0.54
   4 -18   4    1.20    0.66
  18   4   4    0.24    0.80
  -2  18  -4    0.16    0.74
  18   2  -4    1.76    0.73
   2 -18  -4    0.97    0.80
   2 -18  -4    0.65    0.56
 -18  -2  -4    0.40    0.58
  -2  18  -4    1.72    0.73
  18   2  -4    0.56    0.57
  -2  18   4    0.24    0.59
   2 -18   4    0.42    0.56
   2 -18   4    0.33    0.72
  18   2   4    0.79    0.74
  18   0  -4    1.69    0.71
   0  18  -4    1.41    0.89
   0 -18  -4    0.04    0.52
  18   0  -4    0.62    0.72
   0  18  -4    0.16    0.60
   0 -18  -4   -0.79    0.49
   0 -18   4    0.88    0.58
   0 -18   4    1.20    0.72
   0  18   4    0.97    0.53
  18   0   4   -0.06    0.70
   2  18  -4    0.17    0.55
  -2 -18  -4   -0.03    0.58
  -2 -18  -4    0.37    0.59
   2  18  -4   -0.34    0.70
  18  -2   4    0.14    0.73
  -2 -18   4   -0.20    0.50
  18  -2   4   -0.38    0.57
   2  18   4    0.12    0.57
  -4 -18  -4    1.06    0.66
   4  18  -4    0.85    0.84
   4  18  -4    0.28    0.65
  18  -4  -4    2.52    0.90
  18  -4   4    0.61    0.70
   4  18   4    1.62    0.76
  -4 -18   4    1.24    0.64
  18  -4   4    1.18    0.83
  -6 -18  -4    0.01    0.58
  18  -6  -4    0.26    0.86
   6  18  -4    0.30    0.68
  18  -6   4    0.09    0.81
   6  18   4   -1.03    0.58
  -6 -18   4    0.75    0.68
  18  -6   4   -0.59    0.79
   8  18  -4   -0.21    0.78
   8  18   4    0.42    0.72
   5 -19  -4   -0.22    0.86
  -5  19  -4    0.59    0.60
   5 -19   4    0.61    0.69
   5 -19   4    0.71    0.84
   3 -19  -4   -0.01    0.61
  -3  19  -4    0.57    0.75
   3 -19  -4   -0.49    0.65
   3 -19   4    1.40    0.69
   3 -19   4    0.79    0.81
   1 -19  -4    0.50    0.59
  -1  19  -4   -0.04    0.56
   1 -19  -4   -0.46    0.58
   1 -19   4    0.26    0.65
  -1  19   4    0.26    0.65
   1 -19   4    1.07    0.90
  -1 -19  -4    0.21    0.70
   1  19  -4   -0.26    0.55
  -1 -19  -4   -1.38    0.52
   1  19   4   -0.65    0.52
  -1 -19   4    0.11    0.61
  19  -1   4    0.86    0.86
   3  19  -4   -0.34    0.61
  -3 -19  -4   -0.33    0.61
  19  -3  -4    0.12    0.68
   3  19   4    0.66    0.66
  -3 -19   4    0.19    0.58
  19  -3   4   -0.01    0.80
   5  19  -4    0.80    0.72
  19  -5  -4    0.32    0.84
  -5 -19  -4    0.73    0.64
  19  -5   4    0.71    0.95
  -5 -19   4    0.69    0.63
   5  19   4    1.10    0.76
  -1   0  -5  232.79   10.18
   0  -1  -5  232.28   10.62
  -1   0  -5  228.41   10.58
   1   0  -5  242.92   10.61
   0  -1  -5  231.55   10.20
  -1   0  -5  230.64   10.36
   0   1  -5  227.85   10.66
   1   0   5  229.48   10.18
   1   0   5  228.68   10.59
   1  -2  -5    0.62    0.18
   2   1  -5    0.59    0.18
  -1   2  -5    0.36    0.14
  -2  -1  -5    0.45    0.11
  -1   2  -5    0.50    0.16
   1  -2  -5    0.33    0.13
   2   1  -5    0.33    0.11
  -2  -1  -5    0.52    0.14
   2   1  -5    0.32    0.13
  -1   2  -5    0.56    0.18
   1  -2  -5    0.50    0.10
   1  -2  -5    0.33    0.12
   2   1  -5    0.31    0.16
   2   1   5    0.39    0.13
   1  -2   5    0.54    0.18
   1  -2   5    0.28    0.14
  -2  -1   5    0.25    0.15
   2   1   5    0.52    0.14
  -1   2   5    0.47    0.08
   2   1   5    0.41    0.16
   2   1   5    0.38    0.11
  -2  -1   5    0.38    0.12
  -1   2   5    0.32    0.08
   2   1   5    0.50    0.15
  -1   2   5    0.36    0.08
   1  -2   5    0.41    0.10
  -1   2   5    0.41    0.07
  -2   1  -5   27.02    1.38
  -1  -2  -5   26.85    1.35
  -1  -2  -5   28.02    1.31
   1   2  -5   27.51    1.29
   2  -1  -5   28.40    1.36
  -2   1  -5   26.88    1.50
  -1  -2  -5   27.38    1.51
   2  -1  -5   28.71    1.30
  -1  -2  -5   27.52    1.41
   2  -1  -5   27.49    1.30
   1   2  -5   27.70    1.24
   1   2  -5   26.67    1.43
  -1  -2  -5   26.06    1.35
  -2   1  -5   26.54    1.32
  -1  -2  -5   27.06    1.30
  -2   1  -5   27.56    1.29
   1   2  -5   28.27    1.40
   1   2   5   28.64    1.28
   1   2   5   25.77    1.31
   2  -1   5   26.28    1.36
   2  -1   5   26.32    1.34
   2  -1   5   28.33    1.29
   2  -1   5   29.12    1.32
  -2   1   5   26.92    1.27
   2  -1   5   24.07    1.49
   1   2   5   27.65    1.27
   1   2   5   27.52    1.41
   1   2   5   31.53    1.50
  -1  -2   5   27.96    1.24
  -2   1   5   27.02    1.31
   1   2   5   28.58    1.36
   1   2   5   27.27    1.33
  -2   1   5   26.92    1.32
  -1  -2   5   27.47    1.30
  -3  -2  -5  153.12    7.14
   3   2  -5  159.04    7.27
  -3  -2  -5  148.90    6.97
   3   2  -5  156.51    7.08
   2  -3  -5  157.46    6.96
  -3  -2  -5  150.59    7.24
   3   2  -5  147.12    7.14
   2  -3  -5  166.69    7.25
  -3  -2  -5  151.99    6.86
   2  -3  -5  156.73    7.01
  -2   3  -5  138.32    6.98
   3   2  -5  150.14    6.97
  -2   3  -5  154.12    7.27
   3   2  -5  158.34    6.80
   2  -3  -5  159.10    7.95
   3   2   5  153.20    7.22
   3   2   5  146.38    6.86
   2  -3   5  153.34    7.26
  -2   3   5  178.19    7.21
  -2   3   5  149.42    7.21
   2  -3   5  146.60    7.95
  -3  -2   5  153.71    6.96
   3   2   5  154.55    6.98
  -3  -2   5  152.40    6.81
   2  -3   5  138.61    6.98
   3   2   5  156.86    6.95
   3   2   5  136.31    7.14
  -3  -2   5  157.75    7.24
   0   3  -5    1.23    0.25
   0  -3  -5    0.87    0.19
   0   3  -5    0.83    0.20
   0  -3  -5    0.72    0.15
  -3   0  -5    0.93    0.21
   0  -3  -5    1.10    0.25
   0  -3  -5    1.06    0.17
   0  -3  -5    1.18    0.26
   3   0  -5    1.01    0.21
   0  -3  -5    0.82    0.21
  -3   0  -5    0.85    0.21
   3   0  -5    0.72    0.16
   3   0  -5    1.10    0.19
  -3   0  -5    1.05    0.18
   0  -3  -5    0.77    0.15
   3   0  -5    0.77    0.16
   0  -3  -5    1.49    0.27
   0   3  -5    0.84    0.27
   3   0   5    0.94    0.23
  -3   0   5    0.92    0.17
   3   0   5    0.64    0.17
   3   0   5    1.00    0.18
   0   3   5    1.43    0.23
   0  -3   5    0.81    0.23
   0   3   5    0.93    0.16
  -3   0   5    0.90    0.15
   0   3   5    1.09    0.15
   3   0   5    0.71    0.21
   0  -3   5    0.95    0.15
   3   0   5    1.07    0.20
   0  -3   5    0.82    0.14
   0  -3   5    0.98    0.20
  -3   0   5    0.95    0.16
   0   3   5    0.60    0.14
   0   3   5    1.02    0.17
   2   3  -5   70.70    3.49
   2   3  -5   73.72    3.24
  -3   2  -5   73.67    3.37
  -2  -3  -5   71.33    3.47
  -2  -3  -5   73.23    3.34
   2   3  -5   72.18    3.37
   3  -2  -5   72.55    3.47
   2   3  -5   71.35    3.51
  -2  -3  -5   69.77    3.37
  -3   2  -5   71.90    3.28
  -2  -3  -5   77.89    3.82
  -2  -3  -5   68.87    3.33
  -3   2  -5   74.06    3.50
  -2  -3  -5   72.48    3.48
   2   3  -5   70.60    3.35
  -2  -3  -5   79.32    3.48
   3  -2  -5   71.24    3.34
   3  -2   5   72.83    3.84
   2   3   5   71.94    3.34
   3  -2   5   65.51    3.26
  -2  -3   5   71.12    3.37
   2   3   5   74.53    3.48
  -3   2   5   69.82    3.44
  -2  -3   5   68.84    3.23
   3  -2   5   73.36    3.36
  -2  -3   5   72.31    3.49
   2   3   5   73.71    3.34
   2   3   5   72.69    3.81
   2   3   5   69.26    3.31
   3  -2   5   67.96    3.50
  -3   2   5   72.41    3.32
   2   3   5   70.26    3.45
   3  -4  -5  106.28    5.23
  -4  -3  -5  107.23    5.03
   4   3  -5  106.31    5.10
   4   3  -5  107.26    5.18
  -3   4  -5  112.72    5.21
   4   3  -5  111.87    5.04
   3  -4  -5  110.95    5.76
   3  -4  -5  106.61    4.98
  -3   4  -5  102.63    5.05
   3  -4  -5  114.01    5.03
  -4  -3  -5  109.37    5.17
   4   3  -5  114.20    4.90
  -3   4  -5  112.01    5.27
  -4  -3  -5  109.26    5.23
   4   3  -5  106.28    5.25
  -4  -3  -5  109.56    4.98
   4   3   5  108.28    5.21
   3  -4   5  105.73    5.25
  -3   4   5  109.87    5.00
  -4  -3   5  103.77    5.22
  -4  -3   5  111.81    5.18
   3  -4   5  106.38    5.77
  -4  -3   5  110.30    5.02
  -4  -3   5  109.30    4.91
  -3   4   5  104.54    5.21
  -3   4   5  107.27    4.98
  -3   4   5  109.84    5.19
   4   3   5  103.67    5.01
   4   3   5  114.14    5.06
  -4  -3   5  101.46    5.10
   3  -4   5  108.07    5.05
   4   3   5  106.75    5.18
   1  -4  -5   13.80    0.82
  -1   4  -5   13.66    0.92
  -1   4  -5   13.34    0.85
   1  -4  -5   11.86    0.74
  -4  -1  -5   13.69    0.84
  -4  -1  -5   14.66    0.80
   4   1  -5   14.39    0.79
   4   1  -5   13.42    0.86
   1  -4  -5   13.82    0.96
   1  -4  -5   12.74    0.85
  -1   4  -5   14.75    0.84
   4   1  -5   13.87    0.77
  -4  -1  -5   13.43    0.85
   4   1  -5   13.29    0.79
   1  -4  -5   12.89    0.77
  -4  -1  -5   13.26    0.82
  -1   4   5   15.06    0.79
  -1   4   5   14.88    0.92
   4   1   5   13.27    0.77
  -4  -1   5   14.01    0.81
   1  -4   5   13.47    0.83
  -1   4   5   12.69    0.81
   4   1   5   14.23    0.82
  -4  -1   5   12.83    0.79
   1  -4   5   14.58    0.99
  -1   4   5   13.92    0.75
  -1   4   5   13.71    0.77
  -4  -1   5   14.32    0.78
  -4  -1   5   14.58    0.80
   4   1   5   12.62    0.82
   4   1   5   13.95    0.83
  -1   4   5   13.50    0.75
   4  -1  -5   24.11    1.17
  -1  -4  -5   22.83    1.28
  -4   1  -5   23.38    1.29
   4  -1  -5   25.53    1.31
   1   4  -5   23.30    1.16
  -1  -4  -5   25.65    1.29
  -1  -4  -5   23.10    1.22
  -1  -4  -5   24.37    1.30
  -1  -4  -5   23.77    1.25
  -1  -4  -5   25.45    1.46
   1   4  -5   24.79    1.37
  -4   1  -5   22.82    1.24
   1   4  -5   24.85    1.36
   1   4  -5   23.71    1.28
  -4   1  -5   24.15    1.24
   4  -1  -5   24.30    1.24
  -1  -4  -5   24.72    1.35
   1   4  -5   23.78    1.21
  -4   1   5   22.73    1.21
   1   4   5   26.73    1.44
  -1  -4   5   23.29    1.16
   4  -1   5   20.64    1.42
   1   4   5   21.82    1.31
   4  -1   5   25.02    1.28
   1   4   5   24.62    1.23
   1   4   5   24.37    1.21
  -1  -4   5   22.92    1.33
  -1  -4   5   23.28    1.21
   1   4   5   25.45    1.27
   1   4   5   23.04    1.26
   4  -1   5   25.43    1.23
  -4   1   5   24.86    1.18
   4  -1   5   23.40    1.31
   4  -1   5   23.57    1.23
  -4   1   5   24.06    1.26
   4  -3  -5    0.66    0.20
  -3  -4  -5    0.59    0.24
  -4   3  -5    0.35    0.19
  -3  -4  -5    0.79    0.23
  -3  -4  -5    0.50    0.20
  -4   3  -5    0.61    0.21
   3   4  -5    0.40    0.20
   3   4  -5    0.69    0.34
  -3  -4  -5    0.62    0.30
   4  -3  -5    0.03    0.25
  -3  -4  -5    0.66    0.27
  -3  -4  -5    0.33    0.21
   3   4  -5    0.89    0.30
   3   4  -5    0.63    0.18
   3   4  -5    0.44    0.14
   3   4   5    0.70    0.22
   4  -3   5    0.96    0.21
  -4   3   5    0.55    0.20
  -3  -4   5    0.45    0.23
   4  -3   5    0.09    0.20
  -3  -4   5    0.90    0.20
  -3  -4   5    0.87    0.22
  -4   3   5    0.26    0.20
   3   4   5    0.45    0.19
   3   4   5    0.52    0.24
   4  -3   5   -0.09    0.36
  -3  -4   5    0.62    0.22
   3   4   5    0.49    0.25
   3   4   5    0.64    0.25
   4  -3   5    0.40    0.31
  -5  -4  -5   47.07    2.41
   5   4  -5   48.72    2.33
  -4   5  -5   46.81    2.51
  -5  -4  -5   48.52    2.40
   4  -5  -5   50.51    2.43
   5   4  -5   48.29    2.55
  -4   5  -5   48.53    2.44
  -4   5  -5   49.41    2.55
   5   4  -5   48.30    2.43
   4  -5  -5   50.43    2.82
   5   4  -5   46.87    2.42
   5   4  -5   47.48    2.51
   4  -5  -5   45.91    2.52
  -5  -4  -5   47.35    2.52
  -5  -4  -5   47.76    2.49
   5   4   5   51.08    2.53
  -4   5   5   50.10    2.39
   5   4   5   47.95    2.50
   5   4   5   49.14    2.40
  -5  -4   5   47.02    2.49
  -5  -4   5   48.58    2.35
   4  -5   5   49.99    2.45
  -4   5   5   46.80    2.50
  -5  -4   5   45.81    2.39
  -4   5   5   47.25    2.29
   4  -5   5   48.64    2.57
  -4   5   5   48.05    2.47
   5   4   5   47.30    2.40
  -5  -4   5   49.84    2.53
   5   4   5   50.77    2.45
   4  -5   5   45.08    2.80
  -5  -4   5   50.49    2.45
  -5  -2  -5   46.00    2.22
   2  -5  -5   43.58    2.16
   2  -5  -5   46.12    2.21
  -5  -2  -5   43.77    2.30
  -5  -2  -5   42.65    2.20
   5   2  -5   43.63    2.24
   5   2  -5   46.42    2.15
   2  -5  -5   44.92    2.33
   5   2  -5   44.70    2.26
   5   2  -5   46.54    2.22
   5   2  -5   42.90    2.31
  -2   5  -5   44.29    2.24
  -2   5  -5   44.03    2.34
  -5  -2  -5   44.69    2.29
   2  -5  -5   47.32    2.58
  -2   5  -5   46.41    2.34
   5   2   5   43.50    2.19
   5   2   5   45.04    2.29
  -2   5   5   43.28    2.28
   5   2   5   44.13    2.29
  -2   5   5   44.28    2.16
  -5  -2   5   46.89    2.30
  -5  -2   5   47.68    2.20
  -2   5   5   42.24    2.51
  -2   5   5   46.13    2.27
   2  -5   5   41.25    2.56
   2  -5   5   43.47    2.23
  -2   5   5   46.00    2.19
  -5  -2   5   43.64    2.17
  -5  -2   5   42.68    2.26
   0  -5  -5   12.46    0.84
   5   0  -5   12.55    0.76
   0   5  -5   13.29    0.90
   0   5  -5   12.57    0.80
   5   0  -5   12.65    0.76
   0  -5  -5   12.24    0.77
  -5   0  -5   12.35    0.78
  -5   0  -5   12.37    0.79
   0  -5  -5   13.23    0.89
   0  -5  -5   13.47    0.76
   0  -5  -5   11.73    0.79
   5   0  -5   13.04    0.85
   0  -5  -5   12.06    0.87
   0   5  -5   11.56    0.86
  -5   0  -5   12.92    0.79
   5   0  -5   12.77    0.73
   0  -5  -5   11.44    0.91
  -5   0   5   13.05    0.77
   0   5   5   12.75    0.79
   0   5   5   12.76    0.78
   0  -5   5   11.34    0.71
   5   0   5   11.61    0.82
   0   5   5   13.65    0.77
   5   0   5   11.28    0.74
   0   5   5   11.51    0.80
   5   0   5   11.97    0.80
   0   5   5   14.30    0.91
   0  -5   5   12.83    0.76
  -5   0   5   12.99    0.75
   0  -5   5   11.20    0.78
   0  -5   5   10.45    0.88
  -5   0   5   12.81    0.72
   5   0   5   12.89    0.78
  -2  -5  -5   16.30    1.16
   2   5  -5   17.72    1.06
  -5   2  -5   18.01    1.06
  -5   2  -5   18.01    1.01
   2   5  -5   18.50    0.94
   2   5  -5   18.28    1.12
   5  -2  -5   18.63    1.02
  -5   2  -5   17.74    1.03
  -2  -5  -5   17.16    1.05
  -2  -5  -5   16.31    0.98
   2   5  -5   17.65    0.99
  -2  -5  -5   17.53    1.09
   5  -2  -5   17.01    1.06
  -2  -5  -5   18.21    1.05
  -2  -5  -5   18.36    1.10
  -2  -5  -5   17.48    1.06
   2   5  -5   16.77    1.10
   2   5  -5   18.45    1.03
   2   5   5   16.62    1.05
  -2  -5   5   16.82    0.98
   2   5   5   18.36    1.18
  -5   2   5   17.14    0.99
   2   5   5   16.80    1.09
  -2  -5   5   16.76    0.93
  -2  -5   5   18.11    1.07
   5  -2   5   16.22    1.21
   2   5   5   17.26    1.02
  -5   2   5   17.80    0.88
  -5   2   5   17.39    1.02
   5  -2   5   17.73    1.02
   2   5   5   18.47    1.03
   2   5   5   18.55    0.98
   2   5   5   17.99    1.09
   5  -2   5   18.13    1.10
   5  -2   5   18.86    0.99
  -5   4  -5   23.37    1.37
   5  -4  -5   23.35    1.45
  -4  -5  -5   24.94    1.44
   5  -4  -5   24.62    1.37
  -4  -5  -5   25.90    1.44
   4   5  -5   23.96    1.48
  -4  -5  -5   26.83    1.39
   4   5  -5   25.29    1.37
   4   5  -5   29.57    1.42
  -5   4  -5   23.89    1.44
  -4  -5  -5   25.06    1.40
   5  -4  -5   24.47    1.60
   4   5  -5   26.15    1.31
   4   5  -5   29.70    1.54
   4   5   5   24.31    1.42
   4   5   5   28.95    1.43
   5  -4   5   22.73    1.65
  -5   4   5   24.99    1.39
  -5   4   5   23.68    1.20
  -4  -5   5   25.05    1.31
   4   5   5   25.91    1.46
   5  -4   5   22.20    1.46
   4   5   5   25.54    1.40
   5  -4   5   26.02    1.35
  -4  -5   5   24.88    1.37
  -4  -5   5   25.34    1.45
   5  -4   5   22.46    1.36
   4   5   5   25.65    1.35
  -4  -5   5   23.61    1.35
  -5   4   5   23.52    1.34
   4   5   5   21.52    1.53
  -5   6  -5    8.76    0.77
  -5   6  -5    8.13    0.73
   6   5  -5    7.52    0.75
  -6  -5  -5    9.97    0.80
   6   5  -5    9.38    0.78
  -6  -5  -5    8.42    0.70
   6   5  -5    7.71    0.67
  -6  -5  -5    8.56    0.73
   5  -6  -5    8.66    0.73
  -6  -5  -5   10.33    0.77
   6   5  -5    9.13    0.72
   5  -6  -5    9.02    0.77
   5  -6  -5    6.92    0.87
   6   5  -5    9.44    0.65
  -5   6   5    8.81    0.53
   6   5   5    8.54    0.68
  -6  -5   5    7.14    0.66
   6   5   5    8.11    0.71
   6   5   5    8.96    0.76
  -6  -5   5    8.21    0.74
   5  -6   5    8.26    0.72
   6   5   5    8.86    0.75
  -6  -5   5    9.00    0.72
  -5   6   5    9.42    0.67
  -5   6   5    8.07    0.71
   5  -6   5    8.09    0.91
  -6  -5   5    9.89    0.70
   5  -6   5    8.03    0.79
   3  -6  -5    6.18    0.47
   6   3  -5    7.03    0.60
   6   3  -5    7.69    0.62
  -6  -3  -5    6.10    0.61
  -3   6  -5    6.19    0.66
   3  -6  -5    7.14    0.78
  -3   6  -5    6.76    0.68
   6   3  -5    6.66    0.60
  -6  -3  -5    7.65    0.69
  -6  -3  -5    6.42    0.58
  -3   6  -5    7.39    0.61
   3  -6  -5    7.18    0.59
   3  -6  -5    7.56    0.67
   6   3  -5    7.35    0.66
   6   3  -5    6.14    0.53
  -6  -3  -5    6.46    0.63
   6   3   5    7.65    0.68
  -3   6   5    7.20    0.60
   6   3   5    6.76    0.65
  -6  -3   5    6.69    0.60
  -6  -3   5    6.32    0.59
  -6  -3   5    6.53    0.61
   3  -6   5    6.76    0.63
  -3   6   5    7.59    0.74
  -6  -3   5    7.43    0.61
   6   3   5    6.29    0.54
   3  -6   5    6.02    0.65
  -3   6   5    6.59    0.64
  -3   6   5    6.78    0.48
  -3   6   5    7.53    0.58
   3  -6   5    5.82    0.76
   6   1  -5  110.45    5.38
   6   1  -5  109.49    5.48
   1  -6  -5  108.85    5.43
  -1   6  -5  114.55    5.49
  -6  -1  -5  109.06    5.19
   1  -6  -5  112.80    5.49
  -6  -1  -5  115.60    5.30
  -6  -1  -5  113.73    5.41
  -6  -1  -5  111.55    5.48
   1  -6  -5  107.40    5.28
   1  -6  -5  114.90    5.33
   1  -6  -5  108.33    5.49
  -1   6  -5  114.14    5.52
   6   1  -5  110.79    5.34
   1  -6  -5  113.10    6.06
   6   1  -5  109.71    5.28
  -1   6  -5  106.97    5.53
   6   1  -5  111.66    5.16
  -1   6  -5  110.81    5.31
  -1   6   5  119.55    5.47
   6   1   5  115.92    5.42
  -1   6   5  117.93    5.47
   1  -6   5  108.73    6.04
  -6  -1   5  109.93    5.18
   6   1   5  108.47    5.18
  -6  -1   5  112.98    5.35
  -1   6   5  120.08    5.26
  -6  -1   5  114.96    5.26
  -1   6   5  114.53    5.33
  -6  -1   5  111.10    5.46
   1  -6   5  114.71    5.33
  -1   6   5  116.33    6.02
  -1   6   5  130.51    5.25
   6   1   5  107.56    5.25
   6   1   5  109.35    5.46
  -1  -6  -5   42.81    2.28
  -1  -6  -5   44.37    2.37
   6  -1  -5   45.57    2.39
  -1  -6  -5   46.23    2.31
   6  -1  -5   47.10    2.28
   1   6  -5   41.80    2.40
  -1  -6  -5   51.05    2.68
  -6   1  -5   45.53    2.36
  -6   1  -5   43.32    2.28
   1   6  -5   46.73    2.44
   6  -1  -5   49.87    2.28
  -1  -6  -5   45.16    2.27
  -1  -6  -5   45.93    2.32
  -6   1  -5   44.28    2.24
  -1  -6  -5   45.51    2.39
   1   6  -5   44.84    2.32
   1   6   5   44.76    2.23
   1   6   5   42.17    2.32
  -1  -6   5   43.46    2.17
   6  -1   5   41.39    2.58
   1   6   5   48.59    2.63
   1   6   5   44.32    2.34
  -6   1   5   48.44    2.22
   1   6   5   42.18    2.34
  -6   1   5   46.17    2.34
   6  -1   5   42.97    2.32
  -1  -6   5   41.65    2.29
  -6   1   5   48.09    2.25
   6  -1   5   50.60    2.28
   6  -1   5   46.11    2.24
   1   6   5   47.75    2.27
  -1  -6   5   42.94    2.60
   6  -1   5   44.57    2.37
  -1  -6   5   47.01    2.27
  -6   3  -5   11.41    0.81
  -3  -6  -5   10.76    0.82
  -6   3  -5   10.22    0.74
   3   6  -5    9.59    0.68
   3   6  -5   10.37    0.72
  -3  -6  -5   10.36    0.74
   3   6  -5    9.89    0.83
   3   6  -5    9.82    0.78
  -3  -6  -5    9.19    0.81
   6  -3  -5   10.23    0.81
  -3  -6  -5   10.65    0.87
   3   6  -5   11.83    0.87
   3   6  -5   11.73    0.77
   6  -3  -5   11.44    0.75
  -3  -6  -5   10.36    0.78
  -3  -6  -5   10.95    0.79
   3   6   5    8.37    0.77
   3   6   5   10.35    0.76
  -6   3   5   11.01    0.58
   6  -3   5    9.64    0.91
  -3  -6   5   10.58    0.72
   6  -3   5    9.49    0.75
  -6   3   5   12.00    0.76
   6  -3   5   10.44    0.74
  -3  -6   5    9.98    0.69
  -6   3   5   10.34    0.75
   6  -3   5   10.67    0.84
   3   6   5   11.17    0.90
   3   6   5    9.99    0.82
  -3  -6   5   10.42    0.81
   3   6   5   10.61    0.70
   3   6   5   11.07    0.82
   6  -5  -5    0.11    0.29
   5   6  -5    0.77    0.29
   5   6  -5    0.54    0.26
   5   6  -5    0.39    0.29
  -5  -6  -5    0.19    0.27
  -5  -6  -5    0.83    0.32
   5   6  -5    0.67    0.35
   6  -5  -5    0.32    0.24
   6  -5  -5    0.89    0.34
   5   6  -5    0.13    0.23
  -5  -6  -5    0.47    0.33
  -6   5  -5    0.82    0.31
  -5  -6  -5    0.22    0.23
   5   6  -5    0.02    0.20
   6  -5   5    0.33    0.26
  -5  -6   5    0.39    0.21
  -5  -6   5    0.61    0.24
  -5  -6   5    0.05    0.22
   5   6   5    0.88    0.33
   6  -5   5    0.32    0.35
   5   6   5    0.30    0.24
  -5  -6   5    0.22    0.22
  -6   5   5    1.21    0.27
   6  -5   5   -0.05    0.18
  -6   5   5    0.35    0.12
  -6   5   5   -0.04    0.23
   5   6   5    0.37    0.28
   6  -7  -5   -0.42    0.20
   7   6  -5   -0.17    0.26
   6  -7  -5   -0.33    0.36
  -6   7  -5   -0.44    0.20
  -7  -6  -5    0.29    0.29
   7   6  -5    0.10    0.31
   7   6  -5    0.48    0.26
   7   6  -5   -0.51    0.32
  -7  -6  -5   -0.10    0.24
  -6   7  -5    0.21    0.29
  -7  -6  -5    0.63    0.35
   6  -7  -5   -0.21    0.28
  -7  -6   5    0.22    0.25
   7   6   5    0.21    0.26
   6  -7   5    0.30    0.25
   6  -7   5   -0.53    0.30
   6  -7   5    0.25    0.32
   7   6   5   -0.13    0.21
   7   6   5   -0.16    0.27
  -6   7   5    0.00    0.21
  -6   7   5    0.03    0.14
   7   6   5   -0.21    0.29
  -7  -6   5   -0.06    0.25
  -7  -6   5   -0.24    0.22
  -7  -4  -5   61.32    3.23
   4  -7  -5   61.01    3.00
  -4   7  -5   63.86    3.23
   7   4  -5   63.19    3.15
   7   4  -5   62.49    3.11
  -7  -4  -5   60.57    3.18
   4  -7  -5   64.09    3.12
  -4   7  -5   62.82    3.26
  -7  -4  -5   61.15    3.11
   4  -7  -5   57.86    3.24
   7   4  -5   61.87    3.20
   7   4  -5   63.12    3.06
  -7  -4  -5   61.46    3.08
   4  -7  -5   63.91    3.62
   7   4  -5   63.80    3.25
  -7  -4   5   60.09    3.21
   7   4   5   62.02    3.22
  -7  -4   5   61.04    3.02
  -4   7   5   63.09    3.06
  -4   7   5   66.58    3.25
   4  -7   5   59.78    3.61
   4  -7   5   64.36    3.15
  -7  -4   5   63.44    3.07
   7   4   5   58.29    3.19
   4  -7   5   60.22    3.24
   7   4   5   62.01    3.08
  -4   7   5   61.88    3.19
  -4   7   5   62.32    3.01
   2  -7  -5    9.09    0.81
   7   2  -5    9.28    0.72
   7   2  -5   10.57    0.74
   2  -7  -5    9.24    0.66
  -7  -2  -5    9.35    0.76
   2  -7  -5    9.16    0.75
  -2   7  -5    9.20    0.74
  -7  -2  -5    9.01    0.76
  -2   7  -5   10.29    0.83
  -2   7  -5    9.41    0.85
   7   2  -5   10.06    0.74
  -2   7  -5    9.37    0.82
   7   2  -5    9.56    0.81
  -7  -2  -5    8.60    0.75
   2  -7  -5    9.00    0.90
  -7  -2  -5    9.14    0.74
   7   2  -5    9.28    0.71
  -2   7   5    9.99    0.90
  -2   7   5    9.34    0.70
  -7  -2   5    9.01    0.77
  -7  -2   5    9.44    0.71
   7   2   5    9.81    0.71
  -7  -2   5    9.15    0.74
  -2   7   5    9.77    0.75
   7   2   5   10.69    0.80
   7   2   5    8.25    0.76
   2  -7   5    8.78    0.73
  -2   7   5    9.17    0.65
  -7  -2   5    9.09    0.68
   2  -7   5    9.48    0.93
  -2   7   5    9.81    0.77
   0  -7  -5   32.60    1.68
   0   7  -5   28.84    1.77
   7   0  -5   29.08    1.73
  -7   0  -5   29.58    1.73
   7   0  -5   32.49    1.68
   0  -7  -5   30.13    1.95
   0  -7  -5   28.56    1.67
  -7   0  -5   28.76    1.64
   0   7  -5   28.88    1.70
  -7   0  -5   31.08    1.66
   0  -7  -5   29.47    1.67
   0  -7  -5   32.56    1.75
   0   7  -5   30.85    1.79
   7   0  -5   31.37    1.64
   0  -7  -5   29.92    1.76
   0   7  -5   32.67    1.76
  -7   0   5   32.46    1.71
   7   0   5   30.84    1.72
   0   7   5   29.95    1.71
   0   7   5   30.17    1.90
   0  -7   5   29.32    1.90
   7   0   5   32.28    1.64
   7   0   5   31.70    1.64
   0   7   5   32.97    1.65
  -7   0   5   29.50    1.59
  -7   0   5   30.64    1.62
   0   7   5   29.06    1.70
   0  -7   5   30.43    1.57
   0  -7   5   29.44    1.69
   0   7   5   29.24    1.60
   0  -7   5   31.76    1.65
   0   7   5   29.61    1.66
   7   0   5   31.01    1.72
   2   7  -5    2.15    0.34
  -7   2  -5    1.32    0.35
  -2  -7  -5    2.21    0.39
   2   7  -5    2.39    0.45
   2   7  -5    1.78    0.38
   2   7  -5    1.89    0.35
  -2  -7  -5    2.01    0.42
  -7   2  -5    2.29    0.41
  -2  -7  -5    1.31    0.37
   2   7  -5    1.97    0.37
  -7   2  -5    1.69    0.34
   7  -2  -5    1.64    0.34
  -2  -7  -5    1.72    0.37
  -2  -7  -5    2.39    0.41
  -2  -7  -5    1.87    0.32
   7  -2  -5    1.30    0.34
   7  -2   5    2.07    0.36
  -2  -7   5    2.32    0.33
   2   7   5    2.09    0.33
   2   7   5    2.10    0.38
   2   7   5    2.13    0.40
  -2  -7   5    1.81    0.36
  -7   2   5    2.26    0.35
   7  -2   5    1.99    0.33
  -2  -7   5    1.70    0.37
   2   7   5    2.40    0.44
   2   7   5    1.93    0.34
  -7   2   5    2.28    0.37
   7  -2   5    1.91    0.48
  -2  -7   5    2.23    0.32
   2   7   5    2.12    0.36
   7  -2   5    2.17    0.40
   2   7   5    1.83    0.35
  -7   2   5    1.89    0.24
   7  -2   5    2.01    0.34
  -4  -7  -5    0.62    0.29
   4   7  -5    0.52    0.24
   4   7  -5    0.49    0.23
   4   7  -5    0.73    0.32
   4   7  -5    0.17    0.25
   4   7  -5    0.39    0.30
   7  -4  -5    0.54    0.25
   4   7  -5    0.63    0.30
  -4  -7  -5    0.90    0.38
  -4  -7  -5    0.68    0.28
  -7   4  -5    0.89    0.30
  -4  -7  -5    0.56    0.30
  -7   4  -5    0.46    0.27
  -4  -7  -5    0.36    0.30
   7  -4  -5    1.10    0.33
  -4  -7   5    1.06    0.31
  -7   4   5    0.76    0.25
  -7   4   5    0.39    0.27
   4   7   5    0.49    0.29
  -4  -7   5    0.81    0.25
   4   7   5    1.14    0.29
   4   7   5    0.42    0.34
   7  -4   5    0.32    0.37
   4   7   5    0.43    0.27
   4   7   5    0.09    0.27
  -4  -7   5    0.33    0.23
   7  -4   5    0.43    0.30
   7  -4   5    0.50    0.29
   6   7  -5   -0.18    0.25
   7  -6  -5   -0.34    0.19
   6   7  -5    0.09    0.24
   6   7  -5   -0.08    0.29
  -6  -7  -5    0.24    0.29
  -6  -7  -5   -0.35    0.21
   7  -6  -5    0.38    0.31
  -7   6  -5   -0.01    0.27
   6   7  -5   -0.39    0.23
   6   7  -5   -0.38    0.29
  -6  -7  -5   -0.16    0.30
   7  -6  -5    0.02    0.32
   7  -6   5   -0.12    0.22
  -6  -7   5   -0.27    0.24
   7  -6   5   -0.15    0.28
  -6  -7   5    0.51    0.25
  -7   6   5   -0.10    0.10
   6   7   5   -0.13    0.25
   6   7   5    0.06    0.24
   6   7   5   -0.38    0.24
  -6  -7   5    0.04    0.21
  -7   6   5    0.64    0.29
   7  -6   5    0.19    0.39
   6   7   5    0.00    0.22
   8   7  -5    1.25    0.40
  -7   8  -5    2.27    0.42
   7  -8  -5    2.01    0.50
   8   7  -5    2.37    0.49
   8   7  -5    1.43    0.40
   7  -8  -5    1.92    0.57
  -8  -7  -5    2.39    0.47
   7  -8  -5    1.45    0.40
   8   7  -5    1.51    0.45
  -8  -7  -5    2.79    0.52
  -8  -7   5    2.69    0.48
  -7   8   5    1.09    0.37
   7  -8   5    1.25    0.43
  -7   8   5    2.03    0.30
   7  -8   5    1.76    0.51
   7  -8   5    1.32    0.55
   8   7   5    2.28    0.48
  -8  -7   5    1.64    0.39
   8   7   5    2.27    0.43
   8   7   5    2.15    0.47
   8   7   5    1.57    0.47
   8   5  -5    5.56    0.69
  -8  -5  -5    5.83    0.64
  -8  -5  -5    6.19    0.67
   8   5  -5    5.96    0.64
   8   5  -5    5.52    0.67
   5  -8  -5    5.24    0.68
   5  -8  -5    5.21    0.79
  -5   8  -5    6.22    0.73
  -8  -5  -5    5.87    0.69
  -5   8  -5    5.65    0.67
   8   5  -5    5.27    0.62
   5  -8  -5    5.98    0.67
   8   5   5    5.74    0.62
   5  -8   5    5.27    0.78
  -5   8   5    5.55    0.66
  -8  -5   5    7.38    0.69
  -8  -5   5    5.97    0.67
   5  -8   5    4.85    0.64
   8   5   5    6.43    0.68
  -5   8   5    5.63    0.62
   8   5   5    5.07    0.65
  -8  -5   5    5.24    0.60
   5  -8   5    5.87    0.71
  -5   8   5    5.60    0.48
  -8  -3  -5   11.22    0.90
   3  -8  -5   12.37    0.88
   8   3  -5   12.94    0.88
   3  -8  -5   11.16    0.95
  -8  -3  -5   10.49    0.84
   3  -8  -5   11.30    0.75
  -8  -3  -5   10.48    0.88
  -3   8  -5   11.67    0.93
   8   3  -5   10.53    0.85
   3  -8  -5    9.98    1.09
  -3   8  -5   11.29    0.96
   8   3  -5   10.01    0.83
   8   3  -5    9.93    0.88
   3  -8   5   11.28    1.05
  -8  -3   5   14.05    0.92
   8   3   5   10.75    0.81
  -3   8   5   12.33    0.82
  -8  -3   5    9.68    0.79
  -3   8   5   11.98    0.89
   3  -8   5   11.93    0.88
  -3   8   5   10.96    0.88
  -8  -3   5    9.40    0.88
  -3   8   5   10.30    0.74
   8   3   5    9.90    0.89
   8   3   5   10.23    0.90
   1  -8  -5    1.85    0.35
  -1   8  -5    2.39    0.47
   1  -8  -5    2.77    0.46
  -1   8  -5    2.76    0.45
   1  -8  -5    2.02    0.42
   8   1  -5    2.23    0.38
   1  -8  -5    1.52    0.35
   1  -8  -5    1.37    0.37
  -8  -1  -5    2.64    0.43
  -1   8  -5    2.54    0.47
   1  -8  -5    1.45    0.48
   8   1  -5    1.93    0.40
  -8  -1  -5    1.74    0.40
  -8  -1  -5    2.27    0.39
   1  -8   5    2.15    0.37
  -1   8   5    2.31    0.37
  -8  -1   5    2.21    0.35
  -1   8   5    2.07    0.34
   1  -8   5    1.28    0.47
  -1   8   5    1.78    0.33
  -8  -1   5    1.84    0.35
   1  -8   5    1.59    0.36
  -8  -1   5    2.87    0.42
  -1   8   5    0.96    0.34
   8   1   5    1.62    0.39
  -8  -1   5    2.20    0.38
  -1   8   5    2.65    0.42
   8   1   5    1.71    0.35
   8   1   5    1.86    0.38
   8  -1  -5    0.73    0.31
  -8   1  -5    0.90    0.30
  -1  -8  -5    0.98    0.37
  -8   1  -5    1.01    0.30
  -8   1  -5    1.35    0.37
   1   8  -5    0.86    0.34
  -1  -8  -5    0.92    0.32
  -1  -8  -5    0.82    0.32
  -1  -8  -5    0.65    0.32
   8  -1  -5    0.02    0.31
   1   8  -5    1.13    0.29
   1   8  -5    0.90    0.30
  -1  -8  -5    1.12    0.38
   1   8   5    0.73    0.33
   1   8   5    0.74    0.25
  -8   1   5    0.89    0.28
   1   8   5    0.87    0.31
   1   8   5    0.77    0.29
   1   8   5    1.05    0.29
   8  -1   5    0.32    0.31
   8  -1   5    0.73    0.29
  -1  -8   5    1.07    0.37
  -1  -8   5    0.85    0.31
  -1  -8   5    0.68    0.26
  -8   1   5    1.38    0.33
  -1  -8   5    1.15    0.32
   8  -1   5    1.25    0.31
   3   8  -5    1.12    0.30
  -3  -8  -5    1.58    0.38
   8  -3  -5    0.95    0.34
  -3  -8  -5    0.83    0.28
   8  -3  -5    0.56    0.29
   3   8  -5    1.41    0.34
   3   8  -5    1.07    0.38
  -8   3  -5    0.32    0.31
  -3  -8  -5    1.60    0.41
   3   8  -5    1.41    0.41
  -3  -8  -5    1.39    0.44
   3   8  -5    1.25    0.32
  -3  -8  -5    1.63    0.41
   8  -3   5    0.72    0.32
  -3  -8   5    1.08    0.32
  -3  -8   5    0.85    0.36
   3   8   5    2.20    0.37
   3   8   5    0.39    0.27
   3   8   5    2.23    0.41
   8  -3   5    1.05    0.32
   8  -3   5    1.11    0.40
   3   8   5    2.32    0.40
  -8   3   5    1.11    0.21
  -3  -8   5    1.28    0.29
   3   8   5    0.98    0.34
   3   8   5    1.59    0.41
   8  -5  -5   12.46    0.95
   5   8  -5   12.24    1.01
  -5  -8  -5   12.82    0.96
   8  -5  -5   12.64    1.04
   5   8  -5   11.74    0.93
  -5  -8  -5   12.63    1.02
  -5  -8  -5   12.37    0.96
   5   8  -5   12.25    0.91
  -8   5  -5   11.28    0.96
   8  -5  -5   14.18    1.17
   5   8  -5   10.60    0.99
  -5  -8   5   11.59    0.85
   8  -5   5   11.21    0.91
   5   8   5   12.75    0.96
   8  -5   5   12.35    1.00
  -8   5   5   13.69    0.93
   5   8   5   12.34    0.98
  -5  -8   5   12.25    0.90
   5   8   5   13.52    1.05
   5   8   5   11.09    0.94
   5   8   5   12.32    0.89
   8  -5   5   12.02    1.16
   8  -7  -5    0.30    0.33
   7   8  -5    0.54    0.42
   8  -7  -5    0.45    0.32
  -8   7  -5    0.37    0.27
   7   8  -5    0.69    0.34
   7   8  -5    0.40    0.36
   8  -7  -5    0.44    0.40
  -7  -8  -5    0.34    0.30
   7   8  -5    0.83    0.37
  -7  -8  -5    0.26    0.27
   8  -7   5    0.14    0.38
   7   8   5    0.99    0.37
   8  -7   5    0.08    0.27
  -8   7   5    0.94    0.35
   7   8   5    1.10    0.39
  -7  -8   5    0.57    0.31
   7   8   5    0.78    0.37
  -8   7   5    0.45    0.17
   8  -7   5    0.57    0.44
  -7  -8   5    0.16    0.27
   7   8   5    0.55    0.37
   8  -9  -5    0.61    0.51
   9   8  -5    0.97    0.43
   9   8  -5    0.78    0.46
  -8   9  -5    0.57    0.31
   8  -9  -5    0.18    0.46
   9   8  -5    0.12    0.35
   9   8  -5    0.27    0.39
   8  -9  -5    0.27    0.34
  -8   9  -5    0.73    0.40
  -9  -8  -5    1.36    0.41
   9   8   5    1.40    0.45
  -9  -8   5    0.65    0.43
   8  -9   5   -0.10    0.43
  -9  -8   5    0.80    0.38
  -8   9   5    0.62    0.24
   8  -9   5   -0.13    0.33
   9   8   5    1.05    0.39
   8  -9   5    0.87    0.52
   9   8   5    0.62    0.45
   9   6  -5    0.33    0.31
   9   6  -5    0.65    0.35
  -9  -6  -5    0.02    0.27
   6  -9  -5    0.46    0.31
  -9  -6  -5    0.00    0.29
   9   6  -5    0.59    0.38
   9   6  -5    0.49    0.36
  -6   9  -5    0.27    0.28
   6  -9  -5    0.41    0.39
   6  -9  -5    0.65    0.43
   6  -9   5   -0.28    0.39
  -6   9   5    0.29    0.23
   9   6   5    0.59    0.40
  -6   9   5    0.57    0.34
   6  -9   5    0.89    0.36
   9   6   5    0.13    0.27
   6  -9   5    0.49    0.36
  -9  -6   5    0.03    0.32
   9   6   5    0.05    0.36
   9   6   5    0.11    0.28
  -6   9   5    0.61    0.37
  -9  -6   5    0.92    0.31
   9   4  -5   -0.12    0.28
   9   4  -5    0.79    0.31
  -9  -4  -5   -0.11    0.36
   9   4  -5    0.37    0.29
  -9  -4  -5    0.19    0.28
   9   4  -5    0.18    0.27
   4  -9  -5    1.08    0.48
   4  -9  -5   -0.47    0.31
   4  -9  -5   -0.06    0.24
  -4   9  -5    0.27    0.29
   4  -9  -5    0.44    0.22
  -9  -4  -5    0.30    0.31
  -9  -4   5    0.23    0.26
  -4   9   5    0.29    0.30
   9   4   5    0.25    0.30
   9   4   5   -0.21    0.24
  -4   9   5    0.00    0.20
   9   4   5    0.09    0.34
  -9  -4   5    0.32    0.27
  -4   9   5    0.68    0.30
   4  -9   5    0.24    0.33
   4  -9   5   -0.38    0.31
  -2   9  -5    2.02    0.45
  -9  -2  -5    1.61    0.39
  -9  -2  -5    0.48    0.31
   9   2  -5    0.95    0.33
  -2   9  -5    1.38    0.40
   9   2  -5    1.52    0.36
  -9  -2  -5    1.32    0.41
   9   2  -5    1.32    0.42
  -2   9  -5    1.09    0.41
   2  -9  -5    1.11    0.29
   2  -9  -5    1.17    0.35
   2  -9  -5    0.52    0.37
   2  -9  -5    0.94    0.45
  -2   9   5    0.89    0.36
   9   2   5    2.19    0.43
  -2   9   5    0.86    0.33
   2  -9   5    0.88    0.43
   2  -9   5    0.86    0.37
  -9  -2   5    0.86    0.34
   9   2   5    1.22    0.32
  -2   9   5    0.88    0.29
   2  -9   5    1.73    0.40
   9   2   5    1.01    0.35
  -9  -2   5    1.47    0.36
   0   9  -5    0.15    0.29
   0   9  -5    0.21    0.32
   0  -9  -5   -0.19    0.26
  -9   0  -5   -0.24    0.25
  -9   0  -5    0.01    0.31
   9   0  -5    0.10    0.29
   0  -9  -5   -0.15    0.28
   0   9  -5    0.13    0.39
   9   0  -5    0.64    0.39
   0  -9  -5    0.37    0.33
  -9   0  -5   -0.06    0.22
   0  -9  -5   -0.46    0.23
   9   0   5    0.00    0.31
   0  -9   5   -0.10    0.22
   9   0   5    0.32    0.30
  -9   0   5    0.05    0.24
   0   9   5    0.05    0.23
   0  -9   5   -0.15    0.24
   9   0   5    0.21    0.22
   0  -9   5    0.08    0.30
   0   9   5    0.08    0.23
   0  -9   5   -0.31    0.26
   0   9   5   -0.18    0.29
   9  -2  -5   15.56    1.18
   2   9  -5   16.31    1.24
  -9   2  -5   15.73    1.11
  -2  -9  -5   13.69    1.18
  -9   2  -5   16.86    1.18
  -2  -9  -5   18.34    1.20
   9  -2  -5   19.65    1.17
   2   9  -5   15.85    1.24
  -2  -9  -5   18.69    1.37
  -2  -9  -5   16.37    1.16
   2   9  -5   15.10    1.10
   9  -2   5   16.54    1.10
   2   9   5   17.38    1.18
  -9   2   5   16.54    0.99
  -2  -9   5   17.20    1.06
   2   9   5   16.42    1.10
   2   9   5   17.11    1.19
  -2  -9   5   16.46    1.15
  -2  -9   5   18.57    1.13
   9  -2   5   16.71    1.17
   9  -2   5   16.02    1.20
   9  -2   5   17.02    1.33
  -9   2   5   16.52    1.11
   4   9  -5    0.40    0.30
   9  -4  -5    0.20    0.31
  -4  -9  -5    1.40    0.38
  -4  -9  -5    0.55    0.37
   9  -4  -5    0.99    0.36
   4   9  -5    0.76    0.38
   4   9  -5    1.19    0.33
  -4  -9  -5    0.76    0.32
  -4  -9  -5    0.97    0.35
  -4  -9   5    1.18    0.30
   4   9   5    0.81    0.37
  -4  -9   5    1.53    0.37
   9  -4   5    0.54    0.40
   4   9   5    0.35    0.35
   9  -4   5    0.41    0.27
  -9   4   5    0.71    0.21
  -9   4   5    0.75    0.34
   4   9   5    1.32    0.39
   9  -4   5    0.45    0.36
   4   9   5    1.04    0.32
   4   9   5    1.15    0.39
   6   9  -5    0.98    0.41
   9  -6  -5    0.44    0.30
   6   9  -5    1.27    0.37
   6   9  -5    1.20    0.37
   9  -6  -5    0.36    0.35
  -6  -9  -5    0.48    0.32
   9  -6  -5    0.40    0.36
  -6  -9  -5    0.56    0.37
   6   9  -5    0.35    0.38
   9  -6   5    0.68    0.37
   6   9   5    0.88    0.42
   6   9   5    1.12    0.40
  -9   6   5    0.80    0.21
  -6  -9   5    1.64    0.36
   6   9   5    0.79    0.36
  -9   6   5    1.44    0.38
   6   9   5    1.11    0.44
   9  -6   5    1.45    0.50
   6   9   5    1.48    0.43
   9  -6   5    0.40    0.33
   8   9  -5    4.95    0.75
  -8  -9  -5    5.54    0.71
  -9   8  -5    3.25    0.59
   9  -8  -5    3.63    0.79
   9  -8  -5    4.54    0.64
[truncated: 930,738 more chars]
