# Supplementary material for: The crystal structure of (RS)-7-chloro-2-(2,5-di­meth­oxy­phen­yl)-2,3-di­hydro­quinazolin-4(1H)-one: two hydrogen bonds generate an elegant three-dimensional framework structure
Source: Acta Crystallogr E Crystallogr Commun. 2019 May 21;75(Pt 6):843–7. doi: 10.1107/S2056989019007023 (PMC6658962; doi:10.1107/S2056989019007023)
Supplement: Supplementary file 2 [file e-75-00843-Isup2.hkl]

data_I                                                                          
_shelx_title ' hsy1cg'                                                          
_shelx_refln_list_code          4                                               
_shelx_F_calc_maximum      599.87                                               
_exptl_crystal_F_000      2656.00                                               
_reflns_d_resolution_high  0.7951                                               
                                                                                
loop_                                                                           
 _space_group_symop_operation_xyz                                               
 'x, y, z'                                                                      
 '-x+1/2, -y, z+1/2'                                                            
 '-y+3/4, x+1/4, z+1/4'                                                         
 'y+3/4, -x+3/4, z+3/4'                                                         
 'x+1/2, y+1/2, z+1/2'                                                          
 '-x+1, -y+1/2, z+1'                                                            
 '-y+5/4, x+3/4, z+3/4'                                                         
 'y+5/4, -x+5/4, z+5/4'                                                         
 '-x, -y, -z'                                                                   
 'x-1/2, y, -z-1/2'                                                             
 'y-3/4, -x-1/4, -z-1/4'                                                        
 '-y-3/4, x-3/4, -z-3/4'                                                        
 '-x+1/2, -y+1/2, -z+1/2'                                                       
 'x, y+1/2, -z'                                                                 
 'y-1/4, -x+1/4, -z+1/4'                                                        
 '-y-1/4, x-1/4, -z-1/4'                                                        
                                                                                
_cell_length_a    15.3140                                                       
_cell_length_b    15.3140                                                       
_cell_length_c    25.7360                                                       
_cell_angle_alpha  90.000                                                       
_cell_angle_beta   90.000                                                       
_cell_angle_gamma  90.000                                                       
                                                                                
_shelx_F_squared_multiplier     1.000                                           
                                                                                
loop_                                                                           
 _refln_index_h                                                                 
 _refln_index_k                                                                 
 _refln_index_l                                                                 
 _refln_F_squared_calc                                                          
 _refln_F_squared_meas                                                          
 _refln_F_squared_sigma                                                         
 _refln_observed_status                                                         
   0   2   0      55733.82      51631.82       642.50 o                         
   2   2   0      34511.46      30918.81       390.56 o                         
  -2   4   0     359839.22     343609.94      3923.25 o                         
   0   4   0      10720.62      11154.04       148.55 o                         
   2   4   0      12029.56      11058.68       151.73 o                         
   4   4   0       9890.89       9350.96       132.89 o                         
  -4   6   0      12751.31      11802.78       167.33 o                         
  -2   6   0       5067.57       5661.28        85.67 o                         
   0   6   0       7643.89       6877.18        97.83 o                         
   2   6   0      23582.50      21878.64       266.90 o                         
   4   6   0      11080.96      10959.91       157.87 o                         
   6   6   0       1105.30       1335.50       111.14 o                         
  -6   8   0        120.31        156.39        32.73 o                         
  -4   8   0      35245.76      35546.91       489.81 o                         
  -2   8   0        286.60        333.60        33.04 o                         
   0   8   0       1327.62       1437.36        46.21 o                         
   2   8   0        544.85        698.82        37.50 o                         
   4   8   0       5166.33       4780.73        95.06 o                         
   6   8   0        650.12        602.80        45.66 o                         
   8   8   0        973.32       1034.98        54.83 o                         
  -8  10   0       2238.90       2361.76       117.81 o                         
  -6  10   0       7198.65       7219.75       155.63 o                         
  -4  10   0       1409.81       1358.94        63.04 o                         
  -2  10   0       1944.18       2108.79        79.78 o                         
   0  10   0       5364.13       5329.58       115.33 o                         
   2  10   0        357.74        396.83        43.53 o                         
   4  10   0          1.96        -19.09        34.88 o                         
   6  10   0      12990.75      13095.12       236.18 o                         
   8  10   0      11919.74      11665.65       247.69 o                         
  10  10   0       1611.14       1417.51        98.98 o                         
 -10  12   0        187.09        179.80        67.46 o                         
  -8  12   0        381.41        384.65        68.27 o                         
  -6  12   0       1248.64       1242.36        91.61 o                         
  -4  12   0       1944.91       1979.15        94.29 o                         
  -2  12   0       6601.17       6491.89       148.63 o                         
   0  12   0          4.17        -37.05        37.05 o                         
   2  12   0        854.22        853.60        65.75 o                         
   4  12   0       4844.26       4926.33       143.11 o                         
   6  12   0        279.80        343.15        70.42 o                         
   8  12   0       2300.35       2347.71       146.33 o                         
  10  12   0        174.82        177.29        64.01 o                         
  12  12   0        522.93        875.90       117.11 o                         
 -12  14   0          1.21         37.55        90.08 o                         
 -10  14   0        188.25        137.56        96.20 o                         
  -8  14   0        277.70        144.97        79.96 o                         
  -6  14   0         85.68        137.26        71.04 o                         
  -4  14   0        303.90        200.13        71.23 o                         
  -2  14   0       1123.61       1188.89        91.89 o                         
   0  14   0         97.62        136.57        60.02 o                         
   2  14   0          0.30        -60.17        60.17 o                         
   4  14   0        170.07        240.71        81.33 o                         
   6  14   0       1642.87       1949.72       130.69 o                         
   8  14   0         21.31         12.32        60.17 o                         
  10  14   0         16.80         61.46        80.83 o                         
  12  14   0         15.63        -80.11        94.08 o                         
 -10  16   0          1.79         73.01       176.92 o                         
  -8  16   0        561.51        528.06       115.32 o                         
  -6  16   0        218.52         71.47        77.38 o                         
  -4  16   0        198.93        207.44        71.21 o                         
  -2  16   0        234.22        208.49        70.26 o                         
   0  16   0         16.14        -36.10        69.93 o                         
   2  16   0        375.26        283.44        80.43 o                         
   4  16   0          1.23        160.46        75.47 o                         
   6  16   0        106.19         67.81        96.62 o                         
   8  16   0          0.18        -85.94        85.94 o                         
  10  16   0         66.97         47.09       102.70 o                         
  -6  18   0          2.08         73.53       171.80 o                         
  -4  18   0          1.48        -18.31        98.87 o                         
  -2  18   0        119.81        155.25        80.38 o                         
   0  18   0         71.39         64.86        87.92 o                         
   2  18   0         68.23         94.59       103.79 o                         
   4  18   0        873.99       1099.20       146.27 o                         
   6  18   0         44.36       -113.96       113.96 o                         
   0   1   1       8847.63       9049.66       134.03 o                         
  -1   2   1       9379.26       8787.48        76.31 o                         
   1   2   1      20941.25      20084.28       163.20 o                         
  -2   3   1      16714.84      15621.51       138.43 o                         
   0   3   1        147.98        210.85        11.12 o                         
   2   3   1       5267.03       5082.12        52.05 o                         
  -3   4   1        891.52       1044.65        23.22 o                         
  -1   4   1     205165.06     198416.86      1635.86 o                         
   1   4   1       4901.95       4465.92        47.03 o                         
   3   4   1       5713.14       5570.92        66.91 o                         
  -4   5   1        128.30        145.90        15.13 o                         
  -2   5   1        446.06        442.34        22.05 o                         
   0   5   1       8276.42       8162.63        79.50 o                         
   2   5   1       1560.78       1504.67        29.93 o                         
   4   5   1       6297.16       6285.64        73.07 o                         
  -5   6   1        199.96        193.96        19.16 o                         
  -3   6   1         77.90         53.95        14.50 o                         
  -1   6   1        223.50        191.08        15.33 o                         
   1   6   1        577.21        516.10        19.32 o                         
   3   6   1       3627.16       3532.33        47.25 o                         
   5   6   1        487.51        739.60        34.59 o                         
  -6   7   1          1.13        -17.68        17.68 o                         
  -4   7   1       2654.11       2770.79        48.52 o                         
  -2   7   1        188.91        173.92        18.24 o                         
   0   7   1        732.52        860.64        24.84 o                         
   2   7   1        429.12        358.14        19.95 o                         
   4   7   1          0.18        -16.28        16.28 o                         
   6   7   1       4217.89       4034.72        61.60 o                         
  -7   8   1          7.52          0.96        19.69 o                         
  -5   8   1       1981.02       1926.39        49.23 o                         
  -3   8   1      12465.89      12080.63       129.74 o                         
  -1   8   1       1589.62       1747.30        40.26 o                         
   1   8   1       3501.22       3619.99        53.65 o                         
   3   8   1        577.20        657.22        26.33 o                         
   5   8   1       1934.63       2026.84        48.91 o                         
   7   8   1       3303.94       3435.70        64.11 o                         
  -8   9   1       2981.29       2732.14        62.64 o                         
  -6   9   1          0.05          4.37        22.45 o                         
  -4   9   1          4.35        -17.51        20.70 o                         
  -2   9   1         39.83         60.10        21.23 o                         
   0   9   1       6092.34       5826.32        73.27 o                         
   2   9   1         45.91         13.72        19.65 o                         
   4   9   1       3573.42       3767.08        72.75 o                         
   6   9   1         30.39         94.69        24.11 o                         
   8   9   1        258.75        237.31        28.77 o                         
  -9  10   1       4304.98       4395.68       112.66 o                         
  -7  10   1        151.37        207.92        35.08 o                         
  -5  10   1        460.42        545.51        33.52 o                         
  -3  10   1       1642.13       1667.40        49.34 o                         
  -1  10   1        231.05        199.61        23.70 o                         
   1  10   1       1150.44       1148.91        38.76 o                         
   3  10   1        361.18        370.31        32.17 o                         
   5  10   1       1405.43       1427.27        47.45 o                         
   7  10   1        758.06        685.10        37.55 o                         
   9  10   1       1660.10       1672.95        71.80 o                         
 -10  11   1        279.32        308.20        48.60 o                         
  -8  11   1       1572.67       1395.08        71.67 o                         
  -6  11   1       3171.56       3237.65        74.92 o                         
  -4  11   1       3929.34       4057.28        80.42 o                         
  -2  11   1        203.66        158.12        28.01 o                         
   0  11   1       1837.17       1851.33        49.01 o                         
   2  11   1        680.64        829.24        39.30 o                         
   4  11   1        586.70        571.32        35.99 o                         
   6  11   1        819.77        844.72        49.54 o                         
   8  11   1         55.40          8.35        38.08 o                         
  10  11   1        442.47        423.43        51.63 o                         
 -11  12   1        286.17        222.57        58.15 o                         
  -9  12   1         17.21         32.75        42.80 o                         
  -7  12   1        686.87        759.96        57.97 o                         
  -5  12   1       2084.21       2229.95        73.80 o                         
  -3  12   1          1.05         22.74        31.16 o                         
  -1  12   1          1.64        -24.76        24.76 o                         
   1  12   1        719.04        686.19        37.46 o                         
   3  12   1        632.77        716.15        49.82 o                         
   5  12   1         11.43         47.04        37.58 o                         
   7  12   1        144.40        182.45        48.20 o                         
   9  12   1        168.30        124.92        45.43 o                         
  11  12   1          1.17        -46.85        46.85 o                         
 -12  13   1         13.86         74.72        65.11 o                         
 -10  13   1        243.07        228.44        56.27 o                         
  -8  13   1         79.51         23.26        42.41 o                         
  -6  13   1         33.34         89.88        39.56 o                         
  -4  13   1        241.63        229.87        53.13 o                         
  -2  13   1         99.39         32.97        38.88 o                         
   0  13   1         30.19         74.40        34.19 o                         
   2  13   1        456.39        463.17        48.25 o                         
   4  13   1         48.49         -0.06        44.46 o                         
   6  13   1          5.51         43.52        46.46 o                         
   8  13   1       1265.67       1322.91        70.46 o                         
  10  13   1        152.66        124.93        52.40 o                         
  12  13   1          0.29         33.42        67.84 o                         
 -13  14   1          4.10        106.83        97.06 o                         
 -11  14   1         38.45         49.25        62.27 o                         
  -9  14   1        110.42         27.89        50.43 o                         
  -7  14   1        214.65        156.64        47.39 o                         
  -5  14   1        303.79        353.02        52.86 o                         
  -3  14   1        141.33        224.75        44.12 o                         
  -1  14   1        826.13        887.69        58.84 o                         
   1  14   1        517.81        479.34        56.48 o                         
   3  14   1         35.99        -44.79        51.48 o                         
   5  14   1         23.14         68.36        55.02 o                         
   7  14   1         13.20          4.40        51.65 o                         
   9  14   1         95.05         39.73        55.26 o                         
  11  14   1        111.31        143.04        67.17 o                         
  13  14   1         29.94         69.54        98.79 o                         
 -12  15   1          3.71          4.50        98.98 o                         
 -10  15   1          0.73         -6.76        61.41 o                         
  -8  15   1         76.40         32.88        54.20 o                         
  -6  15   1          2.32          0.51        46.69 o                         
  -4  15   1         34.05         88.26        44.36 o                         
  -2  15   1        400.20        317.99        50.59 o                         
   0  15   1       1214.06       1266.01        74.78 o                         
   2  15   1          3.82         13.69        49.03 o                         
   4  15   1          2.48        -29.94        48.67 o                         
   6  15   1         64.04         52.05        57.90 o                         
   8  15   1          0.34         25.17        58.09 o                         
  10  15   1         15.72         83.56        67.02 o                         
  12  15   1         13.87       -104.98       104.98 o                         
  -9  16   1         96.91        238.93        83.91 o                         
  -7  16   1          1.47        100.97        62.10 o                         
  -5  16   1         67.53         50.89        50.51 o                         
  -3  16   1          0.18        -13.63        45.19 o                         
  -1  16   1        105.03         52.46        45.87 o                         
   1  16   1          5.54          5.84        50.83 o                         
   3  16   1          2.49        -50.95        50.95 o                         
   5  16   1         48.98         57.75        60.82 o                         
   7  16   1        268.86        330.03        74.25 o                         
   9  16   1         15.71         -7.35        64.11 o                         
  -8  17   1          2.51         48.77        92.74 o                         
  -6  17   1          0.74         40.12        63.75 o                         
  -4  17   1        343.14        329.82        59.84 o                         
  -2  17   1        179.98         81.79        54.42 o                         
   0  17   1         11.59         -5.11        52.73 o                         
   2  17   1         27.57         40.94        56.76 o                         
   4  17   1         62.22         83.72        60.80 o                         
   6  17   1        291.20        329.67        73.81 o                         
   8  17   1          7.14        -33.14        80.01 o                         
  -5  18   1         16.05        -31.32        68.24 o                         
  -3  18   1          1.15          5.40        59.81 o                         
  -1  18   1         64.99        -52.43        62.87 o                         
   1  18   1         12.67        -59.24        59.24 o                         
   3  18   1          5.82        -15.13        68.69 o                         
   5  18   1          1.60         15.06        81.47 o                         
  -2  19   1        158.86        316.42        91.21 o                         
   0  19   1          1.23        -73.39        73.39 o                         
   2  19   1          0.89        -28.90        81.37 o                         
   1   1   2        775.01        496.96         8.69 o                         
   0   2   2      13471.19      11988.10        95.20 o                         
   2   2   2       7947.66       7748.03        70.93 o                         
  -1   3   2     128189.05     123512.44       962.66 o                         
   1   3   2         81.63         76.28         9.81 o                         
   3   3   2      20606.79      20408.96       181.36 o                         
  -2   4   2       8356.23       7985.70        83.76 o                         
   0   4   2      58392.34      56387.27       450.63 o                         
   2   4   2        292.05        190.53        13.35 o                         
   4   4   2       2707.50       2644.45        39.65 o                         
  -3   5   2       4111.37       4295.15        52.36 o                         
  -1   5   2      20663.05      19716.27       183.20 o                         
   1   5   2      33247.52      30804.24       262.39 o                         
   3   5   2       6662.90       6400.79        69.57 o                         
   5   5   2        256.59        384.58        19.91 o                         
  -4   6   2       5310.58       5200.69        67.65 o                         
  -2   6   2       8982.01       8935.57        87.82 o                         
   0   6   2        607.60        675.65        20.57 o                         
   2   6   2       2612.90       2337.68        36.93 o                         
   4   6   2       1485.05       1614.04        38.23 o                         
   6   6   2       1835.74       1842.91        42.69 o                         
  -5   7   2         32.01         11.32        17.09 o                         
  -3   7   2       6036.05       6175.95        85.82 o                         
  -1   7   2       6063.32       6199.63        69.33 o                         
   1   7   2       3642.13       3819.72        51.94 o                         
   3   7   2       2077.18       2316.47        42.97 o                         
   5   7   2        298.73        220.94        20.72 o                         
   7   7   2         65.91        239.56        58.04 o                         
  -6   8   2        167.84        148.50        23.58 o                         
  -4   8   2       6624.68       6605.39        85.21 o                         
  -2   8   2       2236.88       2166.09        45.75 o                         
   0   8   2       2118.63       2154.01        41.15 o                         
   2   8   2       1853.35       2012.87        41.54 o                         
   4   8   2         63.20         21.11        18.61 o                         
   6   8   2        243.36        214.34        24.83 o                         
   8   8   2       1338.90       1370.28        44.14 o                         
  -7   9   2        290.21        260.31        29.28 o                         
  -5   9   2         58.40         -1.52        21.56 o                         
  -3   9   2        252.62        236.85        25.21 o                         
  -1   9   2      10587.75      10428.45       115.08 o                         
   1   9   2       2506.23       2543.99        46.36 o                         
   3   9   2      16669.68      17654.29       195.01 o                         
   5   9   2       6607.80       6843.45       106.08 o                         
   7   9   2        317.09        266.19        27.38 o                         
   9   9   2       2379.57       2391.65        72.06 o                         
  -8  10   2       1004.64       1122.25        56.46 o                         
  -6  10   2        278.63        340.89        31.97 o                         
  -4  10   2        172.13        314.77        44.22 o                         
  -2  10   2         82.10        101.75        24.61 o                         
   0  10   2        510.41        577.73        33.85 o                         
   2  10   2       3153.17       3270.51        69.80 o                         
   4  10   2        188.94        129.19        26.33 o                         
   6  10   2        119.58        132.92        32.59 o                         
   8  10   2        748.79        807.91        46.90 o                         
  10  10   2         64.42         44.54        38.88 o                         
  -9  11   2         41.41         52.66        38.66 o                         
  -7  11   2       3424.61       3558.25        97.29 o                         
  -5  11   2       7666.89       7885.20       119.32 o                         
  -3  11   2       1010.56       1038.99        44.56 o                         
  -1  11   2        526.64        596.07        32.96 o                         
   1  11   2        150.50        154.08        25.22 o                         
   3  11   2        711.59        749.48        39.20 o                         
   5  11   2        259.27        245.80        32.53 o                         
   7  11   2       2690.34       2577.43        84.76 o                         
   9  11   2        271.08        219.50        44.45 o                         
  11  11   2        174.77        216.48        53.08 o                         
 -10  12   2         20.62         26.94        42.70 o                         
  -8  12   2        104.12        155.44        43.23 o                         
  -6  12   2        843.30        871.04        58.90 o                         
  -4  12   2        190.05        140.98        35.26 o                         
  -2  12   2       1430.49       1595.35        51.35 o                         
   0  12   2       1530.67       1587.82        49.42 o                         
   2  12   2       1118.63       1122.49        46.14 o                         
   4  12   2        124.91         90.25        32.31 o                         
   6  12   2        206.40        179.47        46.55 o                         
   8  12   2       1626.20       1617.42        72.03 o                         
  10  12   2        152.19        165.54        49.16 o                         
  12  12   2          0.33        -15.29        52.26 o                         
 -11  13   2         14.63         -4.78        53.46 o                         
  -9  13   2        175.52        159.92        47.24 o                         
  -7  13   2        101.10        127.49        49.78 o                         
  -5  13   2         37.10         44.05        42.03 o                         
  -3  13   2        703.15        629.87        54.01 o                         
  -1  13   2       5650.59       6039.42       124.08 o                         
   1  13   2       3432.58       3352.36        96.63 o                         
   3  13   2        546.28        572.41        54.16 o                         
   5  13   2        210.26        221.75        54.68 o                         
   7  13   2       1035.47       1098.93        74.66 o                         
   9  13   2        509.75        511.97        59.25 o                         
  11  13   2         24.53         -8.53        55.60 o                         
  13  13   2         90.04         75.06        75.78 o                         
 -12  14   2         52.63        -26.62        76.00 o                         
 -10  14   2          0.58        -32.41        53.77 o                         
  -8  14   2          1.25        -44.51        44.51 o                         
  -6  14   2          6.26        -42.94        42.94 o                         
  -4  14   2        162.84        166.88        46.26 o                         
  -2  14   2          0.07         30.57        39.21 o                         
   0  14   2         67.83          0.69        41.08 o                         
   2  14   2          7.03         -9.57        44.21 o                         
   4  14   2        181.36        113.79        50.65 o                         
   6  14   2        143.65        131.04        53.44 o                         
   8  14   2          0.03         45.91        53.35 o                         
  10  14   2         17.65          4.08        59.03 o                         
  12  14   2         29.79          5.03        71.68 o                         
 -11  15   2          1.69          3.51        81.02 o                         
  -9  15   2        155.84        117.13        58.21 o                         
  -7  15   2        262.84        184.18        52.99 o                         
  -5  15   2        281.61        305.62        56.50 o                         
  -3  15   2        293.84        328.07        50.85 o                         
  -1  15   2         13.25        -40.03        41.19 o                         
   1  15   2        477.90        491.46        64.32 o                         
   3  15   2        393.82        399.11        70.81 o                         
   5  15   2        140.51        131.56        57.88 o                         
   7  15   2          0.03         18.64        58.11 o                         
   9  15   2          5.61        -57.47        57.47 o                         
  11  15   2         40.04         33.83        78.07 o                         
 -10  16   2          5.68         32.64        82.64 o                         
  -8  16   2          1.08         16.32        64.39 o                         
  -6  16   2         27.97         -5.80        53.43 o                         
  -4  16   2         18.84         -1.59        47.40 o                         
  -2  16   2          9.26          6.39        52.34 o                         
   0  16   2          2.45         69.67        48.65 o                         
   2  16   2          0.41         66.73        51.46 o                         
   4  16   2         22.53         74.26        55.56 o                         
   6  16   2          0.28         52.53        61.32 o                         
   8  16   2          1.82        -39.22        60.79 o                         
  10  16   2          4.26         39.52        78.16 o                         
  -7  17   2          2.42         12.23        71.30 o                         
  -5  17   2         64.25         94.51        55.63 o                         
  -3  17   2         78.12         96.19        52.87 o                         
  -1  17   2        524.06        494.89        64.78 o                         
   1  17   2        231.39        231.80        62.55 o                         
   3  17   2        235.92        154.60        60.61 o                         
   5  17   2        135.72        250.05        69.40 o                         
   7  17   2         29.09         63.11        76.10 o                         
  -6  18   2         73.99        161.42        78.80 o                         
  -4  18   2          8.54         26.83        60.10 o                         
  -2  18   2         16.63        -58.67        60.59 o                         
   0  18   2          0.28        -60.22        61.40 o                         
   2  18   2          1.25        -66.90        70.71 o                         
   4  18   2          1.80        -25.00        74.27 o                         
   6  18   2         45.20         -8.50        80.07 o                         
  -1  19   2         40.13         -3.01        81.98 o                         
   1  19   2         38.47         70.17        78.07 o                         
   0   1   3         67.02         29.19         4.98 o                         
  -1   2   3       2382.08       2664.40        32.99 o                         
   1   2   3        833.46        932.77        17.08 o                         
  -2   3   3      55369.88      54674.89       450.00 o                         
   0   3   3      14758.49      16404.18       133.02 o                         
   2   3   3         18.13         27.59        10.39 o                         
  -3   4   3      75474.03      70845.70       604.52 o                         
  -1   4   3      23006.36      23797.20       200.14 o                         
   1   4   3       2833.14       2413.14        30.30 o                         
   3   4   3       9748.87       8793.75        85.27 o                         
  -4   5   3        331.60        392.72        19.13 o                         
  -2   5   3         96.07         82.91        13.61 o                         
   0   5   3       3401.75       3926.57        46.16 o                         
   2   5   3      17019.37      15680.98       139.19 o                         
   4   5   3       7205.80       7323.57        79.43 o                         
  -5   6   3      13147.18      13178.21       138.50 o                         
  -3   6   3       4005.42       4162.83        52.88 o                         
  -1   6   3       3108.82       3341.72        51.82 o                         
   1   6   3       1090.95        912.68        23.55 o                         
   3   6   3       4724.61       4837.55        61.03 o                         
   5   6   3       1886.32       2263.93        41.84 o                         
  -6   7   3        956.56        976.53        33.65 o                         
  -4   7   3        205.49        204.49        19.57 o                         
  -2   7   3      14437.13      15746.14       157.88 o                         
   0   7   3        693.51        596.44        22.92 o                         
   2   7   3      13210.72      13445.06       128.91 o                         
   4   7   3        848.77        777.00        31.16 o                         
   6   7   3         84.45         41.64        19.34 o                         
  -7   8   3        414.67        405.87        29.83 o                         
  -5   8   3       5249.90       5279.37        82.67 o                         
  -3   8   3       3392.07       3507.30        55.68 o                         
  -1   8   3        349.84        428.83        22.69 o                         
   1   8   3       1798.70       1827.01        40.14 o                         
   3   8   3      16716.95      17261.50       176.75 o                         
   5   8   3        556.74        504.15        28.29 o                         
   7   8   3        264.27        258.35        25.06 o                         
  -8   9   3        524.83        504.19        35.05 o                         
  -6   9   3        692.77        679.95        35.04 o                         
  -4   9   3       1118.89       1095.37        37.74 o                         
  -2   9   3        875.16        858.58        35.09 o                         
   0   9   3       8579.06       8701.56        99.76 o                         
   2   9   3       2330.39       2482.90        54.42 o                         
   4   9   3        380.56        331.46        26.94 o                         
   6   9   3        557.94        659.98        33.24 o                         
   8   9   3        108.04         90.89        26.84 o                         
  -9  10   3       7290.23       7180.82       146.77 o                         
  -7  10   3        321.69        374.75        33.99 o                         
  -5  10   3       3763.12       3605.40        75.12 o                         
  -3  10   3        419.76        429.53        31.15 o                         
  -1  10   3       1193.86       1355.46        44.75 o                         
   1  10   3       1874.53       1860.06        47.76 o                         
   3  10   3       4004.20       4183.27        78.54 o                         
   5  10   3        215.37        242.44        29.17 o                         
   7  10   3        477.64        534.31        35.20 o                         
   9  10   3        248.89        125.63        39.76 o                         
 -10  11   3        294.27        256.88        54.35 o                         
  -8  11   3        330.85        368.14        45.63 o                         
  -6  11   3       1287.75       1351.71        53.43 o                         
  -4  11   3        507.21        558.22        37.11 o                         
  -2  11   3        151.57        105.26        25.79 o                         
   0  11   3       2463.11       2708.58        60.07 o                         
   2  11   3        567.77        619.93        37.85 o                         
   4  11   3        762.25        751.04        38.71 o                         
   6  11   3         25.91        -11.43        30.59 o                         
   8  11   3        109.14        198.43        60.33 o                         
  10  11   3        137.24         47.69        42.36 o                         
 -11  12   3         35.25          8.76        47.99 o                         
  -9  12   3         67.69         38.78        41.34 o                         
  -7  12   3        446.14        620.86        51.05 o                         
  -5  12   3       4477.92       4659.57       111.80 o                         
  -3  12   3          6.80          0.03        29.67 o                         
  -1  12   3         90.98         64.75        26.97 o                         
   1  12   3        599.30        581.73        38.06 o                         
   3  12   3          9.63         -1.94        28.26 o                         
   5  12   3          7.41         -4.20        37.17 o                         
   7  12   3         49.82        -39.31        41.78 o                         
   9  12   3        516.57        528.56        57.82 o                         
  11  12   3        109.69        110.98        53.46 o                         
 -12  13   3        179.65         96.73        69.59 o                         
 -10  13   3         39.14         84.42        53.80 o                         
  -8  13   3        149.15        187.06        46.38 o                         
  -6  13   3        421.37        496.72        53.17 o                         
  -4  13   3         19.07          7.84        40.16 o                         
  -2  13   3       7282.50       7691.81       143.83 o                         
   0  13   3       1082.20        911.98        56.73 o                         
   2  13   3         43.78         66.03        42.02 o                         
   4  13   3          7.95        -40.06        42.34 o                         
   6  13   3         41.38         25.24        45.07 o                         
   8  13   3       1729.99       1707.94        86.79 o                         
  10  13   3         38.07         91.07        54.07 o                         
  12  13   3         12.71        -23.56        60.08 o                         
 -13  14   3         46.98        -93.09       103.02 o                         
 -11  14   3        105.36         71.57        68.92 o                         
  -9  14   3        167.98        139.90        54.81 o                         
  -7  14   3         13.40         46.84        45.71 o                         
  -5  14   3          1.95         -3.63        42.95 o                         
  -3  14   3        157.03        211.49        45.07 o                         
  -1  14   3          0.81        -40.22        40.22 o                         
   1  14   3        570.47        691.57        60.38 o                         
   3  14   3        139.08        143.28        51.81 o                         
   5  14   3        420.85        442.81        62.39 o                         
   7  14   3         40.11        -48.17        48.17 o                         
   9  14   3         23.69         35.58        52.66 o                         
  11  14   3         44.36         -9.50        63.62 o                         
  13  14   3        122.98        207.95       106.85 o                         
 -10  15   3        174.98        159.59        70.98 o                         
  -8  15   3        458.49        431.78        66.77 o                         
  -6  15   3         63.37         23.39        48.51 o                         
  -4  15   3        294.83        220.94        50.26 o                         
  -2  15   3        198.65        179.96        46.60 o                         
   0  15   3        457.17        546.09        59.15 o                         
   2  15   3       1235.07       1374.78        79.67 o                         
   4  15   3         43.91         58.60        55.10 o                         
   6  15   3        579.18        615.37        76.23 o                         
   8  15   3        174.91        184.87        62.06 o                         
  10  15   3          8.22         -8.92        71.00 o                         
  -9  16   3         74.08         45.78        80.83 o                         
  -7  16   3         41.26         40.98        62.11 o                         
  -5  16   3        164.09        159.88        52.38 o                         
  -3  16   3          6.12        -44.54        44.54 o                         
  -1  16   3         38.97         17.60        49.08 o                         
   1  16   3        362.78        379.80        63.15 o                         
   3  16   3         75.41         22.76        54.86 o                         
   5  16   3        358.64        265.75        70.07 o                         
   7  16   3        428.90        468.80        79.58 o                         
   9  16   3         14.43         98.98        72.98 o                         
  -8  17   3         12.88         99.80       109.53 o                         
  -6  17   3          4.52        -60.82        60.82 o                         
  -4  17   3        107.53         -9.24        53.60 o                         
  -2  17   3          9.70         11.08        49.62 o                         
   0  17   3        267.38        331.08        62.56 o                         
   2  17   3         20.44         20.49        56.67 o                         
   4  17   3         14.26         17.99        59.49 o                         
   6  17   3        291.80        179.41        73.62 o                         
   8  17   3          1.75         39.30        85.37 o                         
  -5  18   3         47.18         89.16        75.91 o                         
  -3  18   3          0.29        -48.82        60.32 o                         
  -1  18   3         54.76         -3.20        62.76 o                         
   1  18   3          0.47         39.85        64.30 o                         
   3  18   3         70.52         79.55        74.81 o                         
   5  18   3         59.55         61.15        80.55 o                         
  -2  19   3          5.36         25.96        75.80 o                         
   0  19   3         60.43        -55.80        84.69 o                         
   2  19   3         75.21        109.15        96.20 o                         
   0   0   4     226741.77     194722.36      6149.31 o                         
   1   1   4      79879.91      76370.08       712.74 o                         
   0   2   4        109.85        143.18         7.48 o                         
   2   2   4       1005.59       1021.72        17.51 o                         
  -1   3   4       3415.49       3373.67        36.13 o                         
   1   3   4       9414.96       9553.86        79.59 o                         
   3   3   4          5.24         36.96        14.74 o                         
  -2   4   4     149661.05     143519.17      1209.80 o                         
   0   4   4       1341.23       1441.50        22.72 o                         
   2   4   4         31.09          7.60        10.16 o                         
   4   4   4      15945.54      17486.41       161.42 o                         
  -3   5   4       5658.59       5828.41        63.75 o                         
  -1   5   4       6921.65       7171.31        72.30 o                         
   1   5   4       3863.36       3929.51        52.44 o                         
   3   5   4       2883.28       3117.04        55.68 o                         
   5   5   4      19088.05      18560.77       180.44 o                         
  -4   6   4       1370.73       1551.65        33.45 o                         
  -2   6   4       2037.28       1836.97        35.56 o                         
   0   6   4      13159.23      13275.47       121.93 o                         
   2   6   4        784.99       1035.16        23.38 o                         
   4   6   4        643.50        731.08        24.82 o                         
   6   6   4          7.55         10.04        15.69 o                         
  -5   7   4       2703.75       2758.58        49.85 o                         
  -3   7   4      23896.55      24354.81       228.53 o                         
  -1   7   4       4080.88       3896.66        79.20 o                         
   1   7   4         16.08         11.18        13.75 o                         
   3   7   4        133.84        201.99        18.66 o                         
   5   7   4        166.48        119.91        19.40 o                         
   7   7   4        648.24        722.48        34.42 o                         
  -6   8   4         81.13         29.35        20.34 o                         
  -4   8   4      48309.98      48232.84       468.05 o                         
  -2   8   4       1426.57       1301.71        35.34 o                         
   0   8   4      11808.87      11216.27       122.66 o                         
   2   8   4       1895.78       2042.13        41.58 o                         
   4   8   4       1836.18       1694.96        45.72 o                         
   6   8   4       5569.81       5469.26        84.95 o                         
   8   8   4        832.75        865.55        39.21 o                         
  -7   9   4       3167.56       2992.97        68.39 o                         
  -5   9   4        839.17        789.43        35.37 o                         
  -3   9   4        128.40         91.03        21.76 o                         
  -1   9   4        103.29         95.20        20.53 o                         
   1   9   4       3122.89       3263.52        59.45 o                         
   3   9   4       3807.98       3735.72        64.56 o                         
   5   9   4         24.26         73.86        24.01 o                         
   7   9   4        642.93        642.81        35.04 o                         
   9   9   4        131.40         72.67        34.81 o                         
  -8  10   4         87.88        -33.58        33.58 o                         
  -6  10   4       4246.68       3991.48        81.98 o                         
  -4  10   4         83.98         89.83        24.95 o                         
  -2  10   4        456.29        492.90        30.44 o                         
   0  10   4       5079.59       5024.06        80.64 o                         
   2  10   4        265.13        254.17        26.26 o                         
   4  10   4        276.06        211.99        26.49 o                         
   6  10   4        162.39        264.70        32.65 o                         
   8  10   4       4986.39       4968.40       110.22 o                         
  10  10   4        504.31        312.50        52.18 o                         
  -9  11   4         30.77         24.86        39.05 o                         
  -7  11   4        213.14        186.98        39.33 o                         
  -5  11   4       9416.41       9161.73       141.82 o                         
  -3  11   4        375.14        333.51        32.19 o                         
  -1  11   4        420.54        419.47        30.40 o                         
   1  11   4        266.12        321.93        30.87 o                         
   3  11   4        270.13        376.79        35.19 o                         
   5  11   4        347.75        364.32        36.45 o                         
   7  11   4        315.24        268.26        41.05 o                         
   9  11   4         42.63          9.78        39.77 o                         
  11  11   4        101.21         93.90        48.74 o                         
 -10  12   4         56.85         35.07        58.25 o                         
  -8  12   4         28.59          0.73        41.39 o                         
  -6  12   4       1779.68       1881.55        71.52 o                         
  -4  12   4       2277.38       2180.06        76.41 o                         
  -2  12   4       2004.32       1943.33        56.83 o                         
   0  12   4         15.91        -25.79        25.79 o                         
   2  12   4         20.96         -8.67        26.77 o                         
   4  12   4       2714.56       2871.82        99.22 o                         
   6  12   4        179.98        141.98        44.83 o                         
   8  12   4        247.27        211.69        46.73 o                         
  10  12   4       1450.88       1565.83        84.50 o                         
  12  12   4        125.06        130.84        56.76 o                         
 -11  13   4          2.98         24.16        54.58 o                         
  -9  13   4        157.77        223.35        53.02 o                         
  -7  13   4          5.18          7.54        41.94 o                         
  -5  13   4        733.37        645.37        54.10 o                         
  -3  13   4        399.05        327.30        44.04 o                         
  -1  13   4       2281.94       2190.71        75.76 o                         
   1  13   4        709.87        816.09        53.16 o                         
   3  13   4          4.15          0.76        40.33 o                         
   5  13   4         16.24        -22.81        44.70 o                         
   7  13   4        104.36        132.10        58.10 o                         
   9  13   4        250.55        139.73        53.46 o                         
  11  13   4          0.27        -33.20        50.54 o                         
  13  13   4         20.63        -92.31        92.31 o                         
 -12  14   4         13.26        -17.60        84.05 o                         
 -10  14   4         35.06         53.90        57.57 o                         
  -8  14   4          5.94        -52.25        52.85 o                         
  -6  14   4         90.80         85.68        45.76 o                         
  -4  14   4        249.18        199.98        49.94 o                         
  -2  14   4         96.43         -2.89        40.92 o                         
   0  14   4        227.29        323.23        50.24 o                         
   2  14   4       2127.92       2360.27        94.97 o                         
   4  14   4        589.60        652.21        64.91 o                         
   6  14   4        770.98       1101.82        76.58 o                         
   8  14   4        110.55         48.19        56.32 o                         
  10  14   4        126.47         73.02        58.90 o                         
  12  14   4          5.79        -78.70        78.70 o                         
 -11  15   4         25.01         83.51        90.21 o                         
  -9  15   4         37.80        141.63        62.63 o                         
  -7  15   4         38.20         65.76        56.36 o                         
  -5  15   4         40.25        -14.96        49.03 o                         
  -3  15   4          3.89        -22.40        41.82 o                         
  -1  15   4        268.23        317.85        51.63 o                         
   1  15   4          3.79        -46.33        47.53 o                         
   3  15   4         66.42         92.05        56.57 o                         
   5  15   4        133.42         47.95        55.50 o                         
   7  15   4         20.31         84.85        57.97 o                         
   9  15   4          1.15         37.84        60.30 o                         
  11  15   4          3.61        -46.54        78.01 o                         
 -10  16   4          9.18        -21.90       110.40 o                         
  -8  16   4        109.99        119.91        66.80 o                         
  -6  16   4          0.45         30.82        60.82 o                         
  -4  16   4         42.34          6.57        47.13 o                         
  -2  16   4         17.31        -19.28        45.51 o                         
   0  16   4         38.34         39.82        48.08 o                         
   2  16   4         41.78        -26.62        51.38 o                         
   4  16   4         88.93         76.76        59.29 o                         
   6  16   4         88.54        116.18        63.07 o                         
   8  16   4         90.78         49.92        66.00 o                         
  10  16   4         14.83         33.70        87.21 o                         
  -7  17   4          0.26          8.66        78.88 o                         
  -5  17   4          2.13         50.12        60.70 o                         
  -3  17   4         20.01         17.40        51.82 o                         
  -1  17   4          3.39         24.28        54.94 o                         
   1  17   4         19.90        -54.79        54.79 o                         
   3  17   4         29.68        -27.85        61.42 o                         
   5  17   4        112.48         68.25        67.75 o                         
   7  17   4        275.58        212.76        85.02 o                         
  -6  18   4         35.88         96.10        80.83 o                         
  -4  18   4        162.80        199.73        75.43 o                         
  -2  18   4        236.59        249.53        70.04 o                         
   0  18   4        110.88        190.37        75.98 o                         
   2  18   4         17.79         -7.03        74.39 o                         
   4  18   4        330.81        402.86        92.63 o                         
   6  18   4         91.60        -19.54        93.35 o                         
  -1  19   4         71.01         75.26        92.56 o                         
   1  19   4          9.92        -94.47        94.47 o                         
   0   1   5      85585.38      83062.62      1247.22 o                         
  -1   2   5         79.79        149.35         8.08 o                         
   1   2   5      10297.07       9857.75        82.38 o                         
  -2   3   5      59343.41      54999.37       482.17 o                         
   0   3   5        448.95        338.87        11.04 o                         
   2   3   5      27029.29      25786.66       216.78 o                         
  -3   4   5      40432.66      38894.83       325.67 o                         
  -1   4   5       5955.56       4917.94        51.74 o                         
   1   4   5       9108.68       8613.54        76.78 o                         
   3   4   5        286.02        198.52        14.33 o                         
  -4   5   5      16543.91      17337.18       156.62 o                         
  -2   5   5      15858.70      16019.82       148.55 o                         
   0   5   5       4292.63       4473.02        49.61 o                         
   2   5   5       6771.68       6336.50        62.87 o                         
   4   5   5       8409.18       8993.68        92.57 o                         
  -5   6   5       3607.55       3119.35        48.87 o                         
  -3   6   5       2532.92       2452.48        39.43 o                         
  -1   6   5      39259.23      40495.61       327.69 o                         
   1   6   5      16904.32      16318.84       143.58 o                         
   3   6   5       3923.10       3770.48        48.70 o                         
   5   6   5        185.53        141.58        17.80 o                         
  -6   7   5          8.76        -15.43        19.14 o                         
  -4   7   5      22446.48      22270.23       215.10 o                         
  -2   7   5       3083.86       3373.89        48.69 o                         
   0   7   5      10445.32      10967.81       106.01 o                         
   2   7   5        753.10        717.01        21.67 o                         
   4   7   5        254.97        208.06        19.07 o                         
   6   7   5          6.07        -16.67        16.67 o                         
  -7   8   5        753.85        700.93        34.41 o                         
  -5   8   5       1970.28       2058.82        48.00 o                         
  -3   8   5       4244.90       3988.94        64.42 o                         
  -1   8   5        538.89        746.07        27.20 o                         
   1   8   5        328.52        321.13        21.36 o                         
   3   8   5        423.99        457.30        28.55 o                         
   5   8   5       4550.40       4407.16        73.96 o                         
   7   8   5        211.12        178.12        24.49 o                         
  -8   9   5        269.32        214.34        31.55 o                         
  -6   9   5        143.40        128.68        24.66 o                         
  -4   9   5         78.51         64.54        21.55 o                         
  -2   9   5        543.31        435.00        26.55 o                         
   0   9   5         36.34          1.33        19.96 o                         
   2   9   5       5606.78       6016.31        86.64 o                         
   4   9   5        346.39        301.92        25.79 o                         
   6   9   5        329.59        320.24        30.17 o                         
   8   9   5       1464.25       1516.45        50.56 o                         
  -9  10   5          0.11        -34.25        34.25 o                         
  -7  10   5        385.23        378.12        35.62 o                         
  -5  10   5        288.44        307.86        31.12 o                         
  -3  10   5          9.69         61.07        23.54 o                         
  -1  10   5       1073.34       1083.77        38.19 o                         
   1  10   5         54.42         68.83        25.02 o                         
   3  10   5         32.22          9.11        20.82 o                         
   5  10   5        129.35        104.85        29.96 o                         
   7  10   5        103.16         92.16        29.31 o                         
   9  10   5        792.51        811.56        53.73 o                         
 -10  11   5          8.56        -42.55        42.55 o                         
  -8  11   5        892.40        966.38        55.42 o                         
  -6  11   5          9.17         44.14        32.79 o                         
  -4  11   5          2.69        -20.14        27.88 o                         
  -2  11   5        481.33        484.64        33.73 o                         
   0  11   5        181.68        173.96        27.48 o                         
   2  11   5          8.54         13.61        26.28 o                         
   4  11   5         80.30        113.83        30.20 o                         
   6  11   5          6.90          9.25        31.93 o                         
   8  11   5        450.00        467.12        46.40 o                         
  10  11   5          1.08        -20.06        44.81 o                         
 -11  12   5          0.40        -11.76        48.58 o                         
  -9  12   5        520.55        465.72        54.88 o                         
  -7  12   5       1014.69       1062.46        59.32 o                         
  -5  12   5        778.83        905.66        54.17 o                         
  -3  12   5        556.33        593.60        47.43 o                         
  -1  12   5         48.68         45.04        28.66 o                         
   1  12   5         77.78         46.80        29.18 o                         
   3  12   5        716.90        711.59        47.59 o                         
   5  12   5          7.44         25.24        37.12 o                         
   7  12   5        810.39        711.29        53.21 o                         
   9  12   5         61.59         46.61        45.78 o                         
  11  12   5        160.61        244.58        59.04 o                         
 -12  13   5          0.01        -62.79        62.79 o                         
 -10  13   5         12.68          1.59        53.27 o                         
  -8  13   5         66.93         47.76        47.95 o                         
  -6  13   5         51.98         87.71        41.86 o                         
  -4  13   5        484.49        541.76        51.85 o                         
  -2  13   5       1154.30       1168.81        58.85 o                         
   0  13   5        126.21         37.12        36.85 o                         
   2  13   5        767.59        789.17        57.79 o                         
   4  13   5         12.45         43.08        43.59 o                         
   6  13   5         42.17          8.35        47.86 o                         
   8  13   5         15.13         41.68        53.92 o                         
  10  13   5         23.07        110.76        54.93 o                         
  12  13   5        223.45         91.85        76.45 o                         
 -11  14   5        317.50        362.29        77.14 o                         
  -9  14   5        542.36        543.20        66.41 o                         
  -7  14   5          7.00          9.50        49.73 o                         
  -5  14   5        207.75        239.42        50.09 o                         
  -3  14   5         26.97        -22.42        39.59 o                         
  -1  14   5       1180.90       1091.67        65.66 o                         
   1  14   5        550.19        726.06        57.73 o                         
   3  14   5        643.93        654.74        65.82 o                         
   5  14   5        175.57        144.45        54.62 o                         
   7  14   5        223.15        207.20        54.94 o                         
   9  14   5        140.01        188.77        58.80 o                         
  11  14   5        268.89        205.41        68.49 o                         
 -10  15   5          0.06        -26.40        71.50 o                         
  -8  15   5          0.34         -5.36        57.83 o                         
  -6  15   5        273.95        226.28        60.18 o                         
  -4  15   5        107.80        215.35        47.58 o                         
  -2  15   5        312.38        241.97        48.38 o                         
   0  15   5        208.61        213.35        51.69 o                         
   2  15   5         91.99        131.32        52.16 o                         
   4  15   5          3.44         -0.41        54.33 o                         
   6  15   5        328.96        345.47        64.33 o                         
   8  15   5          1.42          3.69        62.26 o                         
  10  15   5          1.19        -19.96        74.67 o                         
  -9  16   5        142.40         99.40        86.03 o                         
  -7  16   5         86.51         36.75        64.21 o                         
  -5  16   5        103.78        159.73        58.06 o                         
  -3  16   5        133.16         82.76        48.79 o                         
  -1  16   5          8.32         40.85        49.42 o                         
   1  16   5          4.53         25.50        52.10 o                         
   3  16   5        321.52        388.59        62.23 o                         
   5  16   5          7.13        126.79        63.71 o                         
   7  16   5          6.06         10.05        64.84 o                         
   9  16   5         41.71        -76.48        76.48 o                         
  -8  17   5         18.42        162.29       100.63 o                         
  -6  17   5        256.17        345.58        74.96 o                         
  -4  17   5          7.61        -56.76        56.76 o                         
  -2  17   5          6.20         23.77        55.22 o                         
   0  17   5         63.91         27.58        56.60 o                         
   2  17   5         44.96        -49.41        60.77 o                         
   4  17   5        283.87        305.14        71.00 o                         
   6  17   5        266.14        280.95        82.34 o                         
   8  17   5          2.51        -90.39        90.39 o                         
  -5  18   5          5.32        -41.96        77.35 o                         
  -3  18   5         30.09         65.28        84.63 o                         
  -1  18   5         16.25        115.35        72.64 o                         
   1  18   5         13.56        -74.51        74.51 o                         
   3  18   5         14.47        -14.43        80.80 o                         
   5  18   5          0.12        -72.55        85.01 o                         
   0  19   5          0.76        -23.76        88.42 o                         
   1   1   6        109.95        230.28        13.63 o                         
   0   2   6        105.18        178.35         9.35 o                         
   2   2   6         90.40         94.66         8.44 o                         
  -1   3   6      39402.98      38644.36       335.76 o                         
   1   3   6       3078.91       2935.42        31.08 o                         
   3   3   6      13587.76      13210.93       125.55 o                         
  -2   4   6      14833.83      14745.35       137.05 o                         
   0   4   6       8988.43       8727.75        76.46 o                         
   2   4   6       1503.62       1448.42        23.93 o                         
   4   4   6       4485.93       5181.25        58.09 o                         
  -3   5   6       4794.39       5090.84        57.16 o                         
  -1   5   6         78.57         60.71        11.98 o                         
   1   5   6        176.10        132.03        11.98 o                         
   3   5   6      10104.16       9473.35        93.84 o                         
   5   5   6        815.59        801.59        24.10 o                         
  -4   6   6      17757.35      19218.88       179.05 o                         
  -2   6   6        519.11        667.44        21.15 o                         
   0   6   6        711.73        730.86        20.32 o                         
   2   6   6        272.09        288.47        14.48 o                         
   4   6   6       1368.07       1237.16        26.55 o                         
   6   6   6         17.68         -2.66        15.60 o                         
  -5   7   6       9766.45      10022.12       113.52 o                         
  -3   7   6      17860.08      17164.99       167.38 o                         
  -1   7   6       4229.92       4448.75        53.04 o                         
   1   7   6       1278.04       1364.08        29.89 o                         
   3   7   6       1145.74       1059.95        26.07 o                         
   5   7   6         68.34         89.51        18.66 o                         
   7   7   6        373.85        347.01        25.62 o                         
  -6   8   6       1662.66       1632.34        48.44 o                         
  -4   8   6       2888.79       2955.02        56.49 o                         
  -2   8   6       5348.59       5427.23        72.14 o                         
   0   8   6         65.37         35.79        16.48 o                         
   2   8   6       3413.80       3951.58        55.71 o                         
   4   8   6      18091.46      19065.29       199.62 o                         
   6   8   6        218.44        219.72        24.25 o                         
   8   8   6         76.67        127.20        29.18 o                         
  -7   9   6         90.39         61.05        26.07 o                         
  -5   9   6         24.33         18.72        22.35 o                         
  -3   9   6        328.17        311.31        25.22 o                         
  -1   9   6       3266.70       3218.88        56.68 o                         
   1   9   6       1357.54       1293.57        36.68 o                         
   3   9   6       2315.51       2542.79        50.60 o                         
   5   9   6        843.72        816.51        33.91 o                         
   7   9   6          0.33          8.69        24.98 o                         
   9   9   6       2225.00       2123.70        71.63 o                         
  -8  10   6          0.80         -6.68        30.54 o                         
  -6  10   6        900.33       1046.06        45.56 o                         
  -4  10   6       2799.52       2576.47        61.04 o                         
  -2  10   6        826.65        852.68        38.14 o                         
   0  10   6        982.00        981.75        38.56 o                         
   2  10   6        466.54        446.62        28.26 o                         
   4  10   6        186.96        223.05        27.27 o                         
   6  10   6        202.31        186.14        29.55 o                         
   8  10   6         27.15         65.51        31.50 o                         
  10  10   6        267.35        210.86        47.90 o                         
  -9  11   6          0.71        -38.13        38.13 o                         
  -7  11   6       4701.35       4479.28       104.09 o                         
  -5  11   6       8076.65       8031.17       130.50 o                         
  -3  11   6       2022.00       1938.55        61.13 o                         
  -1  11   6        375.11        328.58        33.24 o                         
   1  11   6         51.50         94.17        27.89 o                         
   3  11   6         94.84         83.27        29.64 o                         
   5  11   6        105.14         62.60        28.79 o                         
   7  11   6          0.09         -7.33        31.24 o                         
   9  11   6        225.28        189.62        45.64 o                         
  11  11   6          5.60        -17.12        44.07 o                         
 -10  12   6         28.74        110.94        47.45 o                         
  -8  12   6        257.27        194.66        47.34 o                         
  -6  12   6        470.23        372.65        45.70 o                         
  -4  12   6        163.37        124.02        38.92 o                         
  -2  12   6        151.59        143.13        32.24 o                         
   0  12   6        217.59        274.32        34.27 o                         
   2  12   6        453.10        428.01        38.26 o                         
   4  12   6         12.17         27.28        45.73 o                         
   6  12   6         42.70         42.74        42.14 o                         
   8  12   6         75.20         61.29        50.61 o                         
  10  12   6        152.47        132.47        53.28 o                         
  12  12   6         70.68         82.99        62.23 o                         
 -11  13   6         15.14        -18.73        58.11 o                         
  -9  13   6        101.21         87.05        50.76 o                         
  -7  13   6         13.09          1.15        45.24 o                         
  -5  13   6        264.75        291.98        45.65 o                         
  -3  13   6         20.66        -37.85        37.85 o                         
  -1  13   6          6.18        131.82        78.30 o                         
   1  13   6       1125.16       1112.11        57.82 o                         
   3  13   6          0.24         37.29        40.46 o                         
   5  13   6        104.08         51.58        43.21 o                         
   7  13   6       5093.28       5332.66       157.13 o                         
   9  13   6         42.56         29.25        50.02 o                         
  11  13   6         36.48         47.30        59.39 o                         
  13  13   6        547.04        528.61       127.87 o                         
 -12  14   6          0.79        -62.70        93.54 o                         
 -10  14   6          0.07        -55.76        55.76 o                         
  -8  14   6        244.73        220.01        61.90 o                         
  -6  14   6        412.97        362.79        52.01 o                         
  -4  14   6        264.30        214.18        51.22 o                         
  -2  14   6        686.95        760.22        56.26 o                         
   0  14   6          6.17        -12.48        41.08 o                         
   2  14   6        118.79        106.22        47.59 o                         
   4  14   6         31.85         39.56        50.58 o                         
   6  14   6        141.24         71.48        50.30 o                         
   8  14   6         44.09         43.71        54.88 o                         
  10  14   6         25.84         -4.05        58.86 o                         
  12  14   6         15.33        -57.55        89.38 o                         
 -11  15   6          2.82          6.31        83.34 o                         
  -9  15   6         37.92        -21.30        64.55 o                         
  -7  15   6        233.02        305.32        65.85 o                         
  -5  15   6        497.35        442.70        62.68 o                         
  -3  15   6        353.41        331.52        50.28 o                         
  -1  15   6        119.12        116.54        48.51 o                         
   1  15   6       1132.68       1031.19        70.47 o                         
   3  15   6        228.68        168.24        61.24 o                         
   5  15   6       1157.33       1223.41        85.66 o                         
   7  15   6         22.13        -49.75        57.59 o                         
   9  15   6         27.45        -20.95        60.93 o                         
  11  15   6         30.84        209.46       102.91 o                         
 -10  16   6        417.12        594.15       114.84 o                         
  -8  16   6        220.40         39.91        84.86 o                         
  -6  16   6          0.01         18.61        60.98 o                         
  -4  16   6         39.50          5.52        49.36 o                         
  -2  16   6         16.03        -10.72        48.91 o                         
   0  16   6         85.76         58.68        52.11 o                         
   2  16   6         61.70         15.33        56.86 o                         
   4  16   6          6.05        -58.45        58.45 o                         
   6  16   6        180.22        141.81        67.16 o                         
   8  16   6          1.54         -0.74        69.09 o                         
  10  16   6          0.03        -93.52        93.52 o                         
  -7  17   6        197.13        177.70        89.96 o                         
  -5  17   6        189.37        342.85        71.37 o                         
  -3  17   6         25.13         -0.48        58.91 o                         
  -1  17   6        569.75        697.00        71.61 o                         
   1  17   6        360.88        419.77        69.60 o                         
   3  17   6         64.11        137.18        66.12 o                         
   5  17   6          1.17         29.51        72.25 o                         
   7  17   6          3.32        121.82       145.91 o                         
  -4  18   6         10.61         17.98        79.19 o                         
  -2  18   6         42.32         45.45        72.43 o                         
   0  18   6         15.26         29.21        71.69 o                         
   2  18   6         48.60         58.14        83.86 o                         
   4  18   6          7.69         -8.15        90.40 o                         
   0   1   7        480.43        454.78        21.52 o                         
  -1   2   7       2355.61       2091.98        40.62 o                         
   1   2   7       6280.22       5676.55        65.52 o                         
  -2   3   7      22152.34      21734.79       189.75 o                         
   0   3   7      18690.50      17194.08       170.01 o                         
   2   3   7        236.64        241.98        10.35 o                         
  -3   4   7      13408.23      13645.04       121.38 o                         
  -1   4   7       8570.71       7713.62        78.10 o                         
   1   4   7        943.81        766.54        16.96 o                         
   3   4   7       3058.35       2880.31        37.45 o                         
  -4   5   7      22473.43      22592.39       205.51 o                         
  -2   5   7        182.31        210.22        13.83 o                         
   0   5   7      12796.74      12961.93       109.69 o                         
   2   5   7      11256.32      11079.67        96.15 o                         
   4   5   7       3660.45       3818.70        51.80 o                         
  -5   6   7        418.11        480.39        20.49 o                         
  -3   6   7       1888.43       1738.83        39.12 o                         
  -1   6   7       3939.19       4415.60        51.23 o                         
   1   6   7       3154.44       3096.58        41.36 o                         
   3   6   7       1056.04        933.98        24.18 o                         
   5   6   7       2598.99       3095.97        54.34 o                         
  -6   7   7         53.73         89.52        20.91 o                         
  -4   7   7         27.66         -5.68        17.25 o                         
  -2   7   7       3177.99       3872.31        51.64 o                         
   0   7   7      24076.88      24915.65       223.05 o                         
   2   7   7       6395.34       6837.61        74.10 o                         
   4   7   7        360.92        404.31        23.73 o                         
   6   7   7          3.66        -20.27        20.27 o                         
  -7   8   7        374.09        343.54        32.98 o                         
  -5   8   7       4869.22       4927.01        82.27 o                         
  -3   8   7       3391.12       4134.71       126.19 o                         
  -1   8   7       2170.58       2196.11        39.92 o                         
   1   8   7       1806.43       1988.58        42.37 o                         
   3   8   7       1860.81       1930.24        44.21 o                         
   5   8   7       1792.34       1824.40        41.12 o                         
   7   8   7       1391.85       1556.24        45.34 o                         
  -8   9   7         11.56          7.47        24.79 o                         
  -6   9   7        716.96        719.21        36.69 o                         
  -4   9   7        889.09       1059.84        37.84 o                         
  -2   9   7        814.50        953.03        32.36 o                         
   0   9   7       1939.29       1957.54        46.77 o                         
   2   9   7         97.49        180.86        38.52 o                         
   4   9   7        256.11        167.81        24.73 o                         
   6   9   7        151.50        142.96        23.22 o                         
   8   9   7        111.37         85.25        28.05 o                         
  -9  10   7         11.89          2.25        36.68 o                         
  -7  10   7          4.61        -28.79        28.79 o                         
  -5  10   7         62.47         66.36        27.42 o                         
  -3  10   7        276.66        383.75        29.52 o                         
  -1  10   7         24.62         51.37        21.36 o                         
   1  10   7         41.28         16.49        20.04 o                         
   3  10   7        105.46         83.46        25.96 o                         
   5  10   7         59.00         79.96        26.46 o                         
   7  10   7       1595.05       1493.62        57.35 o                         
   9  10   7          1.01         -3.96        36.90 o                         
 -10  11   7        246.96        195.95        50.19 o                         
  -8  11   7          9.54         -5.14        37.80 o                         
  -6  11   7        508.85        631.83        46.97 o                         
  -4  11   7        392.72        308.36        35.93 o                         
  -2  11   7          6.72         -9.73        24.49 o                         
   0  11   7       2129.27       2007.81        58.18 o                         
   2  11   7         98.90        120.34        27.06 o                         
   4  11   7          0.10         49.63        27.41 o                         
   6  11   7        155.92        152.13        32.96 o                         
   8  11   7          9.72        -24.72        53.01 o                         
  10  11   7          5.49         -3.70        47.56 o                         
 -11  12   7          0.09         12.19        55.13 o                         
  -9  12   7         46.13         32.02        47.11 o                         
  -7  12   7        404.45        441.80        48.23 o                         
  -5  12   7        100.10         63.95        36.58 o                         
  -3  12   7        547.42        405.62        42.22 o                         
  -1  12   7        677.46        590.34        42.40 o                         
   1  12   7        420.86        389.37        40.85 o                         
   3  12   7       2200.02       2492.03        94.66 o                         
   5  12   7          4.66        -14.15        36.36 o                         
   7  12   7         34.37         64.37        46.10 o                         
   9  12   7         12.45         55.95        49.57 o                         
  11  12   7        690.55        551.33        69.47 o                         
 -12  13   7         25.00        -58.09        68.65 o                         
 -10  13   7          6.91        -38.66        53.47 o                         
  -8  13   7        169.60        120.56        53.09 o                         
  -6  13   7        277.08        257.65        46.93 o                         
  -4  13   7        211.20        153.14        45.75 o                         
  -2  13   7       2002.55       1962.64        75.20 o                         
   0  13   7        216.33        182.52        39.86 o                         
   2  13   7        178.96        139.16        43.67 o                         
   4  13   7        469.81        341.55        49.47 o                         
   6  13   7          1.22        169.28        50.09 o                         
   8  13   7        304.76        261.05        58.55 o                         
  10  13   7          0.40         22.89        55.81 o                         
  12  13   7         75.78        -12.28        69.84 o                         
 -11  14   7          0.99         28.58        73.24 o                         
  -9  14   7         66.17         72.67        62.56 o                         
  -7  14   7        137.06         26.21        53.69 o                         
  -5  14   7         82.97         75.84        46.79 o                         
  -3  14   7         33.49        -18.81        39.46 o                         
  -1  14   7        675.94        578.59        54.57 o                         
   1  14   7        122.46         88.07        42.33 o                         
   3  14   7        327.38        357.27        55.34 o                         
   5  14   7        501.88        507.73        64.61 o                         
   7  14   7          3.56        -39.39        57.24 o                         
   9  14   7         79.98         83.24        58.26 o                         
  11  14   7         82.34        156.35        72.96 o                         
 -10  15   7         17.51         91.20        90.55 o                         
  -8  15   7         88.35        126.71        66.82 o                         
  -6  15   7        475.23        311.21        64.99 o                         
  -4  15   7        100.76         15.80        45.48 o                         
  -2  15   7         16.60         68.06        47.46 o                         
   0  15   7        124.08        124.76        48.08 o                         
   2  15   7       1640.10       1730.19        88.67 o                         
   4  15   7        677.00        911.78        82.81 o                         
   6  15   7        458.18        489.88        80.03 o                         
   8  15   7          9.40         29.32        63.80 o                         
  10  15   7          5.64         42.91        77.50 o                         
  -9  16   7         68.84        116.20        93.27 o                         
  -7  16   7        103.03        -25.78        71.36 o                         
  -5  16   7          0.50          9.31        52.90 o                         
  -3  16   7          0.31        -18.82        48.34 o                         
  -1  16   7        201.44        149.78        57.06 o                         
   1  16   7         19.09        127.51        57.21 o                         
   3  16   7        226.93        195.20        60.55 o                         
   5  16   7        162.00         20.17        67.45 o                         
   7  16   7         33.57        -36.33        78.94 o                         
   9  16   7         37.95         36.10        83.42 o                         
  -8  17   7         21.84         -2.74       116.67 o                         
  -6  17   7         11.90         28.34        72.00 o                         
  -4  17   7        264.43        114.00        71.16 o                         
  -2  17   7        241.99        230.31        62.61 o                         
   0  17   7         19.98         51.67        54.14 o                         
   2  17   7          4.23        -29.67        61.71 o                         
   4  17   7         27.25         26.56        69.80 o                         
   6  17   7       1110.18       1160.10       132.28 o                         
   8  17   7         97.81        213.49       113.55 o                         
  -5  18   7          9.98        -81.23        81.23 o                         
  -3  18   7         28.90         82.06        88.85 o                         
  -1  18   7         54.56        146.27        80.66 o                         
   1  18   7          1.36        -80.04        80.04 o                         
   3  18   7         65.82        -25.56       100.53 o                         
   5  18   7         44.93        -86.00       108.33 o                         
   0   0   8     125803.10     119896.57      3792.72 o                         
   1   1   8      13819.99      12570.78       189.67 o                         
   0   2   8         29.85         12.83        10.31 o                         
   2   2   8        982.51       1121.71        20.78 o                         
  -1   3   8       6735.17       6243.13        64.12 o                         
   1   3   8      16095.08      14339.10       145.33 o                         
   3   3   8       1300.68       1361.68        29.74 o                         
  -2   4   8       7085.01       6052.69        57.81 o                         
   0   4   8         85.40        117.54         8.80 o                         
   2   4   8          6.67         -8.22         8.22 o                         
   4   4   8      16506.69      16195.00       152.49 o                         
  -3   5   8       3230.74       3245.82        50.60 o                         
  -1   5   8       1802.74       2003.78        31.92 o                         
   1   5   8        387.64        372.91        13.81 o                         
   3   5   8        324.71        278.31        15.98 o                         
   5   5   8       5319.78       5394.94        65.40 o                         
  -4   6   8        264.69        347.31        17.86 o                         
  -2   6   8       3320.99       3775.22        47.76 o                         
   0   6   8        688.45        724.92        19.69 o                         
   2   6   8        619.06        536.78        17.66 o                         
   4   6   8       1819.87       2113.44        38.29 o                         
   6   6   8          1.31         43.30        18.34 o                         
  -5   7   8       7332.70       6888.25        90.55 o                         
  -3   7   8       4204.56       4514.25        60.35 o                         
  -1   7   8       6134.50       5792.16        66.91 o                         
   1   7   8         94.43         73.28        14.30 o                         
   3   7   8         23.69        -12.63        13.56 o                         
   5   7   8         39.29         68.85        20.00 o                         
   7   7   8        175.44        158.06        24.79 o                         
  -6   8   8       1778.92       1660.79        45.91 o                         
  -4   8   8      23622.04      23982.17       256.84 o                         
  -2   8   8       1146.33       1206.79        33.42 o                         
   0   8   8        351.34        330.55        21.87 o                         
   2   8   8        141.94        188.97        19.18 o                         
   4   8   8       3830.87       4015.57        69.41 o                         
   6   8   8        424.72        420.94        31.16 o                         
   8   8   8         31.58         74.38        28.74 o                         
  -7   9   8        471.19        536.34        35.60 o                         
  -5   9   8         91.92         69.47        24.18 o                         
  -3   9   8        102.40         93.48        22.07 o                         
  -1   9   8        283.54        322.61        25.04 o                         
   1   9   8        291.81        324.98        24.76 o                         
   3   9   8       2675.81       2536.60        51.84 o                         
   5   9   8         78.10         74.92        25.26 o                         
   7   9   8        778.16        813.60        44.42 o                         
   9   9   8         59.22         12.91        34.75 o                         
  -8  10   8          0.56         81.15        33.07 o                         
  -6  10   8         59.70         42.07        27.54 o                         
  -4  10   8        680.87        783.93        37.89 o                         
  -2  10   8        129.14        155.20        25.37 o                         
   0  10   8        190.71        264.26        25.90 o                         
   2  10   8       1570.13       1571.15        45.92 o                         
   4  10   8        697.57        619.18        34.13 o                         
   6  10   8         35.64        116.11        33.20 o                         
   8  10   8       2777.17       2674.04        86.28 o                         
  10  10   8        429.07        443.46        50.40 o                         
  -9  11   8         12.32         65.67        39.95 o                         
  -7  11   8         50.89         66.81        35.80 o                         
  -5  11   8       1024.36        806.18        44.29 o                         
  -3  11   8       2026.66       2079.53        61.12 o                         
  -1  11   8        394.02        402.88        39.50 o                         
   1  11   8        599.95        576.08        34.61 o                         
   3  11   8          3.61        -26.24        26.24 o                         
   5  11   8        626.91        721.23        46.16 o                         
   7  11   8        867.78        933.22        60.32 o                         
   9  11   8         13.29         56.37        44.77 o                         
  11  11   8         13.12        -28.47        49.69 o                         
 -10  12   8         24.57         49.36        58.36 o                         
  -8  12   8          0.84        -19.99        41.52 o                         
  -6  12   8       1709.96       1777.29        68.41 o                         
  -4  12   8       1073.75        877.55        53.67 o                         
  -2  12   8       2364.84       2181.38        71.70 o                         
   0  12   8         30.59          7.12        32.84 o                         
   2  12   8         16.31         48.40        35.13 o                         
   4  12   8        833.89        819.39        57.65 o                         
   6  12   8        240.08        195.70        46.16 o                         
   8  12   8        431.92        366.58        75.62 o                         
  10  12   8        553.06        526.84        66.69 o                         
  12  12   8        400.94        375.77        68.87 o                         
 -11  13   8         20.18        -57.36        57.36 o                         
  -9  13   8          1.60         31.74        55.68 o                         
  -7  13   8        544.55        508.69        61.07 o                         
  -5  13   8        185.85         85.86        42.52 o                         
  -3  13   8        106.86        128.20        38.78 o                         
  -1  13   8         51.29         74.34        38.89 o                         
   1  13   8        671.02        640.96        48.24 o                         
   3  13   8          7.93         22.28        42.97 o                         
   5  13   8        468.10        541.38        60.68 o                         
   7  13   8          0.02        -23.55        50.40 o                         
   9  13   8        271.52        212.35        58.97 o                         
  11  13   8        221.47        250.34        71.10 o                         
  13  13   8         11.82        -78.92        78.92 o                         
 -12  14   8         67.83        121.40        82.96 o                         
 -10  14   8         57.16         70.73        65.51 o                         
  -8  14   8         13.02        -57.42        57.42 o                         
  -6  14   8          0.30         42.87        52.93 o                         
  -4  14   8         12.93        -29.11        41.24 o                         
  -2  14   8          4.02         -8.94        41.36 o                         
   0  14   8       1395.97       1433.81        71.97 o                         
   2  14   8        220.57        121.37        47.98 o                         
   4  14   8          7.34         67.57        50.98 o                         
   6  14   8        610.79        571.64        78.05 o                         
   8  14   8         43.70        122.25        61.73 o                         
  10  14   8         81.07         29.07        65.13 o                         
  12  14   8          3.54        -78.72        82.76 o                         
 -11  15   8         38.57        126.09        94.19 o                         
  -9  15   8          0.21        -13.74        76.48 o                         
  -7  15   8         21.42         85.68        61.12 o                         
  -5  15   8        303.58        310.24        70.74 o                         
  -3  15   8         33.82         50.57        47.67 o                         
  -1  15   8         11.80        -44.32        44.32 o                         
   1  15   8        352.85        322.58        55.31 o                         
   3  15   8         49.73         63.72        54.56 o                         
   5  15   8        159.72        171.51        67.73 o                         
   7  15   8          3.74         62.10        61.95 o                         
   9  15   8        232.76        217.71        74.87 o                         
  11  15   8        148.46        209.15        86.27 o                         
  -8  16   8        296.28        306.02       100.56 o                         
  -6  16   8        216.82        124.16        68.72 o                         
  -4  16   8          5.93         -4.68        60.42 o                         
  -2  16   8         40.97         89.55        54.26 o                         
   0  16   8         79.12         82.47        50.38 o                         
   2  16   8          6.71        -46.04        66.87 o                         
   4  16   8        194.95        191.06        68.35 o                         
   6  16   8        837.90        756.59       100.24 o                         
   8  16   8         99.69         -6.43        90.17 o                         
  -7  17   8        178.62        131.70        91.37 o                         
  -5  17   8         34.83         79.03        75.60 o                         
  -3  17   8          2.29          5.85        65.00 o                         
  -1  17   8        174.01        178.33        65.30 o                         
   1  17   8         43.14         -3.09        62.64 o                         
   3  17   8        166.05        142.57        74.51 o                         
   5  17   8        284.56        106.48       126.13 o                         
   7  17   8        105.03        100.23       126.58 o                         
  -4  18   8         57.07        117.25       101.81 o                         
  -2  18   8        193.51        108.71       100.47 o                         
   0  18   8         21.42         27.09        99.47 o                         
   2  18   8         32.75        -16.32        98.08 o                         
   4  18   8        235.99        353.98       133.60 o                         
   0   1   9        129.78        149.32        30.52 o                         
  -1   2   9          3.79         30.19        10.64 o                         
   1   2   9      34225.84      33204.28       426.61 o                         
  -2   3   9        335.92        351.05        19.69 o                         
   0   3   9       5663.84       5716.40        79.51 o                         
   2   3   9      16421.92      15826.90       155.08 o                         
  -3   4   9      24802.37      25028.28       221.39 o                         
  -1   4   9        158.57        169.15        11.24 o                         
   1   4   9       8813.94       8602.96        93.91 o                         
   3   4   9       5915.53       6211.44        65.81 o                         
  -4   5   9        863.23        766.18        23.24 o                         
  -2   5   9       2072.52       2016.54        31.79 o                         
   0   5   9       5255.23       5352.39        54.21 o                         
   2   5   9          5.12         -6.99         9.29 o                         
   4   5   9      37687.12      39317.80       362.05 o                         
  -5   6   9       2203.25       1877.87        40.60 o                         
  -3   6   9         35.33         86.64        13.93 o                         
  -1   6   9      36741.72      38992.01       347.86 o                         
   1   6   9        518.02        536.65        18.40 o                         
   3   6   9       3581.08       4025.14        65.22 o                         
   5   6   9       5459.06       5410.36        72.89 o                         
  -6   7   9        508.82        495.56        31.58 o                         
  -4   7   9        995.87        881.63        30.53 o                         
  -2   7   9       4947.70       5050.84        64.85 o                         
   0   7   9       2467.18       2374.65        39.55 o                         
   2   7   9       1042.42       1175.04        32.89 o                         
   4   7   9         17.85         16.87        17.01 o                         
   6   7   9        823.31        898.68        35.21 o                         
  -7   8   9        662.49        720.55        38.36 o                         
  -5   8   9       4368.65       4525.98        84.77 o                         
  -3   8   9       1606.23       1633.50        41.99 o                         
  -1   8   9         22.25         -5.30        15.31 o                         
   1   8   9          5.87         -1.57        16.83 o                         
   3   8   9      18445.00      18100.41       183.73 o                         
   5   8   9       2700.75       2697.71        59.92 o                         
   7   8   9          2.33         -8.95        25.13 o                         
  -8   9   9         94.56        131.61        34.70 o                         
  -6   9   9        674.47        697.60        37.23 o                         
  -4   9   9        374.78        316.02        27.54 o                         
  -2   9   9          0.41         12.49        19.49 o                         
   0   9   9       1825.84       1905.97        48.71 o                         
   2   9   9       3287.94       3181.87        60.92 o                         
   4   9   9       1024.51        973.73        37.26 o                         
   6   9   9        985.72        998.59        46.92 o                         
   8   9   9        626.97        515.98        41.80 o                         
  -9  10   9        506.12        540.40        48.45 o                         
  -7  10   9       2472.00       2391.51        69.39 o                         
  -5  10   9       3094.03       3270.24        72.81 o                         
  -3  10   9       1412.91       1458.63        45.90 o                         
  -1  10   9        108.25        107.26        24.60 o                         
   1  10   9        893.69        877.92        36.79 o                         
   3  10   9        422.02        434.73        30.98 o                         
   5  10   9        444.38        434.23        36.20 o                         
   7  10   9          0.09         12.74        35.10 o                         
   9  10   9          0.57        -34.56        34.56 o                         
 -10  11   9         10.93        116.25        53.37 o                         
  -8  11   9        319.85        172.49        42.41 o                         
  -6  11   9       3127.95       2832.30        83.05 o                         
  -4  11   9         27.32         32.34        27.50 o                         
  -2  11   9        285.42        408.19        72.04 o                         
   0  11   9         18.68          9.17        27.24 o                         
   2  11   9        295.71        233.49        30.65 o                         
   4  11   9         50.35         35.51        30.71 o                         
   6  11   9         81.38         93.64        38.34 o                         
   8  11   9        507.94        488.06        60.85 o                         
  10  11   9        190.79        119.11        51.32 o                         
 -11  12   9         32.30        -55.06        55.06 o                         
  -9  12   9        182.66        116.11        51.30 o                         
  -7  12   9        342.05        287.07        51.80 o                         
  -5  12   9        509.87        558.95        47.09 o                         
  -3  12   9        249.14        197.32        37.00 o                         
  -1  12   9         60.32         58.54        40.48 o                         
   1  12   9       1698.37       1846.12        73.58 o                         
   3  12   9       1214.02       1307.24        70.39 o                         
   5  12   9        329.56        386.22        44.84 o                         
   7  12   9          9.24          5.96        42.70 o                         
   9  12   9         47.26         62.73        54.68 o                         
  11  12   9        112.18         63.94        59.05 o                         
 -12  13   9        100.25         47.67        78.83 o                         
 -10  13   9          8.13         10.33        56.74 o                         
  -8  13   9         14.91        -37.72        51.15 o                         
  -6  13   9        231.13        153.32        50.66 o                         
  -4  13   9        561.79        569.46        50.14 o                         
  -2  13   9        902.40        831.78        54.20 o                         
   0  13   9        586.26        688.93        50.04 o                         
   2  13   9        472.61        371.60        45.61 o                         
   4  13   9        181.26        158.52        49.07 o                         
   6  13   9         25.06         68.64        46.35 o                         
   8  13   9          6.55        -37.49        52.74 o                         
  10  13   9        107.70         26.87        57.28 o                         
  12  13   9         50.89         52.59        75.75 o                         
 -11  14   9        255.33        239.09        87.23 o                         
  -9  14   9        334.00        258.91        64.34 o                         
  -7  14   9        946.51        865.94        80.25 o                         
  -5  14   9        116.25         44.57        53.03 o                         
  -3  14   9         17.16        -32.33        42.33 o                         
  -1  14   9          2.29        -40.58        40.58 o                         
   1  14   9        263.76        263.56        46.76 o                         
   3  14   9         41.78        139.17        57.32 o                         
   5  14   9         16.94        131.80        60.43 o                         
   7  14   9         48.83         92.59        55.25 o                         
   9  14   9        323.30        254.03        68.14 o                         
  11  14   9         10.85         63.41        79.16 o                         
 -10  15   9          4.70        -73.41        85.45 o                         
  -8  15   9        139.36         97.37        71.03 o                         
  -6  15   9         69.74        -12.73        60.32 o                         
  -4  15   9          2.13         27.39        56.92 o                         
  -2  15   9          1.07        -35.27        46.91 o                         
   0  15   9        203.06        158.43        49.74 o                         
   2  15   9        888.84       1133.62        78.66 o                         
   4  15   9         16.91        -66.74        66.74 o                         
   6  15   9         46.48         76.67        71.61 o                         
   8  15   9         56.31         78.66        69.40 o                         
  10  15   9        115.83          4.80        89.61 o                         
  -9  16   9         35.48        -23.13        87.16 o                         
  -7  16   9        337.80        480.94       103.43 o                         
  -5  16   9         26.58        -35.36        60.08 o                         
  -3  16   9        275.10        179.02        62.56 o                         
  -1  16   9        487.28        634.10        79.36 o                         
   1  16   9        318.61        328.93        64.67 o                         
   3  16   9        149.86         50.21        66.68 o                         
   5  16   9         18.57        -53.24        69.05 o                         
   7  16   9         12.61        -92.67        92.67 o                         
   9  16   9          2.51        -50.39        88.88 o                         
  -6  17   9         16.40         53.90        78.84 o                         
  -4  17   9         34.62         61.21        88.82 o                         
  -2  17   9        151.78        132.90        80.94 o                         
   0  17   9          7.90        -47.47        62.94 o                         
   2  17   9        142.50         94.29        74.57 o                         
   4  17   9        126.91        -83.49       113.16 o                         
   6  17   9          2.62       -108.04       108.04 o                         
  -3  18   9        105.42        -15.11       104.25 o                         
  -1  18   9         82.53         32.48        98.88 o                         
   1  18   9          5.45         52.33       100.47 o                         
   3  18   9         21.21       -130.22       130.22 o                         
   1   1  10         30.49         29.28        14.72 o                         
   0   2  10       1043.86        992.43        28.48 o                         
   2   2  10       7984.81       7507.47        83.11 o                         
  -1   3  10       4678.99       4657.32        72.25 o                         
   1   3  10       2087.70       2212.24        38.62 o                         
   3   3  10       3227.26       3676.28        48.95 o                         
  -2   4  10       1746.91       1935.52        28.68 o                         
   0   4  10        257.35        202.71        15.37 o                         
   2   4  10          6.99         40.09        15.90 o                         
   4   4  10       1443.36       1360.97        28.93 o                         
  -3   5  10      13294.25      14371.80       142.63 o                         
  -1   5  10        285.99        306.18        16.73 o                         
   1   5  10       5402.00       5633.53        80.37 o                         
   3   5  10        760.94        819.05        24.80 o                         
   5   5  10       1601.18       1812.16        37.52 o                         
  -4   6  10        105.19         86.14        16.60 o                         
  -2   6  10        725.89        607.97        22.45 o                         
   0   6  10        413.73        235.38        21.12 o                         
   2   6  10       1684.34       1667.96        32.24 o                         
   4   6  10        886.33        988.58        25.95 o                         
   6   6  10        328.11        334.13        23.69 o                         
  -5   7  10        475.97        441.04        26.61 o                         
  -3   7  10       1532.52       1684.39        39.06 o                         
  -1   7  10       1383.00       1370.30        30.74 o                         
   1   7  10        952.35        907.12        36.44 o                         
   3   7  10       4682.15       4842.46        64.37 o                         
   5   7  10         95.20         91.30        18.75 o                         
   7   7  10        106.92         61.48        24.38 o                         
  -6   8  10       1071.24       1168.33        45.88 o                         
  -4   8  10       3105.08       3112.40        62.78 o                         
  -2   8  10         52.87         22.47        18.28 o                         
   0   8  10       3297.51       3236.33        53.58 o                         
   2   8  10        989.22        961.48        29.73 o                         
   4   8  10        169.04        131.30        20.29 o                         
   6   8  10        270.96        291.52        31.85 o                         
   8   8  10         15.63         42.43        28.26 o                         
  -7   9  10        546.22        499.69        40.02 o                         
  -5   9  10        762.23        826.74        41.16 o                         
  -3   9  10        966.15        983.40        38.34 o                         
  -1   9  10       5395.16       5384.42        74.32 o                         
   1   9  10        483.30        482.70        27.95 o                         
   3   9  10       1231.75       1438.96        39.71 o                         
   5   9  10        767.72        844.91        40.01 o                         
   7   9  10         53.67         87.61        31.96 o                         
   9   9  10        435.52        423.21        53.85 o                         
  -8  10  10         11.29         71.63        36.10 o                         
  -6  10  10        433.46        408.48        39.63 o                         
  -4  10  10        110.82         85.42        27.98 o                         
  -2  10  10        964.19       1069.89        41.45 o                         
   0  10  10        778.97        709.49        38.47 o                         
   2  10  10          4.66        -14.31        22.96 o                         
   4  10  10        788.00        827.82        47.46 o                         
   6  10  10        780.76        823.33        47.71 o                         
   8  10  10          2.06         -1.53        35.27 o                         
  10  10  10         82.86        100.26        45.79 o                         
  -9  11  10         97.87         67.20        46.51 o                         
  -7  11  10        540.58        414.92        54.19 o                         
  -5  11  10       1420.21       1500.85        58.86 o                         
  -3  11  10        629.93        628.28        44.25 o                         
  -1  11  10        385.06        430.79        35.44 o                         
   1  11  10        283.01        295.71        32.36 o                         
   3  11  10        357.02        390.69        38.06 o                         
   5  11  10          0.81        -32.32        32.32 o                         
   7  11  10        661.61        750.48        55.98 o                         
   9  11  10        466.31        494.28        59.01 o                         
  11  11  10         95.95        165.02        56.50 o                         
 -10  12  10          4.79        -37.88        52.32 o                         
  -8  12  10        871.04        957.19        73.28 o                         
  -6  12  10       1277.70       1356.93        73.41 o                         
  -4  12  10          1.32        -32.56        32.56 o                         
  -2  12  10       1169.20       1135.84        53.94 o                         
   0  12  10        159.30        136.79        35.37 o                         
   2  12  10        828.64        831.92        52.24 o                         
   4  12  10        199.32         87.09        43.11 o                         
   6  12  10        286.91        227.23        45.32 o                         
   8  12  10        389.72        298.49        60.11 o                         
  10  12  10        238.88        127.98        61.85 o                         
  12  12  10        192.27        145.96        74.14 o                         
 -11  13  10        177.18        104.32        76.13 o                         
  -9  13  10         78.30         67.17        57.42 o                         
  -7  13  10        307.84        246.39        53.53 o                         
  -5  13  10         57.13         63.10        46.26 o                         
  -3  13  10        133.39        237.74        42.94 o                         
  -1  13  10        444.40        431.65        45.52 o                         
   1  13  10        971.99       1080.39        63.64 o                         
   3  13  10         59.74         26.39        44.61 o                         
   5  13  10          6.32          0.51        46.19 o                         
   7  13  10        209.27        168.93        55.80 o                         
   9  13  10          1.84        -36.57        56.75 o                         
  11  13  10        335.67        320.75        78.62 o                         
 -10  14  10         39.77        145.94        82.74 o                         
  -8  14  10        615.56        556.56        70.15 o                         
  -6  14  10        264.43        160.95        60.52 o                         
  -4  14  10        472.09        443.92        61.49 o                         
  -2  14  10         41.60         34.28        40.84 o                         
   0  14  10        342.41        309.90        48.07 o                         
   2  14  10          6.75         47.89        45.08 o                         
   4  14  10        266.01        192.78        62.00 o                         
   6  14  10          6.23         92.07        56.59 o                         
   8  14  10        243.21        204.89        63.72 o                         
  10  14  10         18.27         58.52        76.67 o                         
  -9  15  10          1.45          7.33        83.69 o                         
  -7  15  10        375.15        173.01        69.41 o                         
  -5  15  10        409.65        359.45        64.01 o                         
  -3  15  10        317.15        209.67        59.18 o                         
  -1  15  10        562.45        554.07        61.40 o                         
   1  15  10       1020.40        883.59        76.39 o                         
   3  15  10         18.19        -63.01        63.01 o                         
   5  15  10          0.02         98.60        66.35 o                         
   7  15  10         41.74          5.46        99.10 o                         
   9  15  10         20.38         87.34        80.64 o                         
  -8  16  10         52.63        103.24        94.60 o                         
  -6  16  10         27.96         -3.36        69.77 o                         
  -4  16  10        158.16        138.53        68.65 o                         
  -2  16  10          0.40          2.39        57.06 o                         
   0  16  10        730.50        797.67        75.83 o                         
   2  16  10        645.29        527.94        85.60 o                         
   4  16  10          0.01        -36.74        78.57 o                         
   6  16  10        375.28        256.99       105.40 o                         
   8  16  10         73.88        -98.88        98.88 o                         
  -5  17  10        163.05        267.34        99.92 o                         
  -3  17  10          1.08         72.72        96.75 o                         
  -1  17  10        212.90        210.11        83.03 o                         
   1  17  10        199.03        -14.76        85.29 o                         
   3  17  10         68.87         83.24        88.36 o                         
   5  17  10         43.62         57.31       100.07 o                         
  -2  18  10         21.44        -15.01        90.51 o                         
   0  18  10          0.04        112.86       102.48 o                         
   2  18  10         45.35         12.18       129.56 o                         
   0   1  11       2913.10       3009.09        67.91 o                         
  -1   2  11         55.83         56.71        11.42 o                         
   1   2  11          6.28          0.85        13.00 o                         
  -2   3  11       3283.97       3190.94        47.38 o                         
   0   3  11       4128.67       4576.65       104.37 o                         
   2   3  11       2204.75       2507.19        40.39 o                         
  -3   4  11        334.85        469.62        24.14 o                         
  -1   4  11       3750.20       4020.01        57.75 o                         
   1   4  11       2788.14       2937.83        44.46 o                         
   3   4  11       5168.50       5630.46        70.12 o                         
  -4   5  11       4520.53       4285.10        59.66 o                         
  -2   5  11         75.99         86.23        13.17 o                         
   0   5  11        112.67        111.75        17.24 o                         
   2   5  11          9.20         13.02        12.00 o                         
   4   5  11       1993.89       1961.18        36.67 o                         
  -5   6  11        863.90       1006.97        31.89 o                         
  -3   6  11        855.10        990.93        37.42 o                         
  -1   6  11        312.29        283.72        16.97 o                         
   1   6  11        593.53        564.31        17.66 o                         
   3   6  11       4330.97       4340.03        56.78 o                         
   5   6  11          3.40        -14.91        14.91 o                         
  -6   7  11       1028.52       1021.18        36.59 o                         
  -4   7  11        614.20        625.45        25.67 o                         
  -2   7  11          5.97         -4.88        15.50 o                         
   0   7  11        397.25        598.68        32.93 o                         
   2   7  11        613.57        732.52        25.64 o                         
   4   7  11        529.80        632.79        27.69 o                         
   6   7  11          0.50        -18.35        19.85 o                         
  -7   8  11       2351.36       2482.93        65.76 o                         
  -5   8  11         33.33        101.33        23.89 o                         
  -3   8  11          5.48          0.23        19.60 o                         
  -1   8  11       2234.15       2184.69        40.70 o                         
   1   8  11        179.34        255.44        25.53 o                         
   3   8  11       6403.95       6174.09        82.59 o                         
   5   8  11         18.93        -11.83        20.67 o                         
   7   8  11        189.72        161.89        30.70 o                         
  -8   9  11        427.28        538.15        56.52 o                         
  -6   9  11        208.04        236.66        31.83 o                         
  -4   9  11        276.08        340.03        29.01 o                         
  -2   9  11        138.50        158.47        21.54 o                         
   0   9  11        137.54        163.85        22.08 o                         
   2   9  11         32.59         23.75        19.65 o                         
   4   9  11         94.75         72.13        23.60 o                         
   6   9  11        325.81        404.24        35.92 o                         
   8   9  11          1.31          1.08        31.21 o                         
  -9  10  11        104.04        102.63        45.89 o                         
  -7  10  11       1462.36       1479.11        62.92 o                         
  -5  10  11        860.72        915.59        48.72 o                         
  -3  10  11        947.71        978.46        41.76 o                         
  -1  10  11        450.09        431.83        31.12 o                         
   1  10  11        722.30        742.79        35.84 o                         
   3  10  11       1397.01       1480.10        45.83 o                         
   5  10  11        155.69         83.88        36.19 o                         
   7  10  11       3098.24       3418.79        91.02 o                         
   9  10  11         47.11        108.55        42.63 o                         
 -10  11  11        317.97        356.90        59.75 o                         
  -8  11  11       1178.74        967.51        67.68 o                         
  -6  11  11        392.70        474.23        48.62 o                         
  -4  11  11        485.67        431.27        40.36 o                         
  -2  11  11        247.78        331.06        49.00 o                         
   0  11  11         17.02         41.77        28.35 o                         
   2  11  11       1212.08       1350.49        51.06 o                         
   4  11  11        247.41        307.45        38.07 o                         
   6  11  11        244.62        192.32        39.27 o                         
   8  11  11        181.69        197.15        51.22 o                         
  10  11  11        678.40        666.30        70.47 o                         
 -11  12  11        118.10         89.12        62.86 o                         
  -9  12  11        134.04        241.71        65.01 o                         
  -7  12  11        428.26        429.85        56.98 o                         
  -5  12  11        120.39        120.22        41.83 o                         
  -3  12  11         75.32        109.20        44.75 o                         
  -1  12  11       1255.51       1193.35        56.79 o                         
   1  12  11       2796.34       2838.25        86.25 o                         
   3  12  11        268.72        204.93        42.34 o                         
   5  12  11        138.90        126.81        45.57 o                         
   7  12  11        919.52        927.15        66.05 o                         
   9  12  11         13.04         13.16        53.98 o                         
  11  12  11        686.21        834.76        83.52 o                         
 -12  13  11          2.59          1.47        82.04 o                         
 -10  13  11         64.85         35.97        66.38 o                         
  -8  13  11        333.16        295.77        63.13 o                         
  -6  13  11        150.94        124.33        50.64 o                         
  -4  13  11        386.27        364.60        47.23 o                         
  -2  13  11        212.23        322.21        46.94 o                         
   0  13  11       1245.17       1313.07        68.73 o                         
   2  13  11        202.59        108.52        42.38 o                         
   4  13  11          6.71        -21.28        46.31 o                         
   6  13  11        236.00        242.23        56.08 o                         
   8  13  11        569.43        591.91        71.22 o                         
  10  13  11        319.50        233.03        68.48 o                         
  12  13  11         36.52        -95.66        95.66 o                         
 -11  14  11        124.98        -42.84        85.80 o                         
  -9  14  11          0.00         -1.26        72.95 o                         
  -7  14  11        205.76        166.03        58.98 o                         
  -5  14  11          1.72        -15.31        52.22 o                         
  -3  14  11         15.51         55.80        48.36 o                         
  -1  14  11          4.40         -6.40        42.38 o                         
   1  14  11         49.91         58.92        44.00 o                         
   3  14  11         54.15         53.44        51.30 o                         
   5  14  11         74.05         54.55        61.29 o                         
   7  14  11         79.17         68.61        58.05 o                         
   9  14  11         81.40        152.96        78.53 o                         
  11  14  11         88.07         87.78       102.20 o                         
 -10  15  11         39.21        -83.46        83.46 o                         
  -8  15  11          7.68         58.36        85.87 o                         
  -6  15  11          7.30        -17.57        58.21 o                         
  -4  15  11        162.20         77.78        57.38 o                         
  -2  15  11       1060.41       1176.75        83.93 o                         
   0  15  11          0.29         57.70        55.55 o                         
   2  15  11         14.01        -26.38        58.81 o                         
   4  15  11         11.23        -18.43        77.30 o                         
   6  15  11         51.81        105.87        79.91 o                         
   8  15  11          1.51        -95.45        95.45 o                         
  10  15  11         84.01         16.12        90.63 o                         
  -7  16  11        365.49        380.06       124.26 o                         
  -5  16  11          6.85        -39.04        68.60 o                         
  -3  16  11        393.92        403.96        76.52 o                         
  -1  16  11        442.62        421.16        75.69 o                         
   1  16  11         55.51        103.09        66.55 o                         
   3  16  11          0.22        -25.50        74.99 o                         
   5  16  11         88.66        -27.04        93.76 o                         
   7  16  11        133.52        233.78       107.89 o                         
  -6  17  11         21.57         73.47        89.98 o                         
  -4  17  11        404.47        510.07       106.03 o                         
  -2  17  11         97.69        195.15        77.67 o                         
   0  17  11          4.52        107.59        79.02 o                         
   2  17  11         13.00         16.35        88.71 o                         
   4  17  11         10.69          1.70       107.96 o                         
   6  17  11        323.12        203.75       109.98 o                         
  -1  18  11         51.27        -23.57       105.68 o                         
   1  18  11         20.97         50.42       124.92 o                         
   0   0  12     162139.16     163708.58      5177.37 o                         
   1   1  12       3851.37       3685.42        69.65 o                         
   0   2  12       6138.45       6645.39       107.15 o                         
   2   2  12        656.27        771.75        23.62 o                         
  -1   3  12          2.94         14.24        14.08 o                         
   1   3  12       3393.93       2617.03        40.27 o                         
   3   3  12       1934.98       2113.45        36.48 o                         
  -2   4  12      17260.18      18422.10       199.94 o                         
   0   4  12       2554.00       2674.49        45.08 o                         
   2   4  12        604.83        637.13        21.72 o                         
   4   4  12          0.63        -15.21        15.21 o                         
  -3   5  12       1145.29       1094.64        27.10 o                         
  -1   5  12          5.01         17.51        15.01 o                         
   1   5  12        548.20        577.92        23.45 o                         
   3   5  12       3076.51       3012.29        47.96 o                         
   5   5  12        757.95        751.89        24.93 o                         
  -4   6  12       2414.97       2428.29        49.88 o                         
  -2   6  12       1071.17       1154.44        28.76 o                         
   0   6  12       4548.29       4866.61        73.52 o                         
   2   6  12        444.20        398.86        19.43 o                         
   4   6  12       1276.07       1251.38        31.12 o                         
   6   6  12        163.59         97.83        20.43 o                         
  -5   7  12         14.52         25.32        19.52 o                         
  -3   7  12         70.88        113.90        16.96 o                         
  -1   7  12       8280.87       8312.71        99.26 o                         
   1   7  12         46.15         33.36        14.51 o                         
   3   7  12        516.47        479.98        21.87 o                         
   5   7  12          0.14          1.96        18.16 o                         
   7   7  12        954.15       1033.28        41.77 o                         
  -6   8  12         88.13         52.86        25.90 o                         
  -4   8  12        958.47       1065.95        35.79 o                         
  -2   8  12        163.50        130.69        20.45 o                         
   0   8  12        153.63        179.64        19.61 o                         
   2   8  12         23.92         25.10        18.44 o                         
   4   8  12       3363.64       3131.98        58.68 o                         
   6   8  12        127.35        119.31        24.91 o                         
   8   8  12         23.36        -22.59        29.06 o                         
  -7   9  12        865.90        993.14        51.84 o                         
  -5   9  12        223.19        171.36        31.10 o                         
  -3   9  12       1395.45       1328.44        46.02 o                         
  -1   9  12          5.65         19.12        18.92 o                         
   1   9  12       1349.57       1483.37        43.08 o                         
   3   9  12       5385.52       5593.40        88.59 o                         
   5   9  12        114.18        223.69        45.82 o                         
   7   9  12        267.46        248.51        35.75 o                         
   9   9  12         49.07          4.93        46.01 o                         
  -8  10  12        949.65        926.60        63.24 o                         
  -6  10  12        494.14        424.43        57.85 o                         
  -4  10  12        120.07        132.09        32.74 o                         
  -2  10  12        456.58        470.88        30.93 o                         
   0  10  12        770.59        746.12        43.03 o                         
   2  10  12        543.54        636.92        33.30 o                         
   4  10  12        269.66        237.77        32.00 o                         
   6  10  12        178.25         99.40        33.94 o                         
   8  10  12       2400.10       2422.77        87.30 o                         
  10  10  12       1032.28       1084.66        74.67 o                         
  -9  11  12          4.30        -27.88        47.32 o                         
  -7  11  12        127.98         36.13        44.94 o                         
  -5  11  12        548.21        573.97        57.34 o                         
  -3  11  12       2674.76       2932.78        74.96 o                         
  -1  11  12       1586.03       1460.90        53.63 o                         
   1  11  12        207.11        204.51        35.10 o                         
   3  11  12       1295.14       1283.77        52.70 o                         
   5  11  12        420.37        547.46        47.50 o                         
   7  11  12       2147.37       2145.45        82.65 o                         
   9  11  12        855.80        726.56        65.97 o                         
  11  11  12        245.56        240.10        64.34 o                         
 -10  12  12         24.84         40.24        57.19 o                         
  -8  12  12          0.61        -29.85        48.51 o                         
  -6  12  12        687.66        714.25        68.72 o                         
  -4  12  12          7.02         40.28        40.18 o                         
  -2  12  12        159.23        137.95        38.30 o                         
   0  12  12         17.03         60.11        36.45 o                         
   2  12  12        204.43        219.23        42.15 o                         
   4  12  12        970.89        974.11        65.38 o                         
   6  12  12         97.96        116.24        42.75 o                         
   8  12  12        108.84        157.07        51.37 o                         
  10  12  12        131.57        243.35        62.41 o                         
  12  12  12        160.84        -34.40        82.52 o                         
 -11  13  12         34.02        -22.91        75.51 o                         
  -9  13  12        213.27        281.95        67.90 o                         
  -7  13  12          0.80         -7.90        48.54 o                         
  -5  13  12          9.45         45.30        45.88 o                         
  -3  13  12        649.49        717.14        59.44 o                         
  -1  13  12        123.34        293.84        46.98 o                         
   1  13  12        782.36        896.17        63.45 o                         
   3  13  12          0.34         98.74        67.90 o                         
   5  13  12        795.21        530.07        64.94 o                         
   7  13  12         22.74        130.86        54.26 o                         
   9  13  12        583.67        629.72        77.52 o                         
  11  13  12         12.30        -65.64        92.70 o                         
 -10  14  12        226.27        122.29        80.30 o                         
  -8  14  12        449.81        414.23        76.35 o                         
  -6  14  12          5.34        -51.67        54.47 o                         
  -4  14  12        662.82        754.51        68.49 o                         
  -2  14  12        586.38        574.99        68.88 o                         
   0  14  12        185.46        325.16        52.39 o                         
   2  14  12         45.22        122.49        54.54 o                         
   4  14  12         40.28        -51.03        62.43 o                         
   6  14  12        331.05        416.49        85.97 o                         
   8  14  12          2.41        -23.88        72.49 o                         
  10  14  12         59.04        -26.15        87.81 o                         
  -9  15  12        202.45        205.75        88.06 o                         
  -7  15  12        151.71        116.49        77.30 o                         
  -5  15  12        445.47        378.62        77.42 o                         
  -3  15  12        148.76        154.80        63.68 o                         
  -1  15  12        229.93        148.22        60.73 o                         
   1  15  12        104.46        126.86        62.86 o                         
   3  15  12        136.06        231.69        86.28 o                         
   5  15  12         65.05         -5.71        74.59 o                         
   7  15  12          0.56        -30.86        90.12 o                         
   9  15  12        123.50        225.17        96.14 o                         
  -8  16  12          3.48         61.67        88.81 o                         
  -6  16  12        189.42        174.56        95.18 o                         
  -4  16  12         94.06         -8.32        76.02 o                         
  -2  16  12          0.30        -16.43        60.82 o                         
   0  16  12         85.37        104.90        69.27 o                         
   2  16  12         67.35         65.64        72.67 o                         
   4  16  12         15.53          7.38       113.39 o                         
   6  16  12         53.99         -0.21       102.12 o                         
   8  16  12         21.99       -100.57       100.57 o                         
  -5  17  12         14.49         -8.57        90.38 o                         
  -3  17  12         88.25        207.51        85.15 o                         
  -1  17  12        499.15        377.10        87.37 o                         
   1  17  12         93.81        104.78        91.82 o                         
   3  17  12        115.81         76.23        99.43 o                         
   5  17  12        248.12        168.28       109.12 o                         
   0   1  13        424.28        407.75        29.96 o                         
  -1   2  13       4008.67       4243.90        77.21 o                         
   1   2  13       3591.32       3395.16        91.63 o                         
  -2   3  13       6518.71       6879.76        90.98 o                         
   0   3  13       7657.26       7484.63       100.58 o                         
   2   3  13       9470.48       8745.26       109.24 o                         
  -3   4  13       1908.06       1948.22        48.69 o                         
  -1   4  13         34.57         -0.15        15.08 o                         
   1   4  13       1235.27       1278.87        30.76 o                         
   3   4  13         71.41         60.10        12.61 o                         
  -4   5  13       2317.29       2309.99        46.88 o                         
  -2   5  13        270.92        167.55        17.73 o                         
   0   5  13        181.68        148.93        16.98 o                         
   2   5  13         19.01         26.17        14.58 o                         
   4   5  13       5323.10       5130.24        79.55 o                         
  -5   6  13        417.77        398.88        24.57 o                         
  -3   6  13        318.39        339.30        20.26 o                         
  -1   6  13       7156.84       7049.25       106.48 o                         
   1   6  13        597.41        629.18        29.39 o                         
   3   6  13       2596.26       2468.21        47.46 o                         
   5   6  13       1112.08       1199.25        35.87 o                         
  -6   7  13         10.50         26.92        21.22 o                         
  -4   7  13        195.67        223.60        28.64 o                         
  -2   7  13       3087.25       3282.35        54.16 o                         
   0   7  13        159.12        162.22        29.32 o                         
   2   7  13        468.32        433.06        22.46 o                         
   4   7  13        458.65        541.27        23.84 o                         
   6   7  13         33.15         32.58        23.40 o                         
  -7   8  13       2353.65       2293.53        78.05 o                         
  -5   8  13        162.82        151.31        27.26 o                         
  -3   8  13          7.63         10.72        17.85 o                         
  -1   8  13        828.66        863.48        29.63 o                         
   1   8  13         10.35          4.93        15.02 o                         
   3   8  13       4782.39       5015.57        83.45 o                         
   5   8  13        617.49        629.84        30.98 o                         
   7   8  13         79.65         52.52        28.48 o                         
  -8   9  13         73.45         65.13        38.07 o                         
  -6   9  13        152.13        223.22        32.60 o                         
  -4   9  13         31.89         19.92        23.03 o                         
  -2   9  13        321.22        408.55        26.09 o                         
   0   9  13         88.26         62.66        20.69 o                         
   2   9  13       5499.76       5482.03        80.60 o                         
   4   9  13        322.88        434.86        31.37 o                         
   6   9  13       3071.62       2961.93        68.06 o                         
   8   9  13         53.18         34.32        35.77 o                         
  -9  10  13       1001.41        982.66        68.27 o                         
  -7  10  13        517.30        518.36        50.70 o                         
  -5  10  13        238.24        265.24        37.88 o                         
  -3  10  13        617.67        604.31        35.65 o                         
  -1  10  13        501.40        528.41        33.47 o                         
   1  10  13       2064.84       2121.94        59.38 o                         
   3  10  13        154.95        149.10        29.19 o                         
   5  10  13        343.45        271.14        40.40 o                         
   7  10  13       3018.88       3268.87        94.39 o                         
   9  10  13       1320.09       1297.44        72.50 o                         
 -10  11  13        615.56        735.57        68.35 o                         
  -8  11  13         81.39        100.08        47.82 o                         
  -6  11  13        515.67        514.19        52.73 o                         
  -4  11  13        531.19        397.63        44.07 o                         
  -2  11  13         64.80         15.07        29.33 o                         
   0  11  13        471.14        452.68        42.04 o                         
   2  11  13        856.34        965.03        49.43 o                         
   4  11  13         70.80         65.65        37.77 o                         
   6  11  13         64.12         97.68        41.06 o                         
   8  11  13        421.29        501.30        55.59 o                         
  10  11  13        432.70        316.13        59.60 o                         
 -11  12  13          0.47        -21.29        71.94 o                         
  -9  12  13        181.34        129.34        56.18 o                         
  -7  12  13         19.98         34.85        53.56 o                         
  -5  12  13          5.81        -24.09        42.70 o                         
  -3  12  13        240.86        169.91        40.42 o                         
  -1  12  13         10.85        -14.44        35.44 o                         
   1  12  13        698.02        793.94        53.39 o                         
   3  12  13        772.77        862.57        70.62 o                         
   5  12  13        173.44        228.43        51.24 o                         
   7  12  13        485.74        393.74        58.55 o                         
   9  12  13         11.94        -52.79        52.79 o                         
  11  12  13        494.60        486.00        93.53 o                         
 -10  13  13         12.15         26.63        69.01 o                         
  -8  13  13         96.62         50.62        57.20 o                         
  -6  13  13        285.76        229.90        53.31 o                         
  -4  13  13         11.45          0.00        40.09 o                         
  -2  13  13          7.23          7.24        45.06 o                         
   0  13  13       1250.92       1302.64        69.64 o                         
   2  13  13        735.98        704.81        58.47 o                         
   4  13  13        121.46        135.34        61.15 o                         
   6  13  13          4.19         29.48        59.62 o                         
   8  13  13         18.01        -60.60        65.54 o                         
  10  13  13        101.49         85.96        81.90 o                         
  -9  14  13        110.95        108.35        81.18 o                         
  -7  14  13         23.58        -54.84        54.84 o                         
  -5  14  13        266.94        375.36        61.93 o                         
  -3  14  13         18.94          7.56        47.72 o                         
  -1  14  13        153.16        112.58        52.16 o                         
   1  14  13        267.98        274.21        56.04 o                         
   3  14  13          6.60         11.07        56.93 o                         
   5  14  13         86.79         93.51        75.69 o                         
   7  14  13         15.06         -3.36        70.54 o                         
   9  14  13         89.42         64.02        82.21 o                         
  -8  15  13        255.67        -30.16        83.78 o                         
  -6  15  13        269.76        195.10        83.52 o                         
  -4  15  13          1.10        -46.43        59.69 o                         
  -2  15  13         13.98         14.82        56.68 o                         
   0  15  13        429.37        361.43        72.58 o                         
   2  15  13        225.41        153.44        75.52 o                         
   4  15  13         58.51         17.76        75.86 o                         
   6  15  13         13.12         12.92       101.32 o                         
   8  15  13          2.89        -91.84        91.84 o                         
  -7  16  13         35.67        256.86       107.10 o                         
  -5  16  13         57.90        -16.61        96.20 o                         
  -3  16  13         36.18         17.21        67.07 o                         
  -1  16  13          0.27          7.32        72.15 o                         
   1  16  13         74.17        167.57        73.83 o                         
   3  16  13         70.91         29.78        86.98 o                         
   5  16  13        153.06        -24.62        98.70 o                         
   7  16  13         40.16        150.47       109.89 o                         
  -4  17  13        107.09        194.41        87.57 o                         
  -2  17  13         28.87        157.08        87.71 o                         
   0  17  13         15.19         87.28        83.22 o                         
   2  17  13         15.15        -62.40        91.15 o                         
   4  17  13         75.55         34.91       115.14 o                         
   1   1  14       2555.36       2805.02        83.43 o                         
   0   2  14      12144.51      11908.00       181.18 o                         
   2   2  14       7391.33       6860.08        93.99 o                         
  -1   3  14      16722.02      16902.22       208.72 o                         
   1   3  14       1691.71       1624.29        30.45 o                         
   3   3  14        469.73        440.87        19.06 o                         
  -2   4  14       5546.06       6130.79        86.17 o                         
   0   4  14       2864.34       2894.73        47.71 o                         
   2   4  14       1180.80       1060.43        29.27 o                         
   4   4  14       3330.16       3566.65        58.71 o                         
  -3   5  14        325.90        358.37        24.38 o                         
  -1   5  14       1663.53       1586.85        39.57 o                         
   1   5  14       1064.66        977.68        31.31 o                         
   3   5  14          4.82          7.52        14.33 o                         
   5   5  14        147.79        154.45        21.05 o                         
  -4   6  14       2508.29       2595.07        55.28 o                         
  -2   6  14       5819.57       5962.46        88.03 o                         
   0   6  14       1240.74       1277.47        39.36 o                         
   2   6  14       1568.86       1694.98        43.34 o                         
   4   6  14        459.56        513.96        25.12 o                         
   6   6  14        735.25        678.00        30.52 o                         
  -5   7  14         89.09         61.77        29.10 o                         
  -3   7  14       1306.44       1349.80        36.47 o                         
  -1   7  14        542.12        638.24        29.92 o                         
   1   7  14        844.55        817.22        40.48 o                         
   3   7  14        446.14        483.68        32.10 o                         
   5   7  14        533.49        555.55        28.10 o                         
   7   7  14       1338.21       1381.51        42.42 o                         
  -6   8  14        344.93        294.53        31.83 o                         
  -4   8  14        204.60        360.52        32.59 o                         
  -2   8  14       1185.44       1198.17        34.13 o                         
   0   8  14       2361.59       2326.47        49.53 o                         
   2   8  14       3830.81       4144.14        69.40 o                         
   4   8  14         58.36         30.05        20.85 o                         
   6   8  14        158.51        208.81        25.88 o                         
   8   8  14        502.94        624.92        45.25 o                         
  -7   9  14          5.21        -25.02        34.53 o                         
  -5   9  14          0.09         10.53        25.91 o                         
  -3   9  14          1.46         -8.97        21.80 o                         
  -1   9  14         91.48         84.17        22.95 o                         
   1   9  14         15.42        -14.16        20.82 o                         
   3   9  14      10267.48      10536.23       130.16 o                         
   5   9  14       3206.15       3214.74        76.38 o                         
   7   9  14        700.85        589.71        42.60 o                         
   9   9  14        244.75        226.14        46.60 o                         
  -8  10  14         19.36        -40.90        40.90 o                         
  -6  10  14         30.69        -12.92        36.86 o                         
  -4  10  14       1321.09       1555.94        60.83 o                         
  -2  10  14        663.09        627.04        32.56 o                         
   0  10  14        564.04        488.60        32.64 o                         
   2  10  14       1208.93       1289.37        44.94 o                         
   4  10  14       1612.65       1447.51        58.40 o                         
   6  10  14         88.11         80.87        40.21 o                         
   8  10  14         42.75         82.45        41.99 o                         
  10  10  14          5.42         -2.68        47.67 o                         
  -9  11  14         93.37        -47.28        47.28 o                         
  -7  11  14        114.47        112.06        46.00 o                         
  -5  11  14        431.57        342.98        50.94 o                         
  -3  11  14          0.48         10.06        30.99 o                         
  -1  11  14         28.66          7.87        30.49 o                         
   1  11  14        612.63        702.89        45.76 o                         
   3  11  14       1405.15       1372.35        57.80 o                         
   5  11  14       1483.13       1580.47        92.33 o                         
   7  11  14        521.25        480.92        53.82 o                         
   9  11  14        207.44        170.70        72.00 o                         
  11  11  14          2.85         34.17        70.74 o                         
 -10  12  14         58.07        107.88        71.65 o                         
  -8  12  14        267.06        260.14        57.63 o                         
  -6  12  14        884.48        904.05        69.58 o                         
  -4  12  14         57.84         38.13        38.67 o                         
  -2  12  14        240.46        222.87        42.66 o                         
   0  12  14          1.96         40.05        38.76 o                         
   2  12  14       1290.64       1383.20        68.10 o                         
   4  12  14        117.80         54.02        69.07 o                         
   6  12  14        915.89       1104.62        79.99 o                         
   8  12  14        134.27        126.84        62.02 o                         
  10  12  14         79.56        -67.33        67.33 o                         
  12  12  14        161.60        334.76       112.18 o                         
 -11  13  14          0.46        -96.86        96.86 o                         
  -9  13  14        105.58         83.24        66.50 o                         
  -7  13  14         67.27        117.48        55.94 o                         
  -5  13  14        248.22        176.08        51.80 o                         
  -3  13  14        648.97        532.23        57.93 o                         
  -1  13  14        557.57        463.67        58.51 o                         
   1  13  14         58.60         14.36        44.77 o                         
   3  13  14        278.74        340.68        63.18 o                         
   5  13  14        119.97        113.36        64.80 o                         
   7  13  14         17.51        -11.32        57.85 o                         
   9  13  14        173.57        190.16        79.39 o                         
  11  13  14          0.04         24.19        92.88 o                         
 -10  14  14          2.46         55.76       105.05 o                         
  -8  14  14          0.15         74.98        73.12 o                         
  -6  14  14         21.99         95.30        60.61 o                         
  -4  14  14        131.86         70.11        55.99 o                         
  -2  14  14         35.10         54.21        51.43 o                         
   0  14  14        531.20        517.25        65.28 o                         
   2  14  14        164.46        179.90        58.11 o                         
   4  14  14        439.96        441.11        87.57 o                         
   6  14  14          7.83         29.27        70.94 o                         
   8  14  14        133.73         82.43        95.74 o                         
  10  14  14         44.92        123.97        89.28 o                         
  -7  15  14         89.08         65.92        95.55 o                         
  -5  15  14         74.51         36.18        74.23 o                         
  -3  15  14         14.46        -26.79        58.61 o                         
  -1  15  14        231.05        228.56        60.27 o                         
   1  15  14          8.81         91.49        63.05 o                         
   3  15  14         18.04         56.11        75.31 o                         
   5  15  14         11.22        -32.38        86.24 o                         
   7  15  14         33.23        142.88        97.23 o                         
  -6  16  14         68.06        122.01        93.97 o                         
  -4  16  14          0.32        -41.04        70.70 o                         
  -2  16  14          0.08         98.95        76.56 o                         
   0  16  14        358.98        153.80        94.74 o                         
   2  16  14         53.73         37.93        83.23 o                         
   4  16  14          0.12        -72.85       103.69 o                         
   6  16  14         45.03         17.61        99.26 o                         
  -3  17  14         66.98        177.79        92.81 o                         
  -1  17  14          2.51         15.76        89.59 o                         
   1  17  14         22.92        -87.27        87.27 o                         
   3  17  14         57.88        193.38       118.73 o                         
   0   1  15       4611.75       5019.42        95.15 o                         
  -1   2  15       1263.76       1340.81        56.79 o                         
   1   2  15       5510.70       5458.38        90.49 o                         
  -2   3  15       6364.65       6476.47        90.71 o                         
   0   3  15          3.53          1.98        13.59 o                         
   2   3  15        857.36        823.11        31.90 o                         
  -3   4  15        616.64        557.27        22.77 o                         
  -1   4  15       2366.94       2410.35        44.65 o                         
   1   4  15       3300.01       3110.58        49.00 o                         
   3   4  15          0.01          3.76        19.39 o                         
  -4   5  15       1371.74       1211.85        31.35 o                         
  -2   5  15        159.00        205.28        20.94 o                         
   0   5  15         82.81         96.75        17.70 o                         
   2   5  15       1500.41       1423.55        38.29 o                         
   4   5  15       2687.67       2573.67        60.02 o                         
  -5   6  15       1259.00       1302.46        51.04 o                         
  -3   6  15       1183.75       1179.29        34.79 o                         
  -1   6  15       2460.11       2407.84        52.49 o                         
   1   6  15          2.83         -4.08        18.45 o                         
   3   6  15        151.01        138.86        21.93 o                         
   5   6  15          4.95        -15.64        21.19 o                         
  -6   7  15         67.59        107.13        29.67 o                         
  -4   7  15        187.48        155.79        22.78 o                         
  -2   7  15       1197.02       1318.75        45.10 o                         
   0   7  15        689.30        664.74        31.68 o                         
   2   7  15       4079.49       4241.73        78.50 o                         
   4   7  15        686.11        627.46        32.61 o                         
   6   7  15       1253.68       1180.79        38.80 o                         
  -7   8  15        201.76        164.16        37.49 o                         
  -5   8  15         47.13         -8.46        25.30 o                         
  -3   8  15       5595.56       5209.79        80.07 o                         
  -1   8  15       1809.40       2019.04        53.85 o                         
   1   8  15       6480.31       6064.70       104.23 o                         
   3   8  15      13982.19      13638.31       180.10 o                         
   5   8  15       1133.43       1041.95        40.49 o                         
   7   8  15        436.70        444.67        35.06 o                         
  -8   9  15         27.96         22.37        36.18 o                         
  -6   9  15        577.72        632.41        46.45 o                         
  -4   9  15         13.85        -20.55        28.58 o                         
  -2   9  15        154.70        103.26        21.09 o                         
   0   9  15       3303.14       3305.74        64.87 o                         
   2   9  15       1226.73       1271.43        41.48 o                         
   4   9  15          4.24         38.91        27.74 o                         
   6   9  15       3356.40       3701.54        88.42 o                         
   8   9  15          0.11        -34.08        34.08 o                         
  -9  10  15         33.07         86.78        45.38 o                         
  -7  10  15         57.04         11.33        39.85 o                         
  -5  10  15       1540.87       1537.93        68.67 o                         
  -3  10  15        340.25        312.52        32.87 o                         
  -1  10  15          2.71         41.28        26.10 o                         
   1  10  15        871.01        895.85        44.58 o                         
   3  10  15       2158.30       2316.45        63.22 o                         
   5  10  15          0.28         35.54        36.88 o                         
   7  10  15         12.68         -3.76        39.02 o                         
   9  10  15          5.82         24.76        45.61 o                         
 -10  11  15         97.51        177.09        61.96 o                         
  -8  11  15          9.67         12.81        44.79 o                         
  -6  11  15         51.93         87.66        44.27 o                         
  -4  11  15          1.80        -12.22        38.55 o                         
  -2  11  15        164.75        124.64        35.59 o                         
   0  11  15        817.14        904.49        51.15 o                         
   2  11  15        566.36        594.45        49.69 o                         
   4  11  15         39.10         83.89        46.47 o                         
   6  11  15        999.57        752.62        63.24 o                         
   8  11  15        728.42        756.59        95.83 o                         
  10  11  15        517.62        464.94        69.13 o                         
 -11  12  15          0.03        -74.13        86.08 o                         
  -9  12  15        238.23        160.96        61.64 o                         
  -7  12  15         26.20         73.03        50.04 o                         
  -5  12  15        107.99        143.25        48.02 o                         
  -3  12  15          2.22         19.85        38.57 o                         
  -1  12  15       1591.66       1692.26        82.24 o                         
   1  12  15       3345.92       3341.24       112.04 o                         
   3  12  15        871.64        779.77        65.31 o                         
   5  12  15        462.25        330.10        67.31 o                         
   7  12  15         93.68         51.32        58.86 o                         
   9  12  15         43.99         32.18        60.67 o                         
  11  12  15          0.43        -68.85        90.26 o                         
 -10  13  15         36.04         37.75        93.66 o                         
  -8  13  15         68.41        159.73        64.83 o                         
  -6  13  15        101.16        203.34        56.18 o                         
  -4  13  15          1.50        -39.27        39.27 o                         
  -2  13  15       1410.62       1540.23       124.57 o                         
   0  13  15         97.27         61.37        48.91 o                         
   2  13  15          0.00        -44.38        46.86 o                         
   4  13  15         35.41         -2.23        55.47 o                         
   6  13  15          7.59         41.65        61.30 o                         
   8  13  15         50.97        -11.40        69.60 o                         
  10  13  15          0.57        -28.66        90.30 o                         
  -9  14  15        145.25         95.62       105.73 o                         
  -7  14  15        143.70        151.45        78.03 o                         
  -5  14  15          0.51         28.12        51.59 o                         
  -3  14  15        300.04        246.06        58.37 o                         
  -1  14  15        767.48        730.61        71.77 o                         
   1  14  15          1.21         57.14        49.84 o                         
   3  14  15         12.17        -52.99        57.14 o                         
   5  14  15         60.81        196.97        82.52 o                         
   7  14  15        187.13         84.86        91.04 o                         
   9  14  15         47.68         97.81        92.10 o                         
  -8  15  15        134.46       -100.71       100.71 o                         
  -6  15  15          0.19        -72.40        72.40 o                         
  -4  15  15         55.73        111.61        72.88 o                         
  -2  15  15         35.51        -10.72        61.81 o                         
   0  15  15          0.65         11.46        59.00 o                         
   2  15  15         13.89        157.10        75.91 o                         
   4  15  15        199.00        181.41       102.87 o                         
   6  15  15          4.94        153.48        95.37 o                         
   8  15  15         52.42        -59.06       103.49 o                         
  -5  16  15         43.88        -23.91        79.45 o                         
  -3  16  15        457.56        501.45        95.51 o                         
  -1  16  15        470.12        529.62        95.67 o                         
   1  16  15         64.24         52.75        79.94 o                         
   3  16  15         87.34        122.96       135.62 o                         
   5  16  15         83.90         66.72       100.02 o                         
   0  17  15          0.70         -9.34        84.96 o                         
   0   0  16       3039.19       3449.95       152.04 o                         
   1   1  16       5654.91       6353.79       108.84 o                         
   0   2  16        513.90        551.14        31.26 o                         
   2   2  16        122.43        152.17        23.59 o                         
  -1   3  16       3574.87       3490.19        63.13 o                         
   1   3  16       6451.20       5903.27        82.58 o                         
   3   3  16        250.18        213.52        18.71 o                         
  -2   4  16          4.15         13.38        16.93 o                         
   0   4  16       1166.96       1261.23        32.83 o                         
   2   4  16        506.73        473.95        25.91 o                         
   4   4  16        719.14        776.53        27.51 o                         
  -3   5  16         90.74         68.76        17.83 o                         
  -1   5  16        385.63        510.56        28.25 o                         
   1   5  16        778.63        823.01        30.23 o                         
   3   5  16        620.27        538.80        25.89 o                         
   5   5  16       3042.45       2872.41        59.12 o                         
  -4   6  16       2046.54       2185.70        45.52 o                         
  -2   6  16        572.70        635.61        29.65 o                         
   0   6  16       2634.75       2536.55        53.26 o                         
   2   6  16       4339.26       4427.10        77.83 o                         
   4   6  16       4735.22       4528.00        86.01 o                         
   6   6  16        364.55        349.79        29.07 o                         
  -5   7  16        512.39        619.16        30.76 o                         
  -3   7  16       1484.91       1729.28        47.74 o                         
  -1   7  16       3322.89       3263.90        71.05 o                         
   1   7  16       1191.80       1196.08        48.79 o                         
   3   7  16        975.79        973.03        40.29 o                         
   5   7  16        272.76        317.48        30.77 o                         
   7   7  16        513.28        544.41        41.80 o                         
  -6   8  16         18.50         29.27        28.93 o                         
  -4   8  16        402.72        382.35        36.84 o                         
  -2   8  16        168.09        121.24        24.62 o                         
   0   8  16        229.06        221.41        28.81 o                         
   2   8  16        924.96        896.89        40.05 o                         
   4   8  16        669.67        708.08        40.09 o                         
   6   8  16        315.92        357.62        34.74 o                         
   8   8  16          3.91        -30.37        30.37 o                         
  -7   9  16       1485.11       1477.70        68.00 o                         
  -5   9  16         32.12         18.74        29.60 o                         
  -3   9  16        360.20        365.79        30.63 o                         
  -1   9  16        134.66        106.49        27.63 o                         
   1   9  16        209.98        234.36        33.18 o                         
   3   9  16       1246.51       1271.21        56.82 o                         
   5   9  16        111.24        -33.47        44.67 o                         
   7   9  16        133.19        136.04        36.92 o                         
   9   9  16        100.43        107.07        46.13 o                         
  -8  10  16          0.12        -40.93        40.93 o                         
  -6  10  16         24.70        -38.57        38.57 o                         
  -4  10  16          7.58         23.26        31.29 o                         
  -2  10  16          2.17        -28.12        28.12 o                         
   0  10  16        258.48        282.86        33.54 o                         
   2  10  16        600.61        532.98        44.27 o                         
   4  10  16        103.38         79.42        47.44 o                         
   6  10  16        270.61        306.30        75.40 o                         
   8  10  16        751.76        603.66        60.55 o                         
  10  10  16         49.05          1.34        57.48 o                         
  -9  11  16        227.70        219.80        70.99 o                         
  -7  11  16         45.54        149.22        50.29 o                         
  -5  11  16        782.28        644.95        55.65 o                         
  -3  11  16        533.81        675.36        50.31 o                         
  -1  11  16         39.10         46.50        36.56 o                         
   1  11  16        104.16        138.04        42.11 o                         
   3  11  16        218.29        265.13        48.03 o                         
   5  11  16        436.92        504.78        61.50 o                         
   7  11  16         55.32         30.30        50.16 o                         
   9  11  16          0.09         58.28        54.16 o                         
  11  11  16          1.84         42.88        80.51 o                         
 -10  12  16          0.39        -49.32        80.35 o                         
  -8  12  16         88.80        129.47        59.03 o                         
  -6  12  16        350.19        302.29        57.79 o                         
  -4  12  16          4.89         16.10        41.54 o                         
  -2  12  16         52.92         40.22        43.24 o                         
   0  12  16        265.96        235.51        53.78 o                         
   2  12  16         16.55        -40.83        40.83 o                         
   4  12  16         43.08        -45.20        49.37 o                         
   6  12  16         20.34        -20.79        57.52 o                         
   8  12  16          0.33        -55.12        55.12 o                         
  10  12  16         45.66         75.65        90.96 o                         
  -9  13  16        127.64        136.43        97.17 o                         
  -7  13  16         84.64        -34.25        57.00 o                         
  -5  13  16        479.71        377.86        53.18 o                         
  -3  13  16        158.77        132.62        52.46 o                         
  -1  13  16        398.98        358.02        59.72 o                         
   1  13  16        706.10        828.52        67.82 o                         
   3  13  16        293.60        215.27        59.30 o                         
   5  13  16         18.42        -39.12        62.87 o                         
   7  13  16        109.61        137.02        68.97 o                         
   9  13  16          4.26         26.95        91.66 o                         
  -8  14  16         41.94        167.18        99.41 o                         
  -6  14  16        163.76        110.27        69.62 o                         
  -4  14  16        138.69        146.10        58.57 o                         
  -2  14  16        208.91        166.45        62.10 o                         
   0  14  16          0.84        -49.87        49.87 o                         
   2  14  16         19.50          7.15        53.42 o                         
   4  14  16         16.14         30.35        62.21 o                         
   6  14  16         38.91        173.69        90.89 o                         
   8  14  16         28.81         97.03        94.73 o                         
  -7  15  16         13.28         32.04        95.71 o                         
  -5  15  16        460.12        523.09        90.58 o                         
  -3  15  16         86.98        125.04        78.15 o                         
  -1  15  16        148.13        271.84        72.28 o                         
   1  15  16          3.32        168.47        70.69 o                         
   3  15  16         22.70         25.99        87.25 o                         
   5  15  16          4.14        -90.20        90.20 o                         
   7  15  16          2.91        -46.50        93.15 o                         
  -4  16  16         24.16         85.96        97.90 o                         
  -2  16  16        167.06         12.42        82.44 o                         
   0  16  16        515.66        312.75        89.35 o                         
   2  16  16         57.94        -20.52        97.27 o                         
   4  16  16          2.10         54.58       107.12 o                         
   0   1  17          7.44         11.24        27.61 o                         
  -1   2  17          0.92        -15.98        15.98 o                         
   1   2  17       2519.69       2438.90        58.29 o                         
  -2   3  17        661.58        740.14        27.73 o                         
   0   3  17        169.87        186.46        18.40 o                         
   2   3  17        337.88        361.22        18.45 o                         
  -3   4  17         17.54          3.11        16.11 o                         
  -1   4  17          3.67        -12.93        12.93 o                         
   1   4  17         26.46         32.83        13.76 o                         
   3   4  17       3967.96       4073.27        71.15 o                         
  -4   5  17       3398.10       3609.27        61.10 o                         
  -2   5  17      10572.65      10410.31       144.99 o                         
   0   5  17         58.12         48.19        17.04 o                         
   2   5  17       1783.92       1851.37        45.12 o                         
   4   5  17       8094.17       8090.94       127.14 o                         
  -5   6  17          6.35        -20.91        20.91 o                         
  -3   6  17       2582.96       2660.43        61.11 o                         
  -1   6  17       5780.24       5988.51        94.57 o                         
   1   6  17         69.48         80.82        22.08 o                         
   3   6  17       1063.23       1010.16        37.76 o                         
   5   6  17         11.47        -16.40        21.14 o                         
  -6   7  17        381.57        397.87        35.78 o                         
  -4   7  17       1362.77       1357.92        46.66 o                         
  -2   7  17        813.47        737.09        34.94 o                         
   0   7  17      12691.71      12695.21       177.63 o                         
   2   7  17       3871.75       3859.06        79.18 o                         
   4   7  17        156.37        131.25        30.42 o                         
   6   7  17          9.13         23.13        27.66 o                         
  -7   8  17         10.55         45.42        33.08 o                         
  -5   8  17          0.01         -2.13        24.39 o                         
  -3   8  17        411.99        323.73        35.51 o                         
  -1   8  17       2168.41       2259.44        69.16 o                         
   1   8  17        974.99       1011.13        41.78 o                         
   3   8  17       2719.34       3035.43        81.63 o                         
   5   8  17       1486.52       1596.20        58.06 o                         
   7   8  17       1026.90       1209.43        55.92 o                         
  -8   9  17         26.04         55.93        44.69 o                         
  -6   9  17          0.72         55.58        33.30 o                         
  -4   9  17        480.42        567.68        39.05 o                         
  -2   9  17        999.79        997.43        43.72 o                         
   0   9  17         68.52         63.68        29.79 o                         
   2   9  17       8728.57       9148.02       147.29 o                         
   4   9  17         29.59         50.09        34.86 o                         
   6   9  17         26.85          8.44        35.31 o                         
   8   9  17         52.65          0.75        42.76 o                         
  -9  10  17        531.30        638.21        71.25 o                         
  -7  10  17        109.22        174.46        47.83 o                         
  -5  10  17        218.65        277.44        42.27 o                         
  -3  10  17         78.84         44.89        32.75 o                         
  -1  10  17       1279.71       1244.28        54.99 o                         
   1  10  17         62.87        168.97        38.56 o                         
   3  10  17         64.34        -17.85        32.27 o                         
   5  10  17          0.73        -13.09        40.23 o                         
   7  10  17        778.89        971.13        68.84 o                         
   9  10  17         56.22         74.66        55.57 o                         
 -10  11  17        193.84        225.99        73.62 o                         
  -8  11  17          0.08         -9.41        54.46 o                         
  -6  11  17        211.22        149.75        46.61 o                         
  -4  11  17        113.90         39.00        37.51 o                         
  -2  11  17        167.57        218.85        39.56 o                         
   0  11  17       1306.40       1345.55        68.87 o                         
   2  11  17        380.62        209.28        47.38 o                         
   4  11  17        241.03        314.66        55.22 o                         
   6  11  17        978.05       1111.20        76.36 o                         
   8  11  17        115.40         69.39        56.98 o                         
  10  11  17         21.19        -25.70        69.30 o                         
 -11  12  17          0.00         97.50       101.77 o                         
  -9  12  17         44.19         10.84        71.24 o                         
  -7  12  17         15.58        127.17        54.74 o                         
  -5  12  17          0.17        -11.15        41.45 o                         
  -3  12  17        646.22        773.30        60.80 o                         
  -1  12  17       1052.53       1231.26        73.74 o                         
   1  12  17        672.79        614.84        75.70 o                         
   3  12  17         11.61         29.99        48.17 o                         
   5  12  17         91.52        135.67        59.77 o                         
   7  12  17        272.83        251.25        66.03 o                         
   9  12  17         70.92         -3.67        81.27 o                         
  11  12  17         38.91        146.74       100.56 o                         
  -8  13  17          0.11        -45.92        94.06 o                         
  -6  13  17        505.84        493.76        65.33 o                         
  -4  13  17         99.53         82.93        45.40 o                         
  -2  13  17        444.54        423.73        60.37 o                         
   0  13  17        630.12        707.56        66.48 o                         
   2  13  17         49.09        -35.66        48.51 o                         
   4  13  17        360.07        292.88        68.47 o                         
   6  13  17          8.08        -57.23        61.83 o                         
   8  13  17         12.74       -147.48       147.48 o                         
  -7  14  17         19.51         86.68        94.60 o                         
  -5  14  17          0.47        -73.14        73.14 o                         
  -3  14  17         16.58        -52.56        52.56 o                         
  -1  14  17        221.45        248.13        57.98 o                         
   1  14  17        523.25        600.54        75.50 o                         
   3  14  17        189.91        262.52        65.77 o                         
   5  14  17         44.29        -20.81        88.02 o                         
   7  14  17         49.76          4.12        87.57 o                         
  -6  15  17        125.58         52.43        96.45 o                         
  -4  15  17         75.43        -42.46        81.10 o                         
  -2  15  17         62.45        118.43        82.27 o                         
   0  15  17        122.88        189.02        75.02 o                         
   2  15  17        176.81        211.94        92.73 o                         
   4  15  17        175.12        104.02       107.40 o                         
   6  15  17         10.21         -9.10        90.79 o                         
  -3  16  17         71.50         44.80       102.46 o                         
  -1  16  17        106.32        224.80        96.65 o                         
   1  16  17         12.37        -33.59        82.46 o                         
   3  16  17         18.73         12.54       113.38 o                         
   1   1  18        992.85       1005.27        32.01 o                         
   0   2  18        809.30        787.63        29.08 o                         
   2   2  18         86.36         98.01        17.27 o                         
  -1   3  18        213.13        220.10        19.46 o                         
   1   3  18       1399.69       1423.71        32.36 o                         
   3   3  18       7543.59       7523.02       112.31 o                         
  -2   4  18       1615.83       1708.27        44.72 o                         
   0   4  18        688.09        709.54        25.06 o                         
   2   4  18         97.20         62.13        18.90 o                         
   4   4  18       1269.92       1215.06        39.59 o                         
  -3   5  18         75.50         49.57        22.49 o                         
  -1   5  18         16.65        -15.97        18.98 o                         
   1   5  18        815.48        742.52        30.44 o                         
   3   5  18       1391.71       1356.34        39.73 o                         
   5   5  18         31.62         40.11        24.31 o                         
  -4   6  18       3809.61       3913.22        69.18 o                         
  -2   6  18        681.54        774.10        33.27 o                         
   0   6  18        678.48        648.92        31.25 o                         
   2   6  18        123.24         89.15        23.40 o                         
   4   6  18       2375.79       2364.31        63.96 o                         
   6   6  18        652.90        626.63        37.68 o                         
  -5   7  18       1249.52       1223.09        49.79 o                         
  -3   7  18         27.27          3.56        26.30 o                         
  -1   7  18       3031.12       3079.13        72.69 o                         
   1   7  18        301.81        262.69        30.86 o                         
   3   7  18       1225.58       1159.37        47.34 o                         
   5   7  18       4211.92       4238.50        95.56 o                         
   7   7  18        226.27        167.27        39.12 o                         
  -6   8  18       1525.30       1456.99        63.34 o                         
  -4   8  18         31.89         46.28        31.55 o                         
  -2   8  18       7601.86       7308.22       123.91 o                         
   0   8  18        174.06        142.69        31.44 o                         
   2   8  18       2193.77       1904.57        54.47 o                         
   4   8  18       7205.26       7696.33       142.25 o                         
   6   8  18       1260.31       1276.85        77.45 o                         
   8   8  18        159.81        104.78        43.76 o                         
  -7   9  18        591.04        456.68        50.79 o                         
  -5   9  18         65.56         36.79        37.06 o                         
  -3   9  18          9.38        -30.97        30.97 o                         
  -1   9  18        887.16        929.70        57.57 o                         
   1   9  18         56.60         56.45        29.83 o                         
   3   9  18        388.01        300.76        36.70 o                         
   5   9  18          0.66         -9.24        37.75 o                         
   7   9  18          2.56        -22.99        42.97 o                         
   9   9  18        112.68        146.37        54.11 o                         
  -8  10  18          3.03         -1.90        50.88 o                         
  -6  10  18        236.28        331.23        47.48 o                         
  -4  10  18       2038.07       2143.12        79.13 o                         
  -2  10  18         17.04         49.90        35.27 o                         
   0  10  18       2097.64       1984.36        70.59 o                         
   2  10  18       1488.96       1261.99        61.15 o                         
   4  10  18        126.63        102.38        38.51 o                         
   6  10  18        573.73        606.27        59.61 o                         
   8  10  18         29.29         95.98        52.99 o                         
  10  10  18         78.20        136.14        64.68 o                         
  -9  11  18         15.52        -56.92        56.92 o                         
  -7  11  18         61.17         60.74        52.61 o                         
  -5  11  18        388.32        342.39        52.50 o                         
  -3  11  18          0.00          3.65        40.73 o                         
  -1  11  18        622.63        601.91        53.70 o                         
   1  11  18        324.54        274.54        46.50 o                         
   3  11  18        150.74        128.39        44.88 o                         
   5  11  18         48.25         39.98        48.50 o                         
   7  11  18         14.50        -51.49        51.49 o                         
   9  11  18         53.36         57.94        63.13 o                         
  11  11  18          3.50        -86.21        86.21 o                         
 -10  12  18          0.10         -1.48       104.47 o                         
  -8  12  18        205.25        260.14        72.74 o                         
  -6  12  18         73.65         72.89        53.07 o                         
  -4  12  18        276.19        214.30        50.87 o                         
  -2  12  18        388.02        353.06        57.83 o                         
   0  12  18        603.07        752.55        63.01 o                         
   2  12  18         26.65         53.80        45.81 o                         
   4  12  18          0.07         -5.00        49.82 o                         
   6  12  18         61.00         14.34        61.08 o                         
   8  12  18         45.02         36.37        65.09 o                         
  10  12  18        321.74        526.50       114.55 o                         
  -9  13  18         22.92         93.82        99.07 o                         
  -7  13  18         23.65         47.29        72.67 o                         
  -5  13  18         37.93         12.82        49.31 o                         
  -3  13  18         34.59         10.87        53.35 o                         
  -1  13  18         26.46         22.22        53.64 o                         
   1  13  18          2.89        -39.81        46.05 o                         
   3  13  18          9.02        -15.25        56.44 o                         
   5  13  18         45.56         90.16        71.27 o                         
   7  13  18         10.22         86.76        89.60 o                         
   9  13  18        114.59        132.99        99.26 o                         
  -6  14  18        659.74        610.26       100.94 o                         
  -4  14  18          4.95        -28.43        68.68 o                         
  -2  14  18        170.34        101.45        62.49 o                         
   0  14  18         69.47         25.52        58.52 o                         
   2  14  18        126.40        157.21        66.86 o                         
   4  14  18         95.97        152.51        79.87 o                         
   6  14  18         29.64         24.30        97.87 o                         
  -5  15  18          4.25        -40.95       104.53 o                         
  -3  15  18          1.10          9.89        85.92 o                         
  -1  15  18         35.38        211.69        78.71 o                         
   1  15  18         55.82         80.12        76.12 o                         
   3  15  18        114.73        180.65       113.84 o                         
   5  15  18          0.62        -54.29        99.13 o                         
   0  16  18         42.11        -89.36        89.36 o                         
   0   1  19         80.41         57.28        17.55 o                         
  -1   2  19        377.88        433.00        27.82 o                         
   1   2  19        221.52        242.11        32.15 o                         
  -2   3  19        952.07        892.84        31.47 o                         
   0   3  19       5088.30       5020.60        82.16 o                         
   2   3  19       1409.26       1421.11        38.60 o                         
  -3   4  19        446.26        437.19        24.62 o                         
  -1   4  19        415.46        368.14        24.65 o                         
   1   4  19       1542.11       1652.77        57.67 o                         
   3   4  19        904.02        853.33        36.22 o                         
  -4   5  19       6159.26       6273.49        95.92 o                         
  -2   5  19       2431.97       2186.55        53.10 o                         
   0   5  19        508.08        487.04        26.45 o                         
   2   5  19         24.75        -17.81        19.02 o                         
   4   5  19       1958.08       1939.45        52.03 o                         
  -5   6  19        511.17        659.88        38.65 o                         
  -3   6  19        947.29        922.29        39.67 o                         
  -1   6  19       4753.00       4915.50        87.17 o                         
   1   6  19        134.31        126.42        33.43 o                         
   3   6  19        936.77        831.55        38.52 o                         
   5   6  19        195.16        194.41        35.90 o                         
  -6   7  19        255.21        171.67        35.42 o                         
  -4   7  19       2775.22       2749.96        87.73 o                         
  -2   7  19       1096.85       1053.74        44.51 o                         
   0   7  19       3660.03       3727.06        80.51 o                         
   2   7  19       4080.69       4013.86        82.99 o                         
   4   7  19        483.81        615.74        46.13 o                         
   6   7  19        674.97        743.24        44.74 o                         
  -7   8  19        415.06        410.73        50.13 o                         
  -5   8  19        262.03        267.19        40.92 o                         
  -3   8  19       2526.70       2702.86        80.45 o                         
  -1   8  19          1.20        -29.40        29.94 o                         
   1   8  19       1337.75       1281.81        53.38 o                         
   3   8  19         19.45         37.86        31.89 o                         
   5   8  19         21.47         45.25        34.62 o                         
   7   8  19         31.06         36.50        35.88 o                         
  -8   9  19         44.43        -11.28        47.93 o                         
  -6   9  19         12.37         16.22        40.84 o                         
  -4   9  19         18.05         28.76        35.41 o                         
  -2   9  19         18.86         -3.12        31.21 o                         
   0   9  19         50.55         25.71        34.13 o                         
   2   9  19        132.45        100.41        35.89 o                         
   4   9  19        157.24         73.78        38.09 o                         
   6   9  19         12.56         25.18        47.02 o                         
   8   9  19         11.14        -45.66        45.66 o                         
  -9  10  19        149.75        158.53        60.35 o                         
  -7  10  19          2.55        -43.73        47.86 o                         
  -5  10  19        473.55        546.22        54.66 o                         
  -3  10  19          0.40         -1.97        35.91 o                         
  -1  10  19        113.04         64.60        36.76 o                         
   1  10  19         97.89         79.80        40.28 o                         
   3  10  19        187.98        145.26        41.40 o                         
   5  10  19        193.85        199.20        51.60 o                         
   7  10  19          7.59        -21.00        50.72 o                         
   9  10  19        175.98        265.47        62.95 o                         
 -10  11  19        110.76        139.25       100.32 o                         
  -8  11  19         20.43         -7.08        56.22 o                         
  -6  11  19         64.08         67.90        50.58 o                         
  -4  11  19         91.96         45.33        43.12 o                         
  -2  11  19         13.92         -7.58        38.94 o                         
   0  11  19          4.36         15.03        44.46 o                         
   2  11  19        116.24        104.19        57.48 o                         
   4  11  19       1017.54       1197.85        78.86 o                         
   6  11  19         52.87         23.45        57.20 o                         
   8  11  19        259.16        195.40        71.83 o                         
  10  11  19         28.69         11.25        92.47 o                         
  -9  12  19         28.30        -14.21        92.19 o                         
  -7  12  19         69.74        111.84        65.24 o                         
  -5  12  19        913.55        939.50        74.63 o                         
  -3  12  19        223.43        209.02        55.63 o                         
  -1  12  19        693.39        665.74        66.40 o                         
   1  12  19        350.79        324.41        58.71 o                         
   3  12  19        148.05         38.16        54.55 o                         
   5  12  19         19.57         25.12        65.34 o                         
   7  12  19          8.86        -40.33        83.58 o                         
   9  12  19         97.39         44.63        95.19 o                         
  -8  13  19          5.63        -71.81        97.65 o                         
  -6  13  19         25.31         13.94        71.16 o                         
  -4  13  19         26.91         23.11        55.44 o                         
  -2  13  19          0.29        -50.92        50.92 o                         
   0  13  19          0.18         -2.97        53.02 o                         
   2  13  19         44.50         13.19        59.65 o                         
   4  13  19          0.49        -63.79        63.79 o                         
   6  13  19        111.28         68.67        97.13 o                         
   8  13  19         22.11          0.14       102.10 o                         
  -5  14  19         13.09        -12.27       107.35 o                         
  -3  14  19         61.04         68.05        75.72 o                         
  -1  14  19         13.69        -54.36        63.26 o                         
   1  14  19        155.89        227.12        69.23 o                         
   3  14  19          1.06        -46.90        83.34 o                         
   5  14  19         45.09       -106.64       106.64 o                         
  -4  15  19          6.21         14.02       103.21 o                         
  -2  15  19          0.72        -23.51        84.35 o                         
   0  15  19         19.57        -59.84        80.38 o                         
   2  15  19         37.67        -12.97       150.74 o                         
   4  15  19        192.51        268.04       127.97 o                         
   0   0  20       1187.88       1130.15        86.08 o                         
   1   1  20        199.57        175.72        19.92 o                         
   0   2  20        382.28        406.58        23.26 o                         
   2   2  20        363.73        377.38        25.65 o                         
  -1   3  20        447.85        414.11        24.33 o                         
   1   3  20          2.21         -2.22        19.84 o                         
   3   3  20        205.95        209.34        23.36 o                         
  -2   4  20       2975.24       2790.42        56.57 o                         
   0   4  20         18.35         54.50        16.11 o                         
   2   4  20          2.50        -17.30        17.30 o                         
   4   4  20       4050.73       4099.99       106.65 o                         
  -3   5  20        913.24       1011.68        52.14 o                         
  -1   5  20        405.14        389.83        27.28 o                         
   1   5  20        231.96        243.09        25.02 o                         
   3   5  20        585.62        536.97        37.40 o                         
   5   5  20       2931.37       3059.50        88.05 o                         
  -4   6  20        502.31        478.63        35.68 o                         
  -2   6  20        530.92        701.77        37.52 o                         
   0   6  20        480.34        453.59        32.46 o                         
   2   6  20        187.55        183.23        27.29 o                         
   4   6  20        112.46        146.16        36.37 o                         
   6   6  20       1148.90       1014.48        58.63 o                         
  -5   7  20        709.11        767.98        71.49 o                         
  -3   7  20        985.01        963.67        49.14 o                         
  -1   7  20         26.07        -12.51        30.16 o                         
   1   7  20       2365.20       2302.93        67.12 o                         
   3   7  20        134.84        105.16        32.37 o                         
   5   7  20       1812.47       1715.14        66.84 o                         
   7   7  20        304.65        268.32        48.31 o                         
  -6   8  20         45.12         80.86        41.36 o                         
  -4   8  20        310.95        293.58        40.02 o                         
  -2   8  20        561.69        469.00        40.86 o                         
   0   8  20         41.77          0.28        32.00 o                         
   2   8  20         17.57          6.29        33.24 o                         
   4   8  20       1149.00       1168.26        60.63 o                         
   6   8  20        140.46        110.55        43.71 o                         
   8   8  20         23.36         51.66        46.64 o                         
  -7   9  20        352.05        349.10        57.64 o                         
  -5   9  20        165.92        215.39        55.58 o                         
  -3   9  20         20.82         37.68        35.60 o                         
  -1   9  20         36.77          7.97        32.75 o                         
   1   9  20          0.15         14.71        37.32 o                         
   3   9  20         99.64        110.46        36.57 o                         
   5   9  20         93.43         77.77        43.67 o                         
   7   9  20         69.21         44.73        48.49 o                         
   9   9  20          7.49         24.60        57.46 o                         
  -8  10  20        187.53        258.63        66.02 o                         
  -6  10  20        516.89        552.22        72.33 o                         
  -4  10  20          4.84        -25.37        39.00 o                         
  -2  10  20         84.96         88.09        37.37 o                         
   0  10  20         19.04         -3.65        39.38 o                         
   2  10  20        740.04        690.16        56.86 o                         
   4  10  20          5.21        -40.45        40.45 o                         
   6  10  20         33.49         45.79        55.29 o                         
   8  10  20          0.08         37.42        57.70 o                         
  10  10  20         80.92        -82.34        82.34 o                         
  -9  11  20         72.67        116.86       107.41 o                         
  -7  11  20        214.85        200.73        65.18 o                         
  -5  11  20         88.72          5.94        51.79 o                         
  -3  11  20        513.63        534.10        58.05 o                         
  -1  11  20        401.76        309.26        53.50 o                         
   1  11  20         30.68         54.30        52.11 o                         
   3  11  20        335.30        477.40        58.37 o                         
   5  11  20         53.42         49.64        64.16 o                         
   7  11  20        159.20        274.01        74.83 o                         
   9  11  20          0.17         21.89        85.72 o                         
  -8  12  20        110.63        102.05        87.68 o                         
  -6  12  20         29.17        -58.13        58.13 o                         
  -4  12  20          3.14        -36.30        53.83 o                         
  -2  12  20          0.43         -0.95        52.14 o                         
   0  12  20         46.49         49.22        58.06 o                         
   2  12  20         51.94         60.41        53.06 o                         
   4  12  20        108.46        157.18        63.18 o                         
   6  12  20        134.54        203.03        88.78 o                         
   8  12  20         11.77         87.24        97.15 o                         
  -7  13  20          0.04         70.23        82.49 o                         
  -5  13  20        388.51        231.04        91.69 o                         
  -3  13  20        203.71        313.23        68.92 o                         
  -1  13  20        170.12        131.27        60.49 o                         
   1  13  20         21.06         42.41        59.03 o                         
   3  13  20          2.53        -17.07        72.82 o                         
   5  13  20         93.24        -13.50       100.41 o                         
   7  13  20         16.76         32.49       114.20 o                         
  -4  14  20        167.19        360.51       101.63 o                         
  -2  14  20          5.96         54.68        72.89 o                         
   0  14  20        373.26        366.38        80.64 o                         
   2  14  20        419.83        276.20        97.05 o                         
   4  14  20        100.96         -1.92        99.16 o                         
  -1  15  20        206.52        150.50       102.09 o                         
   1  15  20        111.05         15.11        82.39 o                         
   0   1  21       1147.96       1193.57        38.97 o                         
  -1   2  21        734.58        683.04        32.63 o                         
   1   2  21        372.70        375.47        24.56 o                         
  -2   3  21        155.21        122.10        24.88 o                         
   0   3  21        342.17        362.98        25.98 o                         
   2   3  21       2859.12       2710.66        57.32 o                         
  -3   4  21        463.93        484.16        37.11 o                         
  -1   4  21       3471.67       3603.76        76.95 o                         
   1   4  21       2337.99       2366.54        50.40 o                         
   3   4  21        182.37        208.29        25.07 o                         
  -4   5  21        236.48        230.39        31.85 o                         
  -2   5  21       2820.68       2856.70        71.66 o                         
   0   5  21       1958.33       2183.30        50.42 o                         
   2   5  21       1817.91       1716.93        51.41 o                         
   4   5  21       4968.86       5134.69       113.05 o                         
  -5   6  21       4575.03       5065.38       120.51 o                         
  -3   6  21        766.89        674.49        40.53 o                         
  -1   6  21      10987.23      11711.73       191.95 o                         
   1   6  21        818.35        764.50        43.53 o                         
   3   6  21       7078.33       7705.33       164.11 o                         
   5   6  21       2281.77       2274.55        76.88 o                         
  -6   7  21        437.21        375.55        63.22 o                         
  -4   7  21       1442.86       1318.17        62.08 o                         
  -2   7  21          7.61         26.79        30.21 o                         
   0   7  21         51.45         57.93        33.72 o                         
   2   7  21       2975.84       3003.65        85.32 o                         
   4   7  21         42.85         68.63        40.44 o                         
   6   7  21         93.99         52.06        40.86 o                         
  -7   8  21        125.86        109.44        45.71 o                         
  -5   8  21          0.01        -38.16        38.16 o                         
  -3   8  21        323.40        318.99        41.74 o                         
  -1   8  21        512.77        558.61        46.11 o                         
   1   8  21         30.65         19.94        34.28 o                         
   3   8  21       3081.13       3500.81        98.62 o                         
   5   8  21        215.25        170.19        46.03 o                         
   7   8  21        353.26        367.58        54.25 o                         
  -8   9  21         33.74         25.28        56.03 o                         
  -6   9  21         69.36         97.66        48.94 o                         
  -4   9  21       2025.60       2058.33        83.31 o                         
  -2   9  21          7.34        -32.63        32.63 o                         
   0   9  21        413.47        349.50        51.15 o                         
   2   9  21        139.82        167.18        39.85 o                         
   4   9  21        152.73         89.34        44.87 o                         
   6   9  21        123.88        174.21        58.33 o                         
   8   9  21        208.09        153.54        61.32 o                         
  -9  10  21         31.83         73.65        73.25 o                         
  -7  10  21          1.60         36.16        56.33 o                         
  -5  10  21        416.56        598.27        61.15 o                         
  -3  10  21         40.91         -9.10        39.41 o                         
  -1  10  21         70.00         88.74        42.93 o                         
   1  10  21        318.06        306.51        51.18 o                         
   3  10  21          1.50        -10.11        40.05 o                         
   5  10  21        405.26        297.15        66.93 o                         
   7  10  21          1.39        -57.04        57.04 o                         
   9  10  21         31.87         51.90        72.98 o                         
  -8  11  21          0.29        -16.80        74.12 o                         
  -6  11  21        101.37         12.94        56.79 o                         
  -4  11  21        741.04        679.37        70.19 o                         
  -2  11  21        170.92        105.03        52.52 o                         
   0  11  21        160.63        150.58        56.04 o                         
   2  11  21        441.40        484.76        62.74 o                         
   4  11  21        128.45         64.82        55.16 o                         
   6  11  21          0.08        -57.45        67.10 o                         
   8  11  21          9.80         69.70        80.94 o                         
  -7  12  21          6.16        -80.68        80.68 o                         
  -5  12  21        410.89        201.18        71.15 o                         
  -3  12  21         47.29         38.37        55.94 o                         
  -1  12  21         45.14         28.59        55.07 o                         
   1  12  21        315.73        333.06        63.43 o                         
   3  12  21        938.97        921.18        85.04 o                         
   5  12  21        432.25        328.21        93.74 o                         
   7  12  21         34.55        -58.57       106.59 o                         
  -6  13  21         85.39        150.98        96.88 o                         
  -4  13  21          0.19        -66.45        66.45 o                         
  -2  13  21        289.54        349.83        78.12 o                         
   0  13  21        417.19        510.20        74.47 o                         
   2  13  21         45.93         23.07        66.94 o                         
   4  13  21         73.89        115.23        95.37 o                         
   6  13  21          1.67        -70.36       109.75 o                         
  -3  14  21          0.76        -17.17        88.63 o                         
  -1  14  21          8.34        -23.60        68.03 o                         
   1  14  21        198.83         78.05        76.08 o                         
   3  14  21        118.83         78.67       136.61 o                         
   1   1  22        628.96        636.27        29.90 o                         
   0   2  22          2.65         14.21        22.56 o                         
   2   2  22        123.90         97.94        29.25 o                         
  -1   3  22        881.60        852.50        38.39 o                         
   1   3  22        258.36        298.63        28.68 o                         
   3   3  22        501.06        584.13        33.88 o                         
  -2   4  22        713.40        669.08        30.97 o                         
   0   4  22         57.58         71.95        24.41 o                         
   2   4  22       1394.81       1357.75        44.43 o                         
   4   4  22         84.02        121.29        31.28 o                         
  -3   5  22        472.25        533.53        42.75 o                         
  -1   5  22        307.23        342.43        42.30 o                         
   1   5  22       1972.86       2053.99        58.87 o                         
   3   5  22       1944.83       2051.33        66.82 o                         
   5   5  22       1404.00       1422.56        64.45 o                         
  -4   6  22          0.24         20.60        36.87 o                         
  -2   6  22       1274.85       1219.94        51.94 o                         
   0   6  22          2.22         46.59        25.46 o                         
   2   6  22        129.67        148.74        30.79 o                         
   4   6  22          3.80        -33.45        33.45 o                         
   6   6  22         78.47        162.32        39.57 o                         
  -5   7  22         98.30         37.40        48.04 o                         
  -3   7  22       1623.14       1707.39        68.46 o                         
  -1   7  22       1412.40       1450.12        58.85 o                         
   1   7  22        167.29        201.25        34.35 o                         
   3   7  22       1373.61       1531.37        66.14 o                         
   5   7  22          9.70         71.78        42.32 o                         
   7   7  22         33.68         -1.74        42.43 o                         
  -6   8  22         10.44         -8.05        41.37 o                         
  -4   8  22        191.33        147.59        41.94 o                         
  -2   8  22         36.09          5.13        36.30 o                         
   0   8  22         38.70         -6.00        36.07 o                         
   2   8  22        192.01        215.83        40.59 o                         
   4   8  22         16.07         88.89        43.78 o                         
   6   8  22         12.43         -7.08        42.95 o                         
   8   8  22          5.38         73.93        49.69 o                         
  -7   9  22         36.15        108.34        55.08 o                         
  -5   9  22          5.53         11.11        45.32 o                         
  -3   9  22          0.13        -37.48        37.48 o                         
  -1   9  22         63.31         42.43        38.45 o                         
   1   9  22        763.45        811.62        58.78 o                         
   3   9  22       1535.77       1481.59        73.42 o                         
   5   9  22        565.11        583.92        62.81 o                         
   7   9  22        128.50        124.73        56.08 o                         
   9   9  22        188.47        181.00        71.47 o                         
  -8  10  22         11.46          8.42        69.23 o                         
  -6  10  22          0.05         28.36        52.92 o                         
  -4  10  22        533.63        680.39        61.40 o                         
  -2  10  22         15.71        -43.14        43.14 o                         
   0  10  22          6.78        -32.62        43.89 o                         
   2  10  22        827.41        889.50        61.19 o                         
   4  10  22         43.17         88.79        51.59 o                         
   6  10  22        183.59        256.87        67.74 o                         
   8  10  22         57.23         30.83        76.82 o                         
  -7  11  22        100.29        119.68        70.04 o                         
  -5  11  22         42.30        -12.77        58.24 o                         
  -3  11  22          2.57         33.53        52.37 o                         
  -1  11  22          0.80        -50.84        50.84 o                         
   1  11  22        593.58        618.54        75.37 o                         
   3  11  22        322.49        505.52        78.83 o                         
   5  11  22         62.17         59.35        71.70 o                         
   7  11  22         23.17         44.01        88.86 o                         
  -6  12  22         77.58          5.79        74.66 o                         
  -4  12  22        184.85        279.66        72.98 o                         
  -2  12  22         34.46        -33.87        58.10 o                         
   0  12  22         75.74         54.05        55.22 o                         
   2  12  22        188.13        228.88        65.99 o                         
   4  12  22         41.32         23.96        71.30 o                         
   6  12  22         31.51       -107.12       107.12 o                         
  -5  13  22         21.00         98.92        81.16 o                         
  -3  13  22         28.97        180.32        80.77 o                         
  -1  13  22        261.36        198.12        82.12 o                         
   1  13  22         40.95        116.32        75.83 o                         
   3  13  22        237.03        314.27       106.13 o                         
   5  13  22          0.02         16.00       135.60 o                         
   0  14  22         79.18         98.38        90.29 o                         
   0   1  23         28.68         46.68        31.26 o                         
  -1   2  23        215.78        119.81        25.63 o                         
   1   2  23       1304.03       1226.37        54.87 o                         
  -2   3  23       1174.75       1273.46        68.84 o                         
   0   3  23        126.43        141.16        26.60 o                         
   2   3  23         46.87         34.21        25.29 o                         
  -3   4  23        121.14        143.83        29.51 o                         
  -1   4  23       2027.59       2067.56        61.05 o                         
   1   4  23        143.45        147.90        25.27 o                         
   3   4  23         32.01        -22.42        25.07 o                         
  -4   5  23       2163.07       2137.06        74.46 o                         
  -2   5  23       1035.84       1104.17        54.01 o                         
   0   5  23        100.76         28.13        23.76 o                         
   2   5  23         32.23          3.42        26.50 o                         
   4   5  23          5.61        -30.14        30.14 o                         
  -5   6  23        413.54        480.23        48.54 o                         
  -3   6  23        967.16        889.93        51.22 o                         
  -1   6  23       3098.19       3025.90        83.13 o                         
   1   6  23        307.66        365.35        36.47 o                         
   3   6  23        228.01        236.29        40.97 o                         
   5   6  23          0.08         53.28        35.90 o                         
  -6   7  23        444.41        514.91        52.97 o                         
  -4   7  23         64.19         78.30        38.55 o                         
  -2   7  23          0.56        -33.12        33.12 o                         
   0   7  23       1259.93       1135.79        55.02 o                         
   2   7  23          1.81         22.26        35.74 o                         
   4   7  23        639.13        719.71        55.76 o                         
   6   7  23        137.59         80.76        40.99 o                         
  -7   8  23         44.55         49.12        45.81 o                         
  -5   8  23         16.03        -22.12        40.52 o                         
  -3   8  23        690.78        794.67        55.38 o                         
  -1   8  23        678.42        698.25        50.55 o                         
   1   8  23         46.05         15.45        34.79 o                         
   3   8  23       1114.94       1201.35        65.63 o                         
   5   8  23       2412.57       2507.64       100.08 o                         
   7   8  23          4.26         13.17        51.55 o                         
  -8   9  23          0.33         -5.23        60.07 o                         
  -6   9  23         53.50         71.49        50.72 o                         
  -4   9  23         57.56         18.45        41.82 o                         
  -2   9  23         32.06        -38.63        38.63 o                         
   0   9  23        730.95        756.85        58.57 o                         
   2   9  23         98.29         85.54        42.43 o                         
   4   9  23         22.33         20.73        45.63 o                         
   6   9  23        400.36        549.64        67.63 o                         
   8   9  23        147.76        210.45        68.29 o                         
  -9  10  23        127.37         85.26        88.64 o                         
  -7  10  23          0.09        -11.79        61.88 o                         
  -5  10  23         91.18          5.69        53.33 o                         
  -3  10  23         39.94         22.46        46.50 o                         
  -1  10  23        306.42        365.52        57.40 o                         
   1  10  23          5.00         15.47        47.76 o                         
   3  10  23          0.85         63.62        53.89 o                         
   5  10  23         92.05        121.74        61.49 o                         
   7  10  23         52.45        192.44        76.62 o                         
   9  10  23        635.84        822.76       117.01 o                         
  -6  11  23         61.87        221.29        75.06 o                         
  -4  11  23        311.90        303.18        63.55 o                         
  -2  11  23          6.89          2.88        53.69 o                         
   0  11  23          1.97        -52.97        52.97 o                         
   2  11  23        270.39        330.73        79.19 o                         
   4  11  23         25.05         17.63        61.31 o                         
   6  11  23          0.91         67.70        80.40 o                         
  -5  12  23        421.97        658.71        96.83 o                         
  -3  12  23         58.16        155.14        72.67 o                         
  -1  12  23         10.94        108.59        71.57 o                         
   1  12  23         65.38        131.48        69.87 o                         
   3  12  23        461.90        467.93        89.53 o                         
   5  12  23         15.49       -102.92       124.47 o                         
  -2  13  23         31.52        -40.28        78.43 o                         
   0  13  23        290.64        411.02       130.37 o                         
   2  13  23        341.45        504.53       110.01 o                         
   0   0  24       4403.45       3949.56       331.62 o                         
   1   1  24        102.69         77.98        35.91 o                         
   0   2  24        950.88        838.24        47.08 o                         
   2   2  24        609.01        607.99        51.15 o                         
  -1   3  24        511.28        419.08        37.69 o                         
   1   3  24        383.32        265.64        52.68 o                         
   3   3  24       1034.44        996.78        46.01 o                         
  -2   4  24         10.38         15.02        26.47 o                         
   0   4  24        962.18        908.84        41.23 o                         
   2   4  24        441.00        416.12        33.94 o                         
   4   4  24       1117.43       1071.07        51.09 o                         
  -3   5  24       1024.93        992.03        51.27 o                         
  -1   5  24          2.76        -30.95        30.95 o                         
   1   5  24        158.88        108.88        32.45 o                         
   3   5  24        171.64        232.43        35.50 o                         
   5   5  24        265.60        261.10        39.09 o                         
  -4   6  24         36.74         -3.88        34.69 o                         
  -2   6  24          2.33          3.13        30.59 o                         
   0   6  24        932.97        929.19        45.84 o                         
   2   6  24         87.20         74.25        34.21 o                         
   4   6  24        919.59        921.96        57.20 o                         
   6   6  24        370.72        271.46        45.17 o                         
  -5   7  24          3.53         15.30        38.35 o                         
  -3   7  24         22.52         21.07        36.34 o                         
  -1   7  24        364.30        412.65        41.09 o                         
   1   7  24        389.28        419.05        46.72 o                         
   3   7  24       1093.01       1094.76        59.63 o                         
   5   7  24          0.83         14.21        44.09 o                         
   7   7  24          1.09        -19.63        45.72 o                         
  -6   8  24        145.91         66.76        47.38 o                         
  -4   8  24        202.16        168.78        43.71 o                         
  -2   8  24          0.51         41.91        38.06 o                         
   0   8  24         33.43         11.42        41.06 o                         
   2   8  24         45.86         33.54        38.47 o                         
   4   8  24       1050.65        965.00        70.21 o                         
   6   8  24          4.12        -35.91        50.15 o                         
   8   8  24        375.54        393.13        63.28 o                         
  -7   9  24        115.85         33.19        60.87 o                         
  -5   9  24         60.66         27.05        50.29 o                         
  -3   9  24        179.59        164.47        46.04 o                         
  -1   9  24         67.54         56.86        43.43 o                         
   1   9  24          9.18         17.79        47.21 o                         
   3   9  24          0.80        -41.35        41.35 o                         
   5   9  24        142.69         -0.01        61.20 o                         
   7   9  24        374.97        511.66        72.21 o                         
   9   9  24          4.50         28.75        78.66 o                         
  -8  10  24        102.74        -45.34        73.69 o                         
  -6  10  24        159.44        139.13        59.18 o                         
  -4  10  24          0.26          3.01        50.30 o                         
  -2  10  24         59.28         -5.33        50.57 o                         
   0  10  24        112.57        161.21        59.39 o                         
   2  10  24         34.96        -14.08        52.22 o                         
   4  10  24        798.46        887.19        83.94 o                         
   6  10  24        798.10        812.29        92.05 o                         
   8  10  24         30.27        -37.19        89.14 o                         
  -5  11  24          1.00        -64.28        64.28 o                         
  -3  11  24          0.12        -16.49        60.04 o                         
  -1  11  24         65.54         75.31        79.03 o                         
   1  11  24         83.30         13.66        63.48 o                         
   3  11  24        207.10        230.16        67.00 o                         
   5  11  24        214.45        308.08        90.31 o                         
  -4  12  24        217.24        307.42        88.80 o                         
  -2  12  24        595.47        783.01        98.10 o                         
   0  12  24         89.43         83.15        82.00 o                         
   2  12  24        289.49        207.31        76.45 o                         
   4  12  24        112.54         35.77        99.58 o                         
   0   1  25         86.25         50.67        51.67 o                         
  -1   2  25        429.79        454.42        40.78 o                         
   1   2  25         15.67         24.80        31.07 o                         
  -2   3  25         89.04        117.49        32.37 o                         
   0   3  25        245.48        247.08        54.25 o                         
   2   3  25         22.86         28.73        29.03 o                         
  -3   4  25         82.72         31.64        28.84 o                         
  -1   4  25       1357.68       1360.63        61.49 o                         
   1   4  25        242.78        139.86        25.91 o                         
   3   4  25        247.51        213.57        34.88 o                         
  -4   5  25         35.12         12.68        36.70 o                         
  -2   5  25       1072.41       1036.49        50.47 o                         
   0   5  25         62.84         89.24        28.66 o                         
   2   5  25        235.24        251.28        34.37 o                         
   4   5  25        116.76         70.01        35.05 o                         
  -5   6  25         41.75        -27.79        38.13 o                         
  -3   6  25         48.82         41.24        34.49 o                         
  -1   6  25        164.96        124.82        36.42 o                         
   1   6  25        800.31        954.33        53.18 o                         
   3   6  25        528.63        435.53        45.56 o                         
   5   6  25        302.08        298.89        51.15 o                         
  -6   7  25         64.92         91.78        43.66 o                         
  -4   7  25        153.91        172.81        50.63 o                         
  -2   7  25         42.67         77.94        37.09 o                         
   0   7  25          0.00        -40.15        40.15 o                         
   2   7  25        120.43        131.14        38.55 o                         
   4   7  25        789.63        667.98        55.89 o                         
   6   7  25         32.59         -9.18        42.89 o                         
  -7   8  25         17.16         73.52        52.87 o                         
  -5   8  25          3.62          2.92        43.74 o                         
  -3   8  25        335.59        283.28        48.77 o                         
  -1   8  25        733.90        808.14        63.73 o                         
   1   8  25        198.56        236.12        49.97 o                         
   3   8  25        888.45       1113.67        66.92 o                         
   5   8  25          0.04        -39.69        49.10 o                         
   7   8  25       1078.34       1088.26        83.27 o                         
  -8   9  25         12.30        -14.37        69.33 o                         
  -6   9  25          6.94        -29.94        55.61 o                         
  -4   9  25        289.89        231.90        54.36 o                         
  -2   9  25         19.69         15.03        44.45 o                         
   0   9  25        309.68        321.73        58.00 o                         
   2   9  25       1249.88       1295.41        72.07 o                         
   4   9  25        454.20        390.52        60.88 o                         
   6   9  25        232.45        383.94        69.13 o                         
   8   9  25         26.47        -10.02        72.47 o                         
  -7  10  25        198.09        114.75        80.56 o                         
  -5  10  25         23.98        -13.41        59.11 o                         
  -3  10  25         24.70          6.90        49.58 o                         
  -1  10  25          3.00          2.51        56.53 o                         
   1  10  25        923.43        848.80        79.17 o                         
   3  10  25        651.88        729.21        72.62 o                         
   5  10  25        143.90        136.69        97.54 o                         
   7  10  25        356.22        331.54       122.07 o                         
  -4  11  25         51.33        120.75        72.99 o                         
  -2  11  25         14.82        -65.24        65.24 o                         
   0  11  25          1.82          2.11        72.04 o                         
   2  11  25         60.35         52.86        67.30 o                         
   4  11  25          4.04         -8.34        69.47 o                         
  -1  12  25        305.48        492.43       159.90 o                         
   1  12  25          4.28        113.24       104.18 o                         
   1   1  26        694.96        621.15        52.65 o                         
   0   2  26        102.21        131.20        40.45 o                         
   2   2  26          3.84         33.47        33.04 o                         
  -1   3  26       1044.69       1037.93        53.28 o                         
   1   3  26        210.46        262.82        42.96 o                         
   3   3  26        491.69        563.57        38.99 o                         
  -2   4  26        235.62        166.75        34.30 o                         
   0   4  26        335.08        284.08        33.36 o                         
   2   4  26        309.73        256.48        38.03 o                         
   4   4  26         51.11         51.87        32.68 o                         
  -3   5  26        240.05        251.92        38.41 o                         
  -1   5  26        203.74        110.15        35.40 o                         
   1   5  26         20.62          9.47        30.54 o                         
   3   5  26         43.80          9.65        32.46 o                         
   5   5  26        193.41        249.80        42.22 o                         
  -4   6  26        186.72        159.68        40.30 o                         
  -2   6  26        238.49        213.48        41.10 o                         
   0   6  26         68.58         32.78        37.50 o                         
   2   6  26        343.48        360.02        43.24 o                         
   4   6  26        103.83         59.04        38.93 o                         
   6   6  26          0.00        -17.71        41.28 o                         
  -5   7  26        149.72        267.62        48.67 o                         
  -3   7  26         66.85        142.40        42.92 o                         
  -1   7  26        149.59        191.29        45.28 o                         
   1   7  26        302.79        342.69        46.25 o                         
   3   7  26        244.71        281.66        47.83 o                         
   5   7  26        731.09        994.63        64.48 o                         
   7   7  26          1.77         74.84        52.09 o                         
  -6   8  26         61.13         55.13        50.12 o                         
  -4   8  26          5.72          3.59        46.09 o                         
  -2   8  26        123.26        141.51        46.66 o                         
   0   8  26          2.07         28.02        47.07 o                         
   2   8  26       1456.73       1565.60        73.43 o                         
   4   8  26        538.83        406.68        60.55 o                         
   6   8  26        129.33        140.89        59.96 o                         
   8   8  26          0.49        -40.64        69.90 o                         
  -7   9  26         12.19         74.73        66.67 o                         
  -5   9  26          2.24        -25.47        54.41 o                         
  -3   9  26        117.99         17.06        53.62 o                         
  -1   9  26        240.87        285.70        57.29 o                         
   1   9  26        213.76        300.61        58.90 o                         
   3   9  26        192.54        159.91        53.34 o                         
   5   9  26         17.76        -57.52        57.52 o                         
   7   9  26          1.30        -24.29        74.76 o                         
  -4  10  26         13.56        -62.82        62.82 o                         
  -2  10  26         21.26         61.70        61.26 o                         
   0  10  26        151.23        124.16        63.88 o                         
   2  10  26         12.58         20.37        59.39 o                         
   4  10  26         49.56         30.85        66.93 o                         
  -3  11  26        504.79        650.60       110.84 o                         
  -1  11  26        273.29         84.77        79.35 o                         
   1  11  26        604.94        607.02        85.67 o                         
   3  11  26          4.42        -49.77        68.42 o                         
   0   1  27        266.98        183.00        49.87 o                         
  -1   2  27        179.11        113.37        37.48 o                         
   1   2  27        409.01        396.50        79.10 o                         
  -2   3  27        240.12        214.32        47.12 o                         
   0   3  27        481.52        505.86        49.49 o                         
   2   3  27         40.87         31.47        32.13 o                         
  -3   4  27         45.18         26.17        35.56 o                         
  -1   4  27         23.63        -42.49        42.49 o                         
   1   4  27        216.32        148.45        30.21 o                         
   3   4  27         16.37         63.45        34.02 o                         
  -4   5  27        132.58         60.67        39.62 o                         
  -2   5  27        123.70        125.51        38.07 o                         
   0   5  27          3.82         41.97        34.55 o                         
   2   5  27        619.92        639.87        49.38 o                         
   4   5  27         62.17        -18.86        37.01 o                         
  -5   6  27          7.26        -39.82        39.82 o                         
  -3   6  27          8.78         -3.65        41.89 o                         
  -1   6  27         41.78         76.80        39.83 o                         
   1   6  27        442.33        421.99        42.71 o                         
   3   6  27          2.55        -24.78        37.58 o                         
   5   6  27        283.74        188.99        45.06 o                         
  -6   7  27          2.52        -34.78        48.21 o                         
  -4   7  27        144.28        135.83        53.10 o                         
  -2   7  27         66.17         56.45        46.12 o                         
   0   7  27         30.29        -22.61        42.06 o                         
   2   7  27        215.38        168.48        41.83 o                         
   4   7  27          8.07        -35.32        43.13 o                         
   6   7  27          3.82         58.66        47.60 o                         
  -5   8  27         20.74        -13.74        52.29 o                         
  -3   8  27         75.69         35.62        53.23 o                         
  -1   8  27         70.39         29.64        47.45 o                         
   1   8  27        269.52        425.82        58.08 o                         
   3   8  27         92.83         91.78        47.22 o                         
   5   8  27        577.96        536.79        67.20 o                         
  -4   9  27        150.85        265.53        65.24 o                         
  -2   9  27          0.44        -34.73        53.93 o                         
   0   9  27          0.25        -49.75        53.48 o                         
   2   9  27        252.06        366.43        76.30 o                         
   4   9  27        111.68         75.83        63.49 o                         
  -3  10  27        142.45        132.62        73.39 o                         
  -1  10  27         72.65        130.26        74.67 o                         
   1  10  27          0.12         42.88        68.59 o                         
   3  10  27         67.97         36.91        80.41 o                         
   0   0  28          0.46        100.38       136.24 o                         
   1   1  28       1461.15       1242.56        69.93 o                         
   0   2  28         43.33         30.09        38.93 o                         
   2   2  28         67.82        123.76        33.23 o                         
  -1   3  28        231.79        199.83        41.51 o                         
   1   3  28         13.57         34.22        45.30 o                         
   3   3  28        157.83        147.77        41.84 o                         
  -2   4  28        419.84        621.49        66.09 o                         
   0   4  28        115.24         69.88        41.84 o                         
   2   4  28          0.01         -2.34        30.77 o                         
   4   4  28         30.63        -11.20        36.48 o                         
  -3   5  28         97.60        118.80        43.11 o                         
  -1   5  28         38.93         72.77        43.46 o                         
   1   5  28        145.13        120.50        37.09 o                         
   3   5  28         13.88          3.56        36.66 o                         
   5   5  28         13.38         -4.64        42.64 o                         
  -4   6  28         32.42         53.52        48.69 o                         
  -2   6  28         24.56        139.03        47.00 o                         
   0   6  28          3.66        -27.62        42.55 o                         
   2   6  28         59.51         13.76        39.86 o                         
   4   6  28          6.01        -11.19        44.65 o                         
   6   6  28        498.80        444.15        60.96 o                         
  -5   7  28          8.27         21.43        52.55 o                         
  -3   7  28          6.15         -6.56        49.08 o                         
  -1   7  28          0.00         52.69        46.68 o                         
   1   7  28         10.94         77.61        47.89 o                         
   3   7  28         15.97         -3.07        44.71 o                         
   5   7  28        108.25         29.05        49.40 o                         
  -4   8  28         71.99         11.21        65.47 o                         
  -2   8  28         11.34          0.92        49.70 o                         
   0   8  28          2.10        118.45        50.15 o                         
   2   8  28         58.89         61.56        46.47 o                         
   4   8  28         34.65        -13.31        49.01 o                         
  -3   9  28         10.18        -46.42        64.88 o                         
  -1   9  28         34.69         43.93        60.89 o                         
   1   9  28         28.96         11.92        55.26 o                         
   3   9  28         21.05         80.41        67.91 o                         
   0   1  29        273.60        296.55        59.61 o                         
  -1   2  29        347.87        337.16        37.83 o                         
   1   2  29         72.45         -5.14        43.84 o                         
  -2   3  29        151.35        240.63        91.59 o                         
   0   3  29         22.66        -26.10        36.12 o                         
   2   3  29         62.99         34.94        36.21 o                         
  -3   4  29          0.33         27.51        37.15 o                         
  -1   4  29         10.84        -46.48        46.48 o                         
   1   4  29         37.65         41.54        36.34 o                         
   3   4  29         20.54         73.16        38.16 o                         
  -4   5  29          7.37          1.14        43.14 o                         
  -2   5  29         56.09         85.94        43.04 o                         
   0   5  29         11.40        -10.52        43.79 o                         
   2   5  29        105.91        141.73        39.51 o                         
   4   5  29        391.64        477.52        52.95 o                         
  -5   6  29        470.97        583.39        63.86 o                         
  -3   6  29         48.19         -7.16        51.53 o                         
  -1   6  29        162.39        142.64        49.09 o                         
   1   6  29        106.61         93.77        46.95 o                         
   3   6  29        112.89        140.85        48.58 o                         
   5   6  29         19.05         19.85        49.61 o                         
  -4   7  29         11.84          6.47        52.54 o                         
  -2   7  29          0.00          2.07        50.91 o                         
   0   7  29         79.10         97.27        53.72 o                         
   2   7  29        145.36        220.68        52.41 o                         
   4   7  29         17.45        -27.35        52.78 o                         
  -3   8  29         24.28        -43.30        55.91 o                         
  -1   8  29         26.18         71.59        57.76 o                         
   1   8  29        153.36        129.58        68.13 o                         
   3   8  29         64.62         68.85        59.70 o                         
   1   1  30        204.55        108.40        43.78 o                         
   0   2  30        121.77         90.61        43.70 o                         
   2   2  30         23.61         35.51        35.92 o                         
  -1   3  30        135.70         92.33        44.19 o                         
   1   3  30          8.47         18.72        50.83 o                         
   3   3  30        367.50        261.52        64.13 o                         
  -2   4  30         74.61         42.31        61.59 o                         
   0   4  30          6.72         -5.74        42.84 o                         
   2   4  30        144.18        210.72        40.34 o                         
   4   4  30        323.93        307.06        49.12 o                         
  -3   5  30         60.49         35.39        46.26 o                         
  -1   5  30        208.09        134.85        45.87 o                         
   1   5  30        794.34        845.82        64.47 o                         
   3   5  30          0.02         32.27        49.35 o                         
   5   5  30          5.80        -52.63        52.63 o                         
  -4   6  30          0.15         49.49        64.16 o                         
  -2   6  30         55.56        103.38        49.28 o                         
   0   6  30         67.54         59.55        46.55 o                         
   2   6  30         35.38        -39.34        47.03 o                         
   4   6  30          9.90          2.73        56.71 o                         
  -1   7  30        124.36         88.27        63.60 o                         
   1   7  30        101.58        134.09        50.75 o                         
   0   1  31         32.93        -48.51        48.51 o                         
  -1   2  31         40.09         28.67        40.15 o                         
   1   2  31         16.14        -20.78        46.70 o                         
  -2   3  31        212.57        222.37        54.84 o                         
   0   3  31         15.59         -6.59        52.41 o                         
   2   3  31        224.75        166.47        54.23 o                         
  -3   4  31        140.06         45.88        51.00 o                         
  -1   4  31         17.67         74.70        54.89 o                         
   1   4  31          2.74        -56.00        56.00 o                         
   3   4  31          2.24         71.96        69.48 o                         
  -2   5  31        198.97        269.24        69.66 o                         
   0   5  31          0.27        -31.14        71.41 o                         
   2   5  31          3.81        -13.16        50.86 o                         
   0   0  32         39.89        311.91       186.43 o                         
   1   1  32          2.77         42.08        56.41 o                         
   0   2  32          4.47        -18.00        48.10 o                         
   2   2  32         41.53          9.83        75.55 o                         
                                                                                
